# Supplementary material for: A deep learning approach integrating multi-dimensional features for expert matching in healthcare question answering communities
Source: Front Public Health. 2025 Oct 16;13:1633754. doi: 10.3389/fpubh.2025.1633754 (PMC12571844; doi:10.3389/fpubh.2025.1633754)
Supplement: Supplementary file 1 [file Supplementary_file_1.xlsx]

## Sheet: M1
age	gender	patientLocation	diseaseKind	ansWordNum	ansSentNum	ansEntityNum	wordClassRatio	wordSentRatio	cosineSimilar	wordRepeate	QAEntityRatio	centroid	QAKindSame	ansSentiRatio	sentiValue	thankNum	row_number	relativePos	fistAns	secondAns	docAcceptRatio	docAnsNum	docPraisedNum	docSatisNum	titleNum	skillQueSimilar	skillAnsSimilar	titleKind	hospitalPos	hospitalLev	ansPersonNum	totalAnsNum	timeSpan	ansAskedNum	isAccepted	consultDescrip	illnessAnaly	quesAndAns
23	0	1	4	50	7	13	0.53	7.14	0.96	3	1.47	5.13	0.5	1.0	0	0	1	0.33	1	0	0.014	9045	11	1	2	1.0	1.0	1	0	0	3	6	39.1	4	1	您好，我是1月5日就开始感冒低烧咳嗽黄痰，那时候看医生说我是雾霾导致的支气管过敏。吃了药后变白痰。后来吃了其他的零食导致绿痰很难受，我就买了那种下火的药吃。现在没什么痰。但是却干咳。特别是晚上，我没有感冒，可是一直干咳到睡不着，咳也咳不出很多痰的那种。请问我这是怎么样了？我吃了京都念慈庵也不行。吃了雪梨炖川贝也不行。吃了澳洲的蜂胶也不行。吃了下火的菊花凉茶也不行。桔梗罗汉果薄荷茶也不行。接下来我打算炖鳄鱼汤。不知道有没有效。现在没感冒没发烧没流涕。只是不停的咳嗽感到口干。咳嗽。咳到有点干呕。
23	0	1	4	79	11	17	0.63	7.18	0.95	13	1.19	6.07	0.5	0.0	0	0	2	0.67	0	1	0.0135	123506	217	1	0	1.0	1.0	2	0	0	3	6	40.2	1	0	您好，我是1月5日就开始感冒低烧咳嗽黄痰，那时候看医生说我是雾霾导致的支气管过敏。吃了药后变白痰。后来吃了其他的零食导致绿痰很难受，我就买了那种下火的药吃。现在没什么痰。但是却干咳。特别是晚上，我没有感冒，可是一直干咳到睡不着，咳也咳不出很多痰的那种。请问我这是怎么样了？我吃了京都念慈庵也不行。吃了雪梨炖川贝也不行。吃了澳洲的蜂胶也不行。吃了下火的菊花凉茶也不行。桔梗罗汉果薄荷茶也不行。接下来我打算炖鳄鱼汤。不知道有没有效。现在没感冒没发烧没流涕。只是不停的咳嗽感到口干。咳嗽。咳到有点干呕。
23	0	1	4	70	14	21	0.64	5.0	0.89	11	2.9	6.04	1	1.0	1	0	3	1.0	0	0	0.0125	76546	182	1	0	1.0	1.0	6	0	0	3	6	40.27	1	0	您好，我是1月5日就开始感冒低烧咳嗽黄痰，那时候看医生说我是雾霾导致的支气管过敏。吃了药后变白痰。后来吃了其他的零食导致绿痰很难受，我就买了那种下火的药吃。现在没什么痰。但是却干咳。特别是晚上，我没有感冒，可是一直干咳到睡不着，咳也咳不出很多痰的那种。请问我这是怎么样了？我吃了京都念慈庵也不行。吃了雪梨炖川贝也不行。吃了澳洲的蜂胶也不行。吃了下火的菊花凉茶也不行。桔梗罗汉果薄荷茶也不行。接下来我打算炖鳄鱼汤。不知道有没有效。现在没感冒没发烧没流涕。只是不停的咳嗽感到口干。咳嗽。咳到有点干呕。
46	0	1	4	39	6	10	0.53	6.5	0.86	14	2.64	4.61	0.5	0.0	-1	0	1	0.5	1	0	0.0117	56331	172	1	0	1.0	1.0	6	0	0	2	2	6.23	1	0	刚开始，感冒，发烧，咳嗽，胸闷，气短，体温39度，门诊输液治疗5天，阿奇霉素和头孢治疗。病情好转，因故停药2天，病情复发，在另一家输液5天，阿奇霉素和左氧氟治疗，体温恢复正常，其它症状不见好转。转到医院治疗，肺部ct显示两肺弥漫性磨玻璃密度结节影，其它检查正常，现在不运动一切正常，稍一运动就咳嗽，无痰，心慌，气短，晚上睡觉感觉胸上好像压了东西。在医院用阿奇霉素和清开灵输液，氨溴索雾化治疗3天，不见好转，改用哌拉西林钠和清开灵输液，氨溴索雾化治疗3天，效果不明显。结核检查阴性，肿瘤化验在正常范围。
46	0	1	4	70	9	11	0.64	7.78	0.87	15	0.5	5.14	0.5	0.0	-1	0	2	1.0	0	1	0.0178	21514	56	1	2	0.89	0.96	1	0	0	2	2	30.22	1	1	刚开始，感冒，发烧，咳嗽，胸闷，气短，体温39度，门诊输液治疗5天，阿奇霉素和头孢治疗。病情好转，因故停药2天，病情复发，在另一家输液5天，阿奇霉素和左氧氟治疗，体温恢复正常，其它症状不见好转。转到医院治疗，肺部ct显示两肺弥漫性磨玻璃密度结节影，其它检查正常，现在不运动一切正常，稍一运动就咳嗽，无痰，心慌，气短，晚上睡觉感觉胸上好像压了东西。在医院用阿奇霉素和清开灵输液，氨溴索雾化治疗3天，不见好转，改用哌拉西林钠和清开灵输液，氨溴索雾化治疗3天，效果不明显。结核检查阴性，肿瘤化验在正常范围。
5	0	2	4	53	6	2	0.58	8.83	0.69	8	0.04	4.86	0.5	1.0	0	0	1	0.33	1	0	0.0205	63265	79	1	0	1.0	0.92	6	0	0	3	3	1.22	1	0	血小板增高会头晕吗？血小板为405.血小板高的原因是什么
5	0	2	4	139	24	27	0.61	5.79	0.69	20	0.14	6.31	0.5	3.0	2	0	2	0.67	0	1	0.0299	16564	71	1	0	1.0	1.0	2	1	6	3	3	17.12	1	0	血小板增高会头晕吗？血小板为405.血小板高的原因是什么
5	0	2	4	56	5	7	0.56	11.2	0.7	9	0.0	5.48	0.5	1.0	1	0	3	1.0	0	0	0.0082	4276	4	1	0	1.0	1.0	2	0	0	3	3	17.77	1	1	血小板增高会头晕吗？血小板为405.血小板高的原因是什么
11	1	1	4	66	12	21	0.41	5.5	1.0	0	0.0	5.62	0.5	0.0	-2	0	1	0.2	1	0	0.014	18043	44	1	2	1.0	1.0	1	1	6	5	5	0.85	1	1	男生想吐又吐不出来是什么症状，儿童
11	1	1	4	46	3	12	0.61	15.33	0.95	1	0.0	4.29	1	0.0	0	0	2	0.4	0	1	0.0085	14222	34	1	0	1.0	0.97	2	0	0	5	5	2.53	1	0	男生想吐又吐不出来是什么症状，儿童
11	1	1	4	76	10	15	0.57	7.6	0.8	8	0.0	5.97	1	1.0	1	0	3	0.6	0	0	0.0196	52260	143	1	1	1.0	1.0	1	2	6	5	5	3.6	1	0	男生想吐又吐不出来是什么症状，儿童
11	1	1	4	54	8	4	0.6	6.75	1.0	0	1.33	4.62	0.5	0.0	0	0	4	0.8	0	0	0.0145	4843	29	1	1	1.0	1.0	1	0	0	5	5	3.67	1	0	男生想吐又吐不出来是什么症状，儿童
1	0	1	4	48	10	3	0.73	4.8	0.91	2	4.0	4.33	1	1.0	1	0	1	0.25	1	0	0.016	37194	54	1	1	1.0	1.0	1	1	6	4	4	1.75	1	1	我宝宝出生3天后，因为黄疸、吃饭少，送到我们新生儿科医院，结果说在血液里发现革兰阳性球菌，具体什么菌种要等5天后才能知道具体什么菌种，然后现在还用抗生素治疗，请问专家，这病严重吗？常见吗？
1	0	1	4	48	18	1	0.56	2.67	0.92	0	0.67	4.2	0.5	0.0	0	0	2	0.5	0	1	0.0079	8852	22	1	0	1.0	1.0	2	2	5	4	4	6.07	1	0	我宝宝出生3天后，因为黄疸、吃饭少，送到我们新生儿科医院，结果说在血液里发现革兰阳性球菌，具体什么菌种要等5天后才能知道具体什么菌种，然后现在还用抗生素治疗，请问专家，这病严重吗？常见吗？
1	0	1	4	72	10	6	0.56	7.2	0.85	8	0.8	5.62	1	1.0	1	0	3	0.75	0	0	0.0081	2454	9	1	1	1.0	1.0	1	0	0	4	4	7.1	1	0	我宝宝出生3天后，因为黄疸、吃饭少，送到我们新生儿科医院，结果说在血液里发现革兰阳性球菌，具体什么菌种要等5天后才能知道具体什么菌种，然后现在还用抗生素治疗，请问专家，这病严重吗？常见吗？
1	0	1	4	61	9	5	0.61	6.78	0.88	6	0.6	4.95	0.5	0.0	0	0	4	1.0	0	0	0.0156	1413	3	1	1	1.0	1.0	1	0	0	4	4	10.18	1	0	我宝宝出生3天后，因为黄疸、吃饭少，送到我们新生儿科医院，结果说在血液里发现革兰阳性球菌，具体什么菌种要等5天后才能知道具体什么菌种，然后现在还用抗生素治疗，请问专家，这病严重吗？常见吗？
2	0	1	4	44	7	5	0.69	6.29	1.0	0	0.21	4.99	0.5	0.0	0	0	1	0.12	1	0	0.025	91952	1386	0.99	0	1.0	0.96	3	0	0	8	9	1.2	1	0	我家宝宝最近嘴上脚上手上屁屁上都有了小红点，有的地方还有小水泡，前几天还发烧了，最近又有点流口水，还有点厌食现象，怎么办呢
2	0	1	4	98	20	14	0.53	4.9	1.0	0	0.17	6.59	0.5	1.0	0	0	2	0.25	0	1	0.0053	11845	31	1	0	1.0	1.0	2	0	0	8	9	1.22	2	1	我家宝宝最近嘴上脚上手上屁屁上都有了小红点，有的地方还有小水泡，前几天还发烧了，最近又有点流口水，还有点厌食现象，怎么办呢
2	0	1	4	79	14	18	0.56	5.64	0.86	5	0.75	5.98	1	1.0	1	0	3	0.38	0	0	0.0147	24979	27	1	1	1.0	1.0	1	0	0	8	9	2.05	1	0	我家宝宝最近嘴上脚上手上屁屁上都有了小红点，有的地方还有小水泡，前几天还发烧了，最近又有点流口水，还有点厌食现象，怎么办呢
2	0	1	4	45	5	4	0.8	9.0	0.92	3	3.0	4.51	1	0.0	0	0	4	0.5	0	0	0.0324	13227	343	0.99	1	1.0	1.0	1	0	0	8	9	2.4	1	0	我家宝宝最近嘴上脚上手上屁屁上都有了小红点，有的地方还有小水泡，前几天还发烧了，最近又有点流口水，还有点厌食现象，怎么办呢
2	0	1	4	64	10	0	0.44	6.4	1.0	0	0.5	3.67	0.5	0.0	0	0	5	0.62	0	0	0.0155	1673	3	1	0	1.0	1.0	2	1	6	8	9	3.22	1	0	我家宝宝最近嘴上脚上手上屁屁上都有了小红点，有的地方还有小水泡，前几天还发烧了，最近又有点流口水，还有点厌食现象，怎么办呢
2	0	1	4	57	7	6	0.63	8.14	0.9	4	0.21	4.21	0.5	0.0	0	0	6	0.75	0	0	0.022	6277	25	1	1	1.0	1.0	1	0	0	8	9	3.3	1	0	我家宝宝最近嘴上脚上手上屁屁上都有了小红点，有的地方还有小水泡，前几天还发烧了，最近又有点流口水，还有点厌食现象，怎么办呢
2	0	1	4	73	11	14	0.61	6.64	0.83	6	0.25	5.57	0.5	1.0	0	0	7	0.88	0	0	0.048	40463	2509	0.97	1	1.0	0.97	1	0	0	8	9	3.5	1	0	我家宝宝最近嘴上脚上手上屁屁上都有了小红点，有的地方还有小水泡，前几天还发烧了，最近又有点流口水，还有点厌食现象，怎么办呢
2	0	1	4	49	8	12	0.63	6.12	1.0	0	0.62	5.46	0.5	0.0	0	0	8	1.0	0	0	0.0211	6350	12	1	0	1.0	1.0	2	1	6	8	9	7.85	1	0	我家宝宝最近嘴上脚上手上屁屁上都有了小红点，有的地方还有小水泡，前几天还发烧了，最近又有点流口水，还有点厌食现象，怎么办呢
5	0	1	4	62	9	8	0.63	6.89	0.93	3	2.5	4.99	1	0.0	0	0	1	0.33	1	0	0.0256	176807	2213	1	4	0.97	1.0	2	3	6	3	6	7.65	2	0	4岁小女孩，老是尿床，甚至有时贪玩站着就尿了。记得以前有一阶段曾经喊人把尿，后来大点了反倒都直接尿床上或者裤子里。我就在那想，可能有隐藏的疾病；也可能是从小都用纸尿裤，后来把尿她都是睡着尿的，养成直接尿的习惯了；还记得一件事，她曾经头朝下从床上掉下来，这会不会造成尿床呢？
5	0	1	4	67	5	2	0.58	13.4	0.95	3	1.67	5.75	1	1.0	1	0	2	0.67	0	1	0.0206	5765	16	1	1	1.0	1.0	1	3	6	3	6	12.23	2	1	4岁小女孩，老是尿床，甚至有时贪玩站着就尿了。记得以前有一阶段曾经喊人把尿，后来大点了反倒都直接尿床上或者裤子里。我就在那想，可能有隐藏的疾病；也可能是从小都用纸尿裤，后来把尿她都是睡着尿的，养成直接尿的习惯了；还记得一件事，她曾经头朝下从床上掉下来，这会不会造成尿床呢？
5	0	1	4	79	11	3	0.63	7.18	0.94	5	0.25	5.49	0.5	1.0	1	0	3	1.0	0	0	0.016	37194	54	1	1	1.0	1.0	1	1	6	3	6	14.02	2	0	4岁小女孩，老是尿床，甚至有时贪玩站着就尿了。记得以前有一阶段曾经喊人把尿，后来大点了反倒都直接尿床上或者裤子里。我就在那想，可能有隐藏的疾病；也可能是从小都用纸尿裤，后来把尿她都是睡着尿的，养成直接尿的习惯了；还记得一件事，她曾经头朝下从床上掉下来，这会不会造成尿床呢？
1	1	1	4	57	8	4	0.57	7.12	0.76	9	0.11	5.38	0.5	0.0	0	0	1	0.25	1	0	0.0675	63728	4115	0.99	1	1.0	1.0	1	1	0	4	4	19.97	1	1	我家宝宝七个月，最近会翻白眼，但是没有其他症状，大概1秒钟左右。夜里睡得也不踏实，经常哭，请问这是什么问题啊。
1	1	1	4	42	3	9	0.52	14.0	0.92	3	0.33	5.05	1	0.0	0	0	2	0.5	0	1	0.0069	137473	235	1	0	1.0	1.0	2	0	0	4	4	23.18	1	0	我家宝宝七个月，最近会翻白眼，但是没有其他症状，大概1秒钟左右。夜里睡得也不踏实，经常哭，请问这是什么问题啊。
1	1	1	4	81	12	3	0.5	6.75	0.82	7	0.2	5.65	1	2.0	2	0	3	0.75	0	0	0.0123	45824	99	1	0	1.0	1.0	2	2	8	4	4	24.27	1	0	我家宝宝七个月，最近会翻白眼，但是没有其他症状，大概1秒钟左右。夜里睡得也不踏实，经常哭，请问这是什么问题啊。
1	1	1	4	44	5	5	0.73	8.8	0.92	3	1.0	4.92	0.5	1.0	1	0	4	1.0	0	0	0.0141	16433	63	1	1	1.0	1.0	1	0	0	4	4	25.03	1	0	我家宝宝七个月，最近会翻白眼，但是没有其他症状，大概1秒钟左右。夜里睡得也不踏实，经常哭，请问这是什么问题啊。
7	1	1	4	44	7	2	0.62	6.29	0.97	2	0.29	5.17	1	2.0	2	0	1	0.25	1	0	0.016	37194	54	1	1	1.0	0.92	1	1	6	4	4	20.45	1	0	你好，老师。我的孩子上一年级了，老师也反映孩子上课不注意听讲，不说话，不出去玩，不上厕所。老师提问问题从不回答，考试不做。但是多数会做。晚上睡觉时不自觉的就磨小鸡鸡。最近上了辅导班，辅导老师也反映说不听课。请问我们该怎么办？
7	1	1	4	72	10	7	0.45	7.2	0.82	15	0.67	5.01	0.5	2.0	1	0	2	0.5	0	1	0.0137	2780	3	1	1	1.0	1.0	1	0	0	4	4	53.18	1	1	你好，老师。我的孩子上一年级了，老师也反映孩子上课不注意听讲，不说话，不出去玩，不上厕所。老师提问问题从不回答，考试不做。但是多数会做。晚上睡觉时不自觉的就磨小鸡鸡。最近上了辅导班，辅导老师也反映说不听课。请问我们该怎么办？
7	1	1	4	84	13	3	0.66	6.46	0.83	12	0.5	5.62	0.5	0.5	-1	0	3	0.75	0	0	0.0252	79527	1419	0.98	1	1.0	1.0	1	0	0	4	4	62.83	1	0	你好，老师。我的孩子上一年级了，老师也反映孩子上课不注意听讲，不说话，不出去玩，不上厕所。老师提问问题从不回答，考试不做。但是多数会做。晚上睡觉时不自觉的就磨小鸡鸡。最近上了辅导班，辅导老师也反映说不听课。请问我们该怎么办？
7	1	1	4	79	19	4	0.67	4.16	0.76	15	2.17	5.39	0.5	0.0	0	0	4	1.0	0	0	0.0186	7315	6	1	1	1.0	1.0	1	1	6	4	4	65.33	1	0	你好，老师。我的孩子上一年级了，老师也反映孩子上课不注意听讲，不说话，不出去玩，不上厕所。老师提问问题从不回答，考试不做。但是多数会做。晚上睡觉时不自觉的就磨小鸡鸡。最近上了辅导班，辅导老师也反映说不听课。请问我们该怎么办？
5	0	1	4	52	9	6	0.56	5.78	1.0	0	2.17	5.19	0.5	0.0	0	0	1	0.2	1	0	0.0103	24056	31	1	1	1.0	0.92	1	0	0	5	5	22.48	1	0	5岁女孩，尿频，2-10分钟就喊要小便，尝试分散注意力无效，饮水量及饮食都正常，每次尿量偏少，颜色正常。尿常规检查正常，无腹痛无尿痛，夜晚叫醒小便一次，尿量正常，不尿床。精神状态佳，无发热咳嗽等症状。
5	0	1	4	90	13	6	0.52	6.92	0.95	5	6.5	6.06	0.5	1.0	1	0	2	0.4	0	1	0.0134	2763	11	1	1	1.0	1.0	5	3	1	5	5	29.88	1	0	5岁女孩，尿频，2-10分钟就喊要小便，尝试分散注意力无效，饮水量及饮食都正常，每次尿量偏少，颜色正常。尿常规检查正常，无腹痛无尿痛，夜晚叫醒小便一次，尿量正常，不尿床。精神状态佳，无发热咳嗽等症状。
5	0	1	4	65	7	2	0.57	9.29	1.0	0	2.17	4.01	1	0.0	0	0	3	0.6	0	0	0.0598	48344	2453	0.99	1	1.0	1.0	1	0	0	5	5	30.98	1	0	5岁女孩，尿频，2-10分钟就喊要小便，尝试分散注意力无效，饮水量及饮食都正常，每次尿量偏少，颜色正常。尿常规检查正常，无腹痛无尿痛，夜晚叫醒小便一次，尿量正常，不尿床。精神状态佳，无发热咳嗽等症状。
5	0	1	4	68	10	6	0.63	6.8	1.0	0	6.5	5.36	0.5	0.0	0	0	4	0.8	0	0	0.0525	70174	2843	0.99	0	1.0	1.0	6	0	0	5	5	32.4	1	0	5岁女孩，尿频，2-10分钟就喊要小便，尝试分散注意力无效，饮水量及饮食都正常，每次尿量偏少，颜色正常。尿常规检查正常，无腹痛无尿痛，夜晚叫醒小便一次，尿量正常，不尿床。精神状态佳，无发热咳嗽等症状。
5	0	1	4	78	9	2	0.7	8.67	0.97	2	0.71	5.6	0.5	1.0	1	0	5	1.0	0	0	0.135	39824	4108	0.99	2	1.0	1.0	1	0	0	5	5	36.05	1	1	5岁女孩，尿频，2-10分钟就喊要小便，尝试分散注意力无效，饮水量及饮食都正常，每次尿量偏少，颜色正常。尿常规检查正常，无腹痛无尿痛，夜晚叫醒小便一次，尿量正常，不尿床。精神状态佳，无发热咳嗽等症状。
23	1	2	4	64	11	7	0.79	5.82	0.95	4	0.45	5.71	1	0.0	-2	0	1	0.5	1	0	0.0223	79720	95	1	1	1.0	1.0	1	0	0	2	3	6.48	1	0	谨向各位医生大夫咨询并求医问疹:我亲戚有一儿子，大学刚毕业，不与人沟通和交流，没有朋友，整天窝在家里，沉迷游戏，考了两年研考但没考上，从高二寒暑假时起就一直是整个晚上玩游戏，白天睡觉，加之又不锻炼，长久以往，身体如何能行；每天只吃一顿饭，偶尔两顿饭，脾气暴燥，一说他就生气不吃饭，与父母交流都很少，更遑论外人，自然，语言表达能力也不行，象他这样，是自闭症行为还是心理或精神问题，作为家长，如何更好的对待？恳请大家耐心解答。
23	1	2	4	47	10	11	0.56	4.7	0.99	1	0.0	5.42	1	0.0	-1	1	2	1.0	0	1	0.0133	156022	601	1	0	1.0	1.0	2	0	0	2	3	11.23	2	1	谨向各位医生大夫咨询并求医问疹:我亲戚有一儿子，大学刚毕业，不与人沟通和交流，没有朋友，整天窝在家里，沉迷游戏，考了两年研考但没考上，从高二寒暑假时起就一直是整个晚上玩游戏，白天睡觉，加之又不锻炼，长久以往，身体如何能行；每天只吃一顿饭，偶尔两顿饭，脾气暴燥，一说他就生气不吃饭，与父母交流都很少，更遑论外人，自然，语言表达能力也不行，象他这样，是自闭症行为还是心理或精神问题，作为家长，如何更好的对待？恳请大家耐心解答。
10	1	3	4	50	3	4	0.53	16.67	0.89	4	0.0	4.64	0.5	0.0	0	0	1	0.25	1	0	0.0161	31218	107	1	1	1.0	0.92	1	0	0	4	4	13.65	1	0	俺儿子从两个月前一直眨眼睛，去看了医生，说是得了抽动症，但是西安儿童医院没有看好，现在还是老样子，这怎么办？有好的治疗方法吗？怎么才能痊愈呢
10	1	3	4	79	14	5	0.67	5.64	0.91	5	0.0	5.44	0.5	0.5	-1	0	2	0.5	0	1	0.0291	25733	383	0.99	1	1.0	0.97	1	0	0	4	4	31.02	1	0	俺儿子从两个月前一直眨眼睛，去看了医生，说是得了抽动症，但是西安儿童医院没有看好，现在还是老样子，这怎么办？有好的治疗方法吗？怎么才能痊愈呢
10	1	3	4	100	12	0	0.62	8.33	0.9	7	0.5	5.44	0.5	1.0	1	0	3	0.75	0	0	0.0103	59384	96	1	1	0.94	0.92	1	0	0	4	4	9810.68	2	1	俺儿子从两个月前一直眨眼睛，去看了医生，说是得了抽动症，但是西安儿童医院没有看好，现在还是老样子，这怎么办？有好的治疗方法吗？怎么才能痊愈呢
1	0	2	4	52	7	4	0.54	7.43	0.84	7	0.67	5.16	0.5	1.0	1	0	1	0.12	1	0	0.0252	79527	1419	0.98	1	1.0	1.0	1	0	0	8	8	1.97	1	1	宝宝7个多月了，有时候坐不稳向后仰磕到床上（床比较硬）好几次了，还有一次后脑勺磕到墙上，这些情况都没有肿包，但都有响声，磕完就哭了，请问专家们这样情况会不会影响智力大脑发育？
1	0	2	4	48	1	3	0.49	48.0	0.9	6	2.0	4.55	0.5	0.0	0	0	2	0.25	0	1	0.0124	26510	30	1	0	1.0	1.0	2	2	6	8	8	2.35	1	0	宝宝7个多月了，有时候坐不稳向后仰磕到床上（床比较硬）好几次了，还有一次后脑勺磕到墙上，这些情况都没有肿包，但都有响声，磕完就哭了，请问专家们这样情况会不会影响智力大脑发育？
1	0	2	4	87	11	1	0.52	7.91	0.78	12	0.67	5.6	0.5	1.0	1	0	3	0.38	0	0	0.0225	28183	25	1	2	1.0	1.0	1	1	6	8	8	3.08	1	0	宝宝7个多月了，有时候坐不稳向后仰磕到床上（床比较硬）好几次了，还有一次后脑勺磕到墙上，这些情况都没有肿包，但都有响声，磕完就哭了，请问专家们这样情况会不会影响智力大脑发育？
1	0	2	4	56	7	3	0.51	8.0	0.95	2	0.25	5.33	1	0.0	-1	0	4	0.5	0	0	0.0091	14855	26	1	0	1.0	1.0	2	0	0	8	8	3.22	1	0	宝宝7个多月了，有时候坐不稳向后仰磕到床上（床比较硬）好几次了，还有一次后脑勺磕到墙上，这些情况都没有肿包，但都有响声，磕完就哭了，请问专家们这样情况会不会影响智力大脑发育？
1	0	2	4	69	7	8	0.61	9.86	0.86	9	0.33	5.19	0.5	0.0	0	0	5	0.62	0	0	0.0148	3791	31	1	2	1.0	1.0	1	1	6	8	8	3.83	1	0	宝宝7个多月了，有时候坐不稳向后仰磕到床上（床比较硬）好几次了，还有一次后脑勺磕到墙上，这些情况都没有肿包，但都有响声，磕完就哭了，请问专家们这样情况会不会影响智力大脑发育？
1	0	2	4	76	13	6	0.76	5.85	0.83	11	0.22	5.73	0.5	0.0	-1	0	6	0.75	0	0	0.0257	4862	11	1	1	1.0	1.0	1	1	6	8	8	4.67	1	0	宝宝7个多月了，有时候坐不稳向后仰磕到床上（床比较硬）好几次了，还有一次后脑勺磕到墙上，这些情况都没有肿包，但都有响声，磕完就哭了，请问专家们这样情况会不会影响智力大脑发育？
1	0	2	4	71	15	9	0.59	4.73	0.93	5	1.0	4.96	0.5	0.0	0	0	7	0.88	0	0	0.0209	15753	22	1	2	1.0	1.0	1	0	0	8	8	18.77	1	0	宝宝7个多月了，有时候坐不稳向后仰磕到床上（床比较硬）好几次了，还有一次后脑勺磕到墙上，这些情况都没有肿包，但都有响声，磕完就哭了，请问专家们这样情况会不会影响智力大脑发育？
1	0	2	4	76	10	2	0.7	7.6	0.74	14	2.5	5.75	1	0.5	-1	0	8	1.0	0	0	0.0106	17536	35	1	0	1.0	1.0	2	0	0	8	8	36.87	1	0	宝宝7个多月了，有时候坐不稳向后仰磕到床上（床比较硬）好几次了，还有一次后脑勺磕到墙上，这些情况都没有肿包，但都有响声，磕完就哭了，请问专家们这样情况会不会影响智力大脑发育？
29	0	1	4	53	9	2	0.61	5.89	0.98	2	0.5	4.31	0.5	0.0	-1	0	1	0.25	1	0	0.0098	4885	9	1	0	1.0	1.0	2	1	6	4	4	1.92	1	1	厄多司坦胶囊、复方甲氧那明胶囊、头孢丙烯片、复方甘草口服液每天怎么吃比较好，饭前还是饭后
29	0	1	4	74	10	10	0.59	7.4	0.88	7	0.71	5.88	1	1.0	1	0	2	0.5	0	1	0.0332	57966	850	1	4	1.0	0.94	1	0	0	4	4	3.4	1	0	厄多司坦胶囊、复方甲氧那明胶囊、头孢丙烯片、复方甘草口服液每天怎么吃比较好，饭前还是饭后
29	0	1	4	68	10	7	0.78	6.8	0.98	1	0.16	5.47	0.5	0.0	0	0	3	0.75	0	0	0.0323	105599	1383	1	1	1.0	0.98	1	0	0	4	4	3.82	1	0	厄多司坦胶囊、复方甲氧那明胶囊、头孢丙烯片、复方甘草口服液每天怎么吃比较好，饭前还是饭后
29	0	1	4	103	15	31	0.53	6.87	1.0	0	0.29	6.43	0.5	1.0	1	0	4	1.0	0	0	0.0018	32653	1	1	2	1.0	0.94	1	1	6	4	4	390542.45	1	0	厄多司坦胶囊、复方甲氧那明胶囊、头孢丙烯片、复方甘草口服液每天怎么吃比较好，饭前还是饭后
6	0	1	4	62	10	7	0.63	6.2	0.92	2	0.17	5.23	0.5	0.0	0	0	1	0.11	1	0	0.0256	176807	2213	1	4	1.0	0.97	2	3	6	9	10	0.92	1	0	贝枇芭膏，还有阿奇霉素颗粒。几天前刚喝了，不知长期喝阿奇行不行。请大夫指导。谢谢了。
6	0	1	4	57	9	12	0.52	6.33	0.92	2	0.15	5.57	0.5	0.0	0	0	2	0.22	0	1	0.034	67254	1193	0.98	1	1.0	1.0	1	0	0	9	10	1.12	2	1	贝枇芭膏，还有阿奇霉素颗粒。几天前刚喝了，不知长期喝阿奇行不行。请大夫指导。谢谢了。
6	0	1	4	75	13	13	0.57	5.77	0.85	5	0.29	5.7	0.5	2.0	2	0	3	0.33	0	0	0.014	89558	270	1	0	1.0	1.0	2	0	0	9	10	1.47	1	0	贝枇芭膏，还有阿奇霉素颗粒。几天前刚喝了，不知长期喝阿奇行不行。请大夫指导。谢谢了。
6	0	1	4	54	9	7	0.49	6.0	0.9	3	0.25	4.76	0.5	1.0	0	0	4	0.44	0	0	0.0209	18990	57	1	1	1.0	1.0	1	0	0	9	10	1.7	1	0	贝枇芭膏，还有阿奇霉素颗粒。几天前刚喝了，不知长期喝阿奇行不行。请大夫指导。谢谢了。
6	0	1	4	45	7	8	0.49	6.43	0.9	1	0.13	4.04	0.5	0.0	0	0	5	0.56	0	0	0.0332	24099	297	1	2	1.0	1.0	1	0	0	9	10	2.02	1	0	贝枇芭膏，还有阿奇霉素颗粒。几天前刚喝了，不知长期喝阿奇行不行。请大夫指导。谢谢了。
6	0	1	4	70	11	15	0.51	6.36	0.79	2	0.14	5.66	1	0.0	0	0	6	0.67	0	0	0.0187	28446	60	1	1	1.0	1.0	1	0	0	9	10	2.05	1	0	贝枇芭膏，还有阿奇霉素颗粒。几天前刚喝了，不知长期喝阿奇行不行。请大夫指导。谢谢了。
6	0	1	4	79	12	14	0.59	6.58	0.75	6	0.12	5.75	0.5	2.0	1	0	7	0.78	0	0	0.0248	33773	147	1	1	1.0	0.97	1	0	0	9	10	2.7	1	0	贝枇芭膏，还有阿奇霉素颗粒。几天前刚喝了，不知长期喝阿奇行不行。请大夫指导。谢谢了。
6	0	1	4	79	8	16	0.57	9.88	0.96	1	0.12	6.34	1	0.0	0	0	8	0.89	0	0	0.0592	30594	1105	0.98	1	1.0	0.97	1	0	0	9	10	2.77	1	0	贝枇芭膏，还有阿奇霉素颗粒。几天前刚喝了，不知长期喝阿奇行不行。请大夫指导。谢谢了。
6	0	1	4	49	7	17	0.59	7.0	0.97	1	0.38	5.13	0.5	0.0	0	0	9	1.0	0	0	0.0125	76546	182	1	0	1.0	1.0	6	0	0	9	10	3.18	1	0	贝枇芭膏，还有阿奇霉素颗粒。几天前刚喝了，不知长期喝阿奇行不行。请大夫指导。谢谢了。
5	0	2	4	69	12	8	0.6	5.75	0.96	1	1.0	5.7	0.5	0.0	0	0	1	0.33	1	0	0.0103	59384	96	1	1	1.0	1.0	1	0	0	3	7	30.68	3	1	五岁小孩左颞蛛网膜囊肿13毫米乘28毫米算大吗？长大的可能性大吗
5	0	2	4	48	7	3	0.58	6.86	0.91	1	0.33	5.13	0.5	0.0	0	0	2	0.67	0	1	0.0164	13905	31	1	1	1.0	1.0	1	0	0	3	7	57.15	2	0	五岁小孩左颞蛛网膜囊肿13毫米乘28毫米算大吗？长大的可能性大吗
5	0	2	4	77	11	9	0.6	7.0	0.69	11	0.82	6.52	0.5	1.0	1	0	3	1.0	0	0	0.0104	114899	156	1	1	1.0	1.0	1	0	0	3	7	57.3	2	0	五岁小孩左颞蛛网膜囊肿13毫米乘28毫米算大吗？长大的可能性大吗
10	0	2	4	47	8	11	0.54	5.88	0.99	4	1.5	5.29	0.5	1.0	1	0	1	0.12	1	0	0.025	91951	1386	0.99	0	1.0	0.96	3	0	0	8	11	1.2	2	0	孩子发烧5天（40度左右，一般下午5点后开始，需要吃退烧药），有咳嗽无痰，但不严重，后去医院治疗，拍胸X片:“骨性胸廓对称，肋骨走行正常，右肺下野、侧位后基底段见片状密度增高影，左肺门增重，余肺野未见明显实质性病变影浸润，心影外形未见明显异常。双侧膈面光滑，肋隔角锐利”。输液当天就不烧了，输了3天液后，出现咳嗽增多，且有痰，期间还做了雾化、电极片。现在出院，医生让再复查拍胸X片。
10	0	2	4	67	8	6	0.64	8.38	0.97	3	0.47	4.89	0.5	1.0	1	0	2	0.25	0	1	0.0132	35972	159	1	1	1.0	1.0	1	0	0	8	11	1.62	2	0	孩子发烧5天（40度左右，一般下午5点后开始，需要吃退烧药），有咳嗽无痰，但不严重，后去医院治疗，拍胸X片:“骨性胸廓对称，肋骨走行正常，右肺下野、侧位后基底段见片状密度增高影，左肺门增重，余肺野未见明显实质性病变影浸润，心影外形未见明显异常。双侧膈面光滑，肋隔角锐利”。输液当天就不烧了，输了3天液后，出现咳嗽增多，且有痰，期间还做了雾化、电极片。现在出院，医生让再复查拍胸X片。
10	0	2	4	55	10	19	0.61	5.5	0.96	3	0.69	5.19	1	0.0	0	0	3	0.38	0	0	0.0125	76546	182	1	0	1.0	1.0	6	0	0	8	11	1.65	1	0	孩子发烧5天（40度左右，一般下午5点后开始，需要吃退烧药），有咳嗽无痰，但不严重，后去医院治疗，拍胸X片:“骨性胸廓对称，肋骨走行正常，右肺下野、侧位后基底段见片状密度增高影，左肺门增重，余肺野未见明显实质性病变影浸润，心影外形未见明显异常。双侧膈面光滑，肋隔角锐利”。输液当天就不烧了，输了3天液后，出现咳嗽增多，且有痰，期间还做了雾化、电极片。现在出院，医生让再复查拍胸X片。
10	0	2	4	77	14	13	0.47	5.5	0.88	10	1.12	5.83	1	2.0	2	0	4	0.5	0	0	0.0198	36201	181	1	1	1.0	1.0	1	0	0	8	11	2.58	1	0	孩子发烧5天（40度左右，一般下午5点后开始，需要吃退烧药），有咳嗽无痰，但不严重，后去医院治疗，拍胸X片:“骨性胸廓对称，肋骨走行正常，右肺下野、侧位后基底段见片状密度增高影，左肺门增重，余肺野未见明显实质性病变影浸润，心影外形未见明显异常。双侧膈面光滑，肋隔角锐利”。输液当天就不烧了，输了3天液后，出现咳嗽增多，且有痰，期间还做了雾化、电极片。现在出院，医生让再复查拍胸X片。
10	0	2	4	58	8	8	0.63	7.25	0.95	2	0.75	4.64	1	0.0	0	0	5	0.62	0	0	0.0199	6638	13	1	1	1.0	0.94	1	0	0	8	11	3.12	1	0	孩子发烧5天（40度左右，一般下午5点后开始，需要吃退烧药），有咳嗽无痰，但不严重，后去医院治疗，拍胸X片:“骨性胸廓对称，肋骨走行正常，右肺下野、侧位后基底段见片状密度增高影，左肺门增重，余肺野未见明显实质性病变影浸润，心影外形未见明显异常。双侧膈面光滑，肋隔角锐利”。输液当天就不烧了，输了3天液后，出现咳嗽增多，且有痰，期间还做了雾化、电极片。现在出院，医生让再复查拍胸X片。
10	0	2	4	103	12	12	0.57	8.58	0.79	26	0.69	6.51	0.5	1.0	0	0	6	0.75	0	0	0.0535	3511	22	1	1	1.0	1.0	1	0	0	8	11	3.83	1	0	孩子发烧5天（40度左右，一般下午5点后开始，需要吃退烧药），有咳嗽无痰，但不严重，后去医院治疗，拍胸X片:“骨性胸廓对称，肋骨走行正常，右肺下野、侧位后基底段见片状密度增高影，左肺门增重，余肺野未见明显实质性病变影浸润，心影外形未见明显异常。双侧膈面光滑，肋隔角锐利”。输液当天就不烧了，输了3天液后，出现咳嗽增多，且有痰，期间还做了雾化、电极片。现在出院，医生让再复查拍胸X片。
10	0	2	4	54	6	13	0.57	9.0	0.93	8	1.8	5.06	1	2.0	2	0	7	0.88	0	0	0.0043	1171	2	1	1	1.0	1.0	1	0	0	8	11	4.42	1	0	孩子发烧5天（40度左右，一般下午5点后开始，需要吃退烧药），有咳嗽无痰，但不严重，后去医院治疗，拍胸X片:“骨性胸廓对称，肋骨走行正常，右肺下野、侧位后基底段见片状密度增高影，左肺门增重，余肺野未见明显实质性病变影浸润，心影外形未见明显异常。双侧膈面光滑，肋隔角锐利”。输液当天就不烧了，输了3天液后，出现咳嗽增多，且有痰，期间还做了雾化、电极片。现在出院，医生让再复查拍胸X片。
10	0	2	4	54	5	5	0.55	10.8	0.93	7	0.83	4.69	0.5	0.0	-1	0	8	1.0	0	0	0.016	8728	28	1	1	0.97	1.0	1	0	0	8	11	8.53	2	1	孩子发烧5天（40度左右，一般下午5点后开始，需要吃退烧药），有咳嗽无痰，但不严重，后去医院治疗，拍胸X片:“骨性胸廓对称，肋骨走行正常，右肺下野、侧位后基底段见片状密度增高影，左肺门增重，余肺野未见明显实质性病变影浸润，心影外形未见明显异常。双侧膈面光滑，肋隔角锐利”。输液当天就不烧了，输了3天液后，出现咳嗽增多，且有痰，期间还做了雾化、电极片。现在出院，医生让再复查拍胸X片。
89	1	2	4	80	12	6	0.6	6.67	0.86	11	0.56	5.03	0.5	1.0	0	0	1	0.2	1	0	0.0127	46380	119	1	0	1.0	1.0	2	1	6	5	5	122.35	1	0	89岁老人长期卧床，14号的时候发烧38度吃了2天药退了不少，然后就开始嗓子里有痰，喘气的时候吼吼的有声。现在56天了还没好嗓子就是有痰怎么喘气都有声还咳不出来。
89	1	2	4	43	7	9	0.56	6.14	1.0	0	0.62	5.15	0.5	1.0	1	0	2	0.4	0	1	0.025	91950	1386	0.99	0	1.0	0.96	3	0	0	5	5	135.32	1	1	89岁老人长期卧床，14号的时候发烧38度吃了2天药退了不少，然后就开始嗓子里有痰，喘气的时候吼吼的有声。现在56天了还没好嗓子就是有痰怎么喘气都有声还咳不出来。
89	1	2	4	54	7	8	0.57	7.71	0.9	5	0.5	4.99	0.5	0.0	0	0	3	0.6	0	0	0.0012	857	0	1	0	1.0	1.0	2	0	0	5	5	136.78	1	0	89岁老人长期卧床，14号的时候发烧38度吃了2天药退了不少，然后就开始嗓子里有痰，喘气的时候吼吼的有声。现在56天了还没好嗓子就是有痰怎么喘气都有声还咳不出来。
89	1	2	4	46	8	10	0.6	5.75	0.87	7	0.56	4.65	1	0.0	0	0	4	0.8	0	0	0.0134	19126	25	1	3	1.0	1.0	2	0	0	5	5	137.52	1	0	89岁老人长期卧床，14号的时候发烧38度吃了2天药退了不少，然后就开始嗓子里有痰，喘气的时候吼吼的有声。现在56天了还没好嗓子就是有痰怎么喘气都有声还咳不出来。
89	1	2	4	47	1	9	0.64	47.0	0.93	6	0.5	4.97	1	0.0	0	0	5	1.0	0	0	0.0138	6306	3	1	2	1.0	1.0	1	0	0	5	5	144.65	1	0	89岁老人长期卧床，14号的时候发烧38度吃了2天药退了不少，然后就开始嗓子里有痰，喘气的时候吼吼的有声。现在56天了还没好嗓子就是有痰怎么喘气都有声还咳不出来。
3	0	2	4	45	2	6	0.6	22.5	0.95	0	0.75	4.66	0.5	0.0	-1	0	1	0.5	1	0	0.0138	76491	226	1	1	1.0	1.0	1	0	0	2	2	91.93	1	1	左颞蛛网膜囊肿一般都不会一直长，长到什么时候会停止呀
3	0	2	4	42	8	4	0.52	5.25	0.89	1	0.33	4.05	0.5	0.0	0	0	2	1.0	0	1	0.003	21009	1	1	3	1.0	1.0	1	0	0	2	2	736032.67	1	0	左颞蛛网膜囊肿一般都不会一直长，长到什么时候会停止呀
24	1	1	4	52	7	3	0.58	7.43	0.98	1	1.0	5.18	0.5	0.0	0	0	1	0.33	1	0	0.0728	86124	5937	0.98	1	1.0	1.0	1	0	0	3	3	0.93	2	1	前一天睡觉枕着胳膊睡的，醒了就麻了，以为一会就好结果还是麻，吃饭夹筷子感觉用不上力，也可以夹起来排骨就加不起来了右手第4根指尖和小拇指整根麻烦问一下
24	1	1	4	67	6	0	0.52	11.17	0.93	4	0.14	4.25	0.5	0.0	0	0	2	0.67	0	1	0.0081	2454	9	1	1	1.0	1.0	1	3	0	3	3	1.42	1	0	前一天睡觉枕着胳膊睡的，醒了就麻了，以为一会就好结果还是麻，吃饭夹筷子感觉用不上力，也可以夹起来排骨就加不起来了右手第4根指尖和小拇指整根麻烦问一下
1	1	1	4	67	5	7	0.53	13.4	0.89	3	0.05	5.26	0.5	0.0	0	0	1	0.25	1	0	0.08	117194	9775	0.98	0	1.0	0.98	3	1	6	4	4	63.63	1	0	以前总是一天三四次，这次五天没大便，情绪正常
1	1	1	4	81	15	21	0.54	5.4	0.91	2	0.14	5.81	0.5	2.0	1	0	2	0.5	0	1	0.0121	12852	31	1	1	1.0	1.0	1	0	0	4	4	64.85	1	0	以前总是一天三四次，这次五天没大便，情绪正常
1	1	1	4	50	5	7	0.44	10.0	1.0	0	0.12	4.29	0.5	0.5	-1	0	3	0.75	0	0	0.0124	34913	80	1	1	1.0	1.0	1	0	0	4	4	65.18	1	0	以前总是一天三四次，这次五天没大便，情绪正常
1	1	1	4	61	9	8	0.63	6.78	0.91	2	0.14	5.28	0.5	0.0	0	0	4	1.0	0	0	0.0134	19126	25	1	3	1.0	1.0	2	0	0	4	4	65.38	1	1	以前总是一天三四次，这次五天没大便，情绪正常
16	1	1	4	73	14	14	0.69	5.21	0.85	4	0.17	6.06	1	1.0	1	0	1	0.5	1	0	0.0505	31485	953	1	1	1.0	1.0	1	0	0	2	3	3.4	1	0	白天发热到了晚上就正常了脸上有红白明显颜色
16	1	1	4	54	12	12	0.61	4.5	1.0	0	2.67	5.43	0.5	0.0	0	1	2	1.0	0	1	0.0081	2342	6	1	1	1.0	1.0	1	0	0	2	3	14.12	2	1	白天发热到了晚上就正常了脸上有红白明显颜色
10	0	2	4	94	13	6	0.59	7.23	0.95	7	1.45	5.43	0.5	0.0	-3	0	1	0.33	1	0	0.0211	45369	125	1	4	1.0	1.0	1	2	1	3	3	8.88	1	1	孩子发烧5天（40度左右，一般下午5点后开始，需要吃退烧药），有咳嗽无痰，但不严重，后去医院治疗，拍胸X片:“骨性胸廓对称，肋骨走行正常，右肺下野、侧位后基底段见片状密度增高影，左肺门增重，余肺野未见明显实质性病变影浸润，心影外形未见明显异常。双侧膈面光滑，肋隔角锐利”。输液当天就不烧了，第二天进行血液、尿、粪检查，均正常，输了3天液后，出现咳嗽增多，且有痰，期间还做了雾化、电极片治疗。一共输液连同治疗7天，在住院7天里，孩子一直没有再发烧，饮食精神都很好，就是偶尔会咳嗽几下，只是较前些时候痰多些，之后就
10	0	2	4	87	10	11	0.66	8.7	0.94	6	3.2	6.45	0.5	1.0	1	0	2	0.67	0	1	0.0216	207850	805	1	2	1.0	1.0	1	0	0	3	3	13.83	1	0	孩子发烧5天（40度左右，一般下午5点后开始，需要吃退烧药），有咳嗽无痰，但不严重，后去医院治疗，拍胸X片:“骨性胸廓对称，肋骨走行正常，右肺下野、侧位后基底段见片状密度增高影，左肺门增重，余肺野未见明显实质性病变影浸润，心影外形未见明显异常。双侧膈面光滑，肋隔角锐利”。输液当天就不烧了，第二天进行血液、尿、粪检查，均正常，输了3天液后，出现咳嗽增多，且有痰，期间还做了雾化、电极片治疗。一共输液连同治疗7天，在住院7天里，孩子一直没有再发烧，饮食精神都很好，就是偶尔会咳嗽几下，只是较前些时候痰多些，之后就
10	0	2	4	41	8	5	0.54	5.12	0.93	7	0.33	4.6	0.5	0.0	0	0	3	1.0	0	0	0.0067	19224	14	1	3	0.97	1.0	2	1	6	3	3	375843.83	1	0	孩子发烧5天（40度左右，一般下午5点后开始，需要吃退烧药），有咳嗽无痰，但不严重，后去医院治疗，拍胸X片:“骨性胸廓对称，肋骨走行正常，右肺下野、侧位后基底段见片状密度增高影，左肺门增重，余肺野未见明显实质性病变影浸润，心影外形未见明显异常。双侧膈面光滑，肋隔角锐利”。输液当天就不烧了，第二天进行血液、尿、粪检查，均正常，输了3天液后，出现咳嗽增多，且有痰，期间还做了雾化、电极片治疗。一共输液连同治疗7天，在住院7天里，孩子一直没有再发烧，饮食精神都很好，就是偶尔会咳嗽几下，只是较前些时候痰多些，之后就
34	0	2	4	56	6	6	0.55	9.33	0.74	6	0.5	5.27	0.5	0.0	-1	0	1	0.25	1	0	0.019	9110	55	1	1	1.0	0.96	1	0	0	4	3	3.77	1	1	我就有痛经的毛病啊，我该怎么办啊？这个痛经贴可以试试吗？
34	0	2	4	51	7	4	0.55	7.29	0.92	2	0.29	5.16	0.5	0.0	0	0	2	0.5	0	1	0.0252	79527	1419	0.98	1	1.0	1.0	1	0	0	4	3	4.32	1	0	我就有痛经的毛病啊，我该怎么办啊？这个痛经贴可以试试吗？
34	0	2	4	87	11	7	0.73	7.91	0.63	12	0.0	5.6	0.5	2.0	2	0	3	0.75	0	0	0.016	37194	54	1	1	1.0	1.0	1	0	0	4	3	6.4	1	0	我就有痛经的毛病啊，我该怎么办啊？这个痛经贴可以试试吗？
34	0	2	4	48	10	10	0.5	4.8	1.0	0	0.0	5.25	0.5	0.0	0	0	1	0.25	1	0	0.145	42790	289	1	0	1.0	1.0	2	0	0	4	4	12.4	1	0	我就是肚子很疼的，我不知道我该怎么办啊？
34	0	2	4	128	13	7	0.55	9.85	1.0	0	0.0	7.12	0.5	0.0	0	0	2	0.5	0	1	0.0339	264980	2824	1	1	1.0	1.0	1	0	0	4	4	12.48	1	1	我就是肚子很疼的，我不知道我该怎么办啊？
34	0	2	4	76	15	11	0.67	5.07	1.0	0	0.0	6.11	0.5	1.0	1	0	3	0.75	0	0	0.014	20713	34	1	1	1.0	1.0	1	0	0	4	4	13.03	1	0	我就是肚子很疼的，我不知道我该怎么办啊？
34	0	2	4	64	10	16	0.58	6.4	1.0	0	0.5	5.58	0.5	0.0	-1	0	4	1.0	0	0	0.0415	50539	1173	0.99	1	1.0	1.0	1	0	0	4	4	13.68	1	0	我就是肚子很疼的，我不知道我该怎么办啊？
35	0	2	4	53	7	4	0.56	7.57	0.57	11	0.4	5.21	0.5	0.0	0	0	1	0.5	1	0	0.0172	17241	53	1	3	1.0	1.0	2	1	6	2	2	28.1	1	1	安琪痛经贴贴在哪里？治疗痛经的效果好吗？
35	0	2	4	81	12	5	0.68	6.75	0.72	11	0.1	5.91	0.5	0.0	0	0	2	1.0	0	1	0.0162	6106	9	1	1	0.84	0.94	1	0	0	2	2	53.18	1	0	安琪痛经贴贴在哪里？治疗痛经的效果好吗？
8	0	3	4	41	6	10	0.6	6.83	1.0	0	1.0	4.61	1	0.0	0	0	1	0.33	1	0	0.0103	19982	23	1	1	1.0	0.92	1	1	6	3	2	205.52	1	0	抽动症到哪里去检查好？我是西安人，我儿子天天摇头和眨眼睛，疑似为抽动症，到哪里看好
8	0	3	4	100	12	1	0.57	8.33	0.87	8	1.25	5.09	1	1.0	1	0	2	0.67	0	1	0.016	37194	54	1	1	0.87	0.96	1	0	0	3	2	21506.07	1	1	抽动症到哪里去检查好？我是西安人，我儿子天天摇头和眨眼睛，疑似为抽动症，到哪里看好
6	1	3	4	47	6	4	0.45	7.83	0.97	1	0.83	4.45	0.5	0.0	0	0	1	0.25	1	0	0.0115	3222	7	1	1	1.0	1.0	1	0	0	4	3	226.22	1	0	我儿子天天尿床，都已经5岁了，还面黄肌瘦的，不管怎么补都没有用，我想带他去检查一下是什么原因，这要到哪里去检查呢？西安有看遗尿症的地方吗？
6	1	3	4	96	5	6	0.61	19.2	0.87	7	1.25	5.33	0.5	1.0	1	0	2	0.5	0	1	0.016	37194	54	1	0	1.0	1.0	2	0	0	4	3	251.22	1	0	我儿子天天尿床，都已经5岁了，还面黄肌瘦的，不管怎么补都没有用，我想带他去检查一下是什么原因，这要到哪里去检查呢？西安有看遗尿症的地方吗？
6	1	3	4	83	10	4	0.5	8.3	0.97	3	0.14	3.91	0.5	1.0	1	0	3	0.75	0	0	0.1048	155049	19294	0.97	1	0.94	1.0	1	0	0	4	3	21509.92	1	1	我儿子天天尿床，都已经5岁了，还面黄肌瘦的，不管怎么补都没有用，我想带他去检查一下是什么原因，这要到哪里去检查呢？西安有看遗尿症的地方吗？
35	0	2	4	48	8	14	0.59	6.0	0.95	1	0.29	4.77	0.5	0.0	0	0	1	0.11	1	0	0.0096	19822	35	1	1	1.0	1.0	1	0	0	9	9	0.85	1	0	痛的吃什么都干不了只能睡着的时候才能忘记疼痛啊！
35	0	2	4	79	13	7	0.63	6.08	1.0	0	0.11	5.75	0.5	1.0	1	0	2	0.22	0	1	0.0084	21248	34	1	1	1.0	1.0	1	0	0	9	9	1.4	1	0	痛的吃什么都干不了只能睡着的时候才能忘记疼痛啊！
35	0	2	4	86	12	19	0.62	7.17	1.0	0	0.33	6.06	0.5	0.0	0	0	3	0.33	0	0	0.0449	29995	1018	0.99	1	1.0	1.0	1	2	6	9	9	2.22	1	0	痛的吃什么都干不了只能睡着的时候才能忘记疼痛啊！
35	0	2	4	56	10	6	0.65	5.6	1.0	0	0.2	5.15	0.5	0.0	0	0	4	0.44	0	0	0.0093	28499	113	1	1	1.0	1.0	1	0	0	9	9	2.45	1	0	痛的吃什么都干不了只能睡着的时候才能忘记疼痛啊！
35	0	2	4	51	9	10	0.59	5.67	0.88	3	0.2	4.4	0.5	0.0	0	0	5	0.56	0	0	0.0141	20898	46	1	0	1.0	1.0	2	2	6	9	9	2.53	1	0	痛的吃什么都干不了只能睡着的时候才能忘记疼痛啊！
35	0	2	4	85	16	10	0.5	5.31	0.97	1	0.5	6.17	0.5	2.0	2	0	6	0.67	0	0	0.0219	961	5	1	0	1.0	1.0	3	0	0	9	9	2.68	1	0	痛的吃什么都干不了只能睡着的时候才能忘记疼痛啊！
35	0	2	4	52	6	4	0.69	8.67	1.0	0	0.14	4.77	0.5	0.0	0	0	7	0.78	0	0	0.0229	8253	25	1	2	1.0	1.0	1	0	0	9	9	3.72	1	0	痛的吃什么都干不了只能睡着的时候才能忘记疼痛啊！
35	0	2	4	65	11	14	0.71	5.91	1.0	0	0.09	5.71	0.5	1.0	0	0	8	0.89	0	0	0.02	2355	5	1	0	1.0	1.0	6	0	0	9	9	9.85	1	0	痛的吃什么都干不了只能睡着的时候才能忘记疼痛啊！
35	0	2	4	59	12	23	0.58	4.92	1.0	0	0.09	5.57	0.5	0.0	0	0	9	1.0	0	0	0.0051	2351	0	1	0	1.0	1.0	2	0	0	9	9	13.1	1	1	痛的吃什么都干不了只能睡着的时候才能忘记疼痛啊！
30	0	2	4	77	11	11	0.69	7.0	1.0	0	0.2	5.82	0.5	1.0	1	0	1	0.2	1	0	0.0932	413166	20117	0.98	1	1.0	1.0	1	0	0	5	5	3.0	1	0	用那种方法会更好的，要怎么办才能一直这样的，现在我有种很无力的感觉，我要疼死了的。
30	0	2	4	49	9	5	0.57	5.44	1.0	0	0.08	4.99	0.5	0.0	0	0	2	0.4	0	1	0.0141	20898	46	1	0	1.0	1.0	2	2	6	5	5	4.33	1	1	用那种方法会更好的，要怎么办才能一直这样的，现在我有种很无力的感觉，我要疼死了的。
30	0	2	4	49	6	12	0.61	8.17	1.0	0	0.17	5.53	0.5	0.0	0	0	3	0.6	0	0	0.0072	16149	15	1	0	1.0	1.0	3	0	0	5	5	4.85	1	0	用那种方法会更好的，要怎么办才能一直这样的，现在我有种很无力的感觉，我要疼死了的。
30	0	2	4	61	11	6	0.6	5.55	1.0	0	0.14	5.53	0.5	1.0	0	0	4	0.8	0	0	0.0034	39772	5	1	2	1.0	1.0	1	2	0	5	5	5.12	1	0	用那种方法会更好的，要怎么办才能一直这样的，现在我有种很无力的感觉，我要疼死了的。
30	0	2	4	89	13	7	0.56	6.85	1.0	0	7.0	6.41	0.5	0.0	0	0	5	1.0	0	0	0.0941	22391	1718	0.98	2	1.0	0.95	1	2	1	5	5	6.48	1	0	用那种方法会更好的，要怎么办才能一直这样的，现在我有种很无力的感觉，我要疼死了的。
21	0	1	4	61	8	0	0.56	7.62	0.95	3	7.0	5.12	0.5	2.0	2	2	1	0.5	1	0	0.0134	2763	11	1	1	1.0	1.0	5	3	1	2	10	107.52	4	1	不论是甲醇、乙醇还是异丙醇这些液体若加入未消毒的自来水，不是蒸馏水,能稀释掉吗？含带这些液体的自来水烧开后是不是无残留甲醇、乙醇、异丙醇等等，可以放心喝水？谢谢！
21	0	1	4	52	5	1	0.66	10.4	0.93	4	0.75	5.1	0.5	0.0	0	3	2	1.0	0	1	0.0144	13443	27	1	1	1.0	1.0	1	0	0	2	10	112.13	6	0	不论是甲醇、乙醇还是异丙醇这些液体若加入未消毒的自来水，不是蒸馏水,能稀释掉吗？含带这些液体的自来水烧开后是不是无残留甲醇、乙醇、异丙醇等等，可以放心喝水？谢谢！
50	0	2	4	53	10	8	0.51	5.3	0.91	3	0.5	5.15	0.5	0.0	0	0	1	0.5	1	0	0.0251	9315	16	1	1	1.0	1.0	1	0	0	2	3	7.6	1	0	尿常规检查尿微量蛋白45，请问医生可以吃豆腐吗？饮食多需要注意什么？谢谢
50	0	2	4	65	11	12	0.71	5.91	0.91	3	0.17	5.24	0.5	1.0	0	0	2	1.0	0	1	0.0178	21514	56	1	2	1.0	1.0	1	0	0	2	3	15.05	2	1	尿常规检查尿微量蛋白45，请问医生可以吃豆腐吗？饮食多需要注意什么？谢谢
11	1	2	4	55	9	6	0.51	6.11	1.0	0	0.14	4.76	0.5	0.0	-1	0	1	0.25	1	0	0.01	19486	26	1	1	1.0	1.0	5	0	0	4	3	25.4	1	0	冬天儿子嘴旁边红肿嘴一圈都红肿很疼别人都不要我舔说舔会更严重不舔很疼
11	1	2	4	82	10	7	0.48	8.2	1.0	10	0.06	5.82	0.5	2.0	2	0	2	0.5	0	1	0.044	224703	7021	0.99	0	1.0	1.0	6	0	0	4	3	27.97	1	0	冬天儿子嘴旁边红肿嘴一圈都红肿很疼别人都不要我舔说舔会更严重不舔很疼
11	1	2	4	44	4	16	0.56	11.0	1.0	0	0.33	4.79	0.5	0.0	0	0	3	0.75	0	0	0.0078	8330	13	1	0	1.0	0.97	2	0	0	4	3	31.08	1	1	冬天儿子嘴旁边红肿嘴一圈都红肿很疼别人都不要我舔说舔会更严重不舔很疼
35	1	1	4	55	7	6	0.51	7.86	0.92	1	2.0	5.04	0.5	0.0	0	0	1	0.17	1	0	0.0085	54622	97	1	0	1.0	1.0	2	0	0	6	4	78.65	1	0	大夫你好，我平时不喝酒，只是昨天喝了2瓶啤酒，需要3个月之后再要孩子吗？
35	1	1	4	49	4	0	0.53	12.25	0.82	5	0.33	4.78	0.5	0.0	0	0	2	0.33	0	1	0.0355	19434	562	0.99	1	1.0	1.0	1	0	0	6	4	79.87	1	1	大夫你好，我平时不喝酒，只是昨天喝了2瓶啤酒，需要3个月之后再要孩子吗？
35	1	1	4	77	13	6	0.56	5.92	0.93	4	0.4	5.34	0.5	2.0	2	0	3	0.5	0	0	0.0231	10186	27	1	0	1.0	0.96	6	0	0	6	4	83.08	1	0	大夫你好，我平时不喝酒，只是昨天喝了2瓶啤酒，需要3个月之后再要孩子吗？
35	1	1	4	70	9	5	0.42	7.78	0.9	5	0.5	5.68	0.5	0.0	0	0	4	0.67	0	0	0.0066	14186	4	1	1	1.0	1.0	1	0	0	6	4	86.97	1	0	大夫你好，我平时不喝酒，只是昨天喝了2瓶啤酒，需要3个月之后再要孩子吗？
32	0	2	4	73	6	6	0.54	12.17	0.73	8	3.0	4.35	0.5	0.0	0	0	1	0.33	1	0	0.0163	2888	23	1	1	1.0	1.0	1	2	1	3	3	2.15	1	1	我就痛经的时候，会吃止疼片，但是月经不调了。我就是想问一下安琪效果怎么样啊？
32	0	2	4	50	4	1	0.49	12.5	1.0	0	0.5	4.93	0.5	0.0	-1	0	2	0.67	0	1	0.0103	19982	23	1	1	1.0	1.0	1	0	0	3	3	20.93	1	0	我就痛经的时候，会吃止疼片，但是月经不调了。我就是想问一下安琪效果怎么样啊？
32	0	2	4	84	11	6	0.46	7.64	0.83	4	0.43	5.46	0.5	2.0	2	0	3	1.0	0	0	0.0557	40271	2575	0.97	1	1.0	1.0	1	0	0	3	3	22.45	1	0	我就痛经的时候，会吃止疼片，但是月经不调了。我就是想问一下安琪效果怎么样啊？
28	0	2	4	46	5	7	0.61	9.2	0.63	13	1.0	4.94	0.5	1.0	1	0	1	0.33	1	0	0.0141	20898	46	1	1	1.0	1.0	1	0	0	3	2	2.12	1	0	痛经了，安琪痛经贴是怎么贴的呀？痛经的方法有哪些那？
28	0	2	4	72	8	3	0.56	9.0	0.77	13	0.47	4.75	0.5	0.0	0	0	2	0.67	0	1	0.0289	30421	405	1	2	1.0	1.0	1	0	0	3	2	16.78	1	1	痛经了，安琪痛经贴是怎么贴的呀？痛经的方法有哪些那？
33	1	2	4	55	11	19	0.49	5.0	0.88	4	0.82	5.81	1	0.0	0	0	1	0.2	1	0	0.0118	28219	72	1	0	1.0	1.0	6	0	0	5	9	0.77	2	0	支原体肺炎阳性吃了阿奇5天停4天又吃了阿奇三天，后过一星期去抽血化验，支原体抗体依然是阳性，请问这是怎么回事，是不是表示没治疗好？那下面该怎么治疗和吃药呢？支原体肺炎一般需要多久能治愈？
33	1	2	4	95	13	11	0.49	7.31	0.75	16	1.29	5.98	1	1.0	1	0	2	0.4	0	1	0.0323	105599	1383	1	1	1.0	1.0	1	0	0	5	9	1.85	1	0	支原体肺炎阳性吃了阿奇5天停4天又吃了阿奇三天，后过一星期去抽血化验，支原体抗体依然是阳性，请问这是怎么回事，是不是表示没治疗好？那下面该怎么治疗和吃药呢？支原体肺炎一般需要多久能治愈？
33	1	2	4	84	9	7	0.5	9.33	0.84	6	1.12	5.52	0.5	0.0	0	0	3	0.6	0	0	0.1489	245087	6389	0.98	0	1.0	0.9	6	0	0	5	9	2.88	4	1	支原体肺炎阳性吃了阿奇5天停4天又吃了阿奇三天，后过一星期去抽血化验，支原体抗体依然是阳性，请问这是怎么回事，是不是表示没治疗好？那下面该怎么治疗和吃药呢？支原体肺炎一般需要多久能治愈？
33	1	2	4	40	5	8	0.56	8.0	0.96	0	3.0	4.64	0.5	0.0	0	0	4	0.8	0	0	0.0132	35972	159	1	1	1.0	1.0	1	0	0	5	9	2.95	1	0	支原体肺炎阳性吃了阿奇5天停4天又吃了阿奇三天，后过一星期去抽血化验，支原体抗体依然是阳性，请问这是怎么回事，是不是表示没治疗好？那下面该怎么治疗和吃药呢？支原体肺炎一般需要多久能治愈？
33	1	2	4	73	11	3	0.7	6.64	0.96	2	0.25	4.66	0.5	0.0	0	0	5	1.0	0	0	0.0591	25852	811	0.98	2	0	0	1	0	0	5	9	3.73	1	0	支原体肺炎阳性吃了阿奇5天停4天又吃了阿奇三天，后过一星期去抽血化验，支原体抗体依然是阳性，请问这是怎么回事，是不是表示没治疗好？那下面该怎么治疗和吃药呢？支原体肺炎一般需要多久能治愈？
53	0	1	4	40	7	8	0.67	5.71	1.0	0	0.17	5.26	1	0.0	0	0	1	0.33	1	0	0.0322	142462	1507	1	1	1.0	1.0	1	0	0	3	3	8.73	1	0	左半边脸疼，主要是耳根部及头皮短暂的抽痛，有时眨眼睛也疼，大概有一个星期了，吃了两天黄连上清片没有大的好转
53	0	1	4	57	14	12	0.6	4.07	0.97	1	0.4	5.57	0.5	1.0	1	0	2	0.67	0	1	0.0416	155826	5140	0.99	1	1.0	1.0	1	0	0	3	3	10.97	1	1	左半边脸疼，主要是耳根部及头皮短暂的抽痛，有时眨眼睛也疼，大概有一个星期了，吃了两天黄连上清片没有大的好转
53	0	1	4	87	17	5	0.55	5.12	0.75	13	1.33	6.0	0.5	1.0	1	0	3	1.0	0	0	0.0082	2677	9	1	1	1.0	1.0	1	1	6	3	3	13.68	1	0	左半边脸疼，主要是耳根部及头皮短暂的抽痛，有时眨眼睛也疼，大概有一个星期了，吃了两天黄连上清片没有大的好转
3	0	1	4	64	8	3	0.54	8.0	0.98	1	0.5	5.09	1	0.0	-1	0	1	0.08	1	0	0.0224	24563	174	0.99	1	1.0	1.0	1	0	0	13	16	1.1	1	0	三岁孩子支原体肺炎两天，发烧一天，贴膏药两天，今天带去挂水，挂的是头孢，结果一直吐一直吐，一口饭也不吃，请问怎么办啊
3	0	1	4	48	5	8	0.53	9.6	0.97	1	0.57	4.8	1	0.0	0	0	2	0.15	0	1	0.0144	13443	27	1	0	1.0	1.0	6	0	0	13	16	1.93	1	0	三岁孩子支原体肺炎两天，发烧一天，贴膏药两天，今天带去挂水，挂的是头孢，结果一直吐一直吐，一口饭也不吃，请问怎么办啊
3	0	1	4	57	7	7	0.6	8.14	0.97	1	0.57	4.66	0.5	0.0	0	0	3	0.23	0	0	0.0016	21954	0	1	2	1.0	1.0	1	1	5	13	16	2.27	4	0	三岁孩子支原体肺炎两天，发烧一天，贴膏药两天，今天带去挂水，挂的是头孢，结果一直吐一直吐，一口饭也不吃，请问怎么办啊
3	0	1	4	52	7	7	0.63	7.43	0.98	1	0.2	4.55	1	1.0	0	0	4	0.31	0	0	0.0449	29995	1018	0.99	1	1.0	1.0	1	0	0	13	16	2.43	1	0	三岁孩子支原体肺炎两天，发烧一天，贴膏药两天，今天带去挂水，挂的是头孢，结果一直吐一直吐，一口饭也不吃，请问怎么办啊
3	0	1	4	98	15	20	0.58	6.53	0.92	4	0.36	6.74	0.5	1.0	1	0	5	0.38	0	0	0.0108	4447	7	1	1	1.0	1.0	1	2	6	13	16	3.1	1	0	三岁孩子支原体肺炎两天，发烧一天，贴膏药两天，今天带去挂水，挂的是头孢，结果一直吐一直吐，一口饭也不吃，请问怎么办啊
3	0	1	4	76	5	11	0.64	15.2	0.98	1	0.4	5.66	0.5	2.0	1	0	6	0.46	0	0	0.0125	76546	182	1	0	1.0	1.0	2	2	5	13	16	3.42	1	0	三岁孩子支原体肺炎两天，发烧一天，贴膏药两天，今天带去挂水，挂的是头孢，结果一直吐一直吐，一口饭也不吃，请问怎么办啊
3	0	1	4	50	8	10	0.62	6.25	0.93	3	0.5	4.89	0.5	0.0	0	0	7	0.54	0	0	0.0086	13819	9	1	0	1.0	1.0	6	0	0	13	16	3.67	1	0	三岁孩子支原体肺炎两天，发烧一天，贴膏药两天，今天带去挂水，挂的是头孢，结果一直吐一直吐，一口饭也不吃，请问怎么办啊
3	0	1	4	77	9	8	0.61	8.56	0.91	4	0.33	5.3	0.5	0.0	0	0	8	0.62	0	0	0.0117	5645	12	1	0	1.0	1.0	2	0	0	13	16	5.78	2	1	三岁孩子支原体肺炎两天，发烧一天，贴膏药两天，今天带去挂水，挂的是头孢，结果一直吐一直吐，一口饭也不吃，请问怎么办啊
3	0	1	4	46	9	12	0.73	5.11	0.97	2	2.0	5.14	1	0.0	0	0	9	0.69	0	0	0.1048	155037	19294	0.97	2	1.0	1.0	1	0	0	13	16	6.0	1	0	三岁孩子支原体肺炎两天，发烧一天，贴膏药两天，今天带去挂水，挂的是头孢，结果一直吐一直吐，一口饭也不吃，请问怎么办啊
3	0	1	4	45	6	2	0.61	7.5	1.0	0	0.24	4.66	0.5	0.0	0	0	10	0.77	0	0	0.0101	3844	12	1	1	1.0	1.0	1	0	0	13	16	7.42	1	0	三岁孩子支原体肺炎两天，发烧一天，贴膏药两天，今天带去挂水，挂的是头孢，结果一直吐一直吐，一口饭也不吃，请问怎么办啊
3	0	1	4	125	11	17	0.57	11.36	0.98	2	1.0	7.19	0.5	1.0	1	0	11	0.85	0	0	0.0148	44189	86	1	1	1.0	1.0	1	2	6	13	16	203.5	1	0	三岁孩子支原体肺炎两天，发烧一天，贴膏药两天，今天带去挂水，挂的是头孢，结果一直吐一直吐，一口饭也不吃，请问怎么办啊
3	0	1	4	75	15	4	0.64	5.0	0.92	3	0.05	6.09	0.5	1.0	1	0	12	0.92	0	0	0.0251	9307	16	1	2	1.0	1.0	1	1	6	13	16	415803.4	1	0	三岁孩子支原体肺炎两天，发烧一天，贴膏药两天，今天带去挂水，挂的是头孢，结果一直吐一直吐，一口饭也不吃，请问怎么办啊
27	0	2	4	89	13	19	0.55	6.85	0.94	2	0.08	6.32	0.5	0.0	0	0	1	0.12	1	0	0.0449	29995	1018	0.99	1	1.0	1.0	1	2	6	8	8	0.85	1	0	痛经的毛病一直都没治好过，结婚之后也是很疼啊？我该怎么办啊？
27	0	2	4	82	10	12	0.49	8.2	0.89	4	0.17	5.52	0.5	1.0	0	0	2	0.25	0	1	0.0266	133888	3383	0.98	1	1.0	1.0	1	0	0	8	8	0.98	1	0	痛经的毛病一直都没治好过，结婚之后也是很疼啊？我该怎么办啊？
27	0	2	4	51	7	6	0.53	7.29	0.91	2	0.17	5.21	0.5	0.0	0	0	3	0.38	0	0	0.0262	30685	296	1	2	1.0	1.0	1	0	0	8	8	1.05	1	0	痛经的毛病一直都没治好过，结婚之后也是很疼啊？我该怎么办啊？
27	0	2	4	49	7	6	0.6	7.0	1.0	0	0.09	5.13	0.5	0.0	0	0	4	0.5	0	0	0.0197	30464	35	1	2	1.0	0.97	1	0	0	8	8	1.3	1	0	痛经的毛病一直都没治好过，结婚之后也是很疼啊？我该怎么办啊？
27	0	2	4	87	13	11	0.58	6.69	0.82	6	0.09	6.16	0.5	0.0	0	0	5	0.62	0	0	0.0195	14024	7	1	0	1.0	0.95	2	0	0	8	8	1.48	1	0	痛经的毛病一直都没治好过，结婚之后也是很疼啊？我该怎么办啊？
27	0	2	4	81	14	11	0.63	5.79	0.9	3	0.07	6.27	0.5	1.0	1	0	6	0.75	0	0	0.02	4649	13	1	2	1.0	1.0	1	1	6	8	8	2.43	1	0	痛经的毛病一直都没治好过，结婚之后也是很疼啊？我该怎么办啊？
27	0	2	4	49	10	14	0.59	4.9	1.0	0	0.14	5.0	0.5	0.0	0	0	7	0.88	0	0	0.0094	27379	63	1	1	0.92	1.0	1	0	0	8	8	3.13	1	1	痛经的毛病一直都没治好过，结婚之后也是很疼啊？我该怎么办啊？
27	0	2	4	59	6	7	0.62	9.83	0.96	1	0.07	5.22	0.5	1.0	1	0	8	1.0	0	0	0.0214	3546	10	1	1	1.0	1.0	1	0	0	8	8	4.83	1	0	痛经的毛病一直都没治好过，结婚之后也是很疼啊？我该怎么办啊？
29	0	2	4	58	10	15	0.57	5.8	1.0	0	0.07	5.5	0.5	0.0	-2	0	1	0.11	1	0	0.0248	33773	147	1	1	1.0	0.96	1	0	0	9	9	0.92	1	0	就是以来大姨妈就是会很疼啊，用了很多方法了！
29	0	2	4	80	14	15	0.5	5.71	1.0	0	0.17	6.26	0.5	1.0	1	0	2	0.22	0	1	0.0094	27379	63	1	1	1.0	0.9	1	0	0	9	9	2.13	1	0	就是以来大姨妈就是会很疼啊，用了很多方法了！
29	0	2	4	66	9	6	0.53	7.33	1.0	0	0.25	5.17	0.5	1.0	1	0	3	0.33	0	0	0.0557	40271	2575	0.97	1	1.0	1.0	1	0	0	9	9	2.15	1	0	就是以来大姨妈就是会很疼啊，用了很多方法了！
29	0	2	4	45	1	4	0.52	45.0	1.0	0	1.0	3.99	0.5	0.0	0	0	4	0.44	0	0	0.0124	26510	30	1	0	1.0	1.0	2	2	6	9	9	2.35	1	0	就是以来大姨妈就是会很疼啊，用了很多方法了！
29	0	2	4	87	9	0	0.53	9.67	1.0	0	0.07	5.46	0.5	0.0	-1	0	5	0.56	0	0	0.0076	4994	19	1	0	1.0	1.0	2	0	0	9	9	2.4	1	0	就是以来大姨妈就是会很疼啊，用了很多方法了！
29	0	2	4	92	10	14	0.49	9.2	1.0	0	0.11	6.37	0.5	1.0	1	0	6	0.67	0	0	0.0238	24324	115	1	0	1.0	0.96	2	0	0	9	9	2.57	1	0	就是以来大姨妈就是会很疼啊，用了很多方法了！
29	0	2	4	55	5	9	0.69	11.0	1.0	0	0.08	5.17	0.5	1.0	1	0	7	0.78	0	0	0.018	14580	22	1	1	1.0	1.0	1	0	0	9	9	2.78	1	1	就是以来大姨妈就是会很疼啊，用了很多方法了！
29	0	2	4	52	11	13	0.67	4.73	1.0	0	0.09	5.16	0.5	1.0	1	0	8	0.89	0	0	0.0179	18451	55	1	1	1.0	1.0	1	0	0	9	9	3.57	1	0	就是以来大姨妈就是会很疼啊，用了很多方法了！
29	0	2	4	73	11	11	0.49	6.64	1.0	0	0.05	5.91	0.5	0.0	0	0	9	1.0	0	0	0.009	23395	21	1	0	1.0	1.0	2	1	6	9	9	8.65	1	0	就是以来大姨妈就是会很疼啊，用了很多方法了！
24	0	2	4	79	12	20	0.52	6.58	0.87	3	0.2	5.53	0.5	1.0	1	0	1	0.09	1	0	0.0125	14449	13	1	0	1.0	1.0	2	2	6	11	11	1.87	1	0	痛经很长时间了，从来大姨妈就一直很疼啊！我该怎么办.
24	0	2	4	48	8	5	0.52	6.0	0.86	3	0.17	4.86	0.5	0.0	-1	0	2	0.18	0	1	0.0188	23249	37	1	0	1.0	1.0	6	1	6	11	11	3.72	1	0	痛经很长时间了，从来大姨妈就一直很疼啊！我该怎么办.
24	0	2	4	54	6	6	0.66	9.0	0.87	3	0.2	4.89	0.5	0.0	0	0	3	0.27	0	0	0.0159	44099	90	1	0	1.0	1.0	2	0	0	11	11	3.85	1	0	痛经很长时间了，从来大姨妈就一直很疼啊！我该怎么办.
24	0	2	4	50	7	5	0.61	7.14	0.94	1	0.11	4.38	0.5	0.0	0	0	4	0.36	0	0	0.1048	155036	19294	0.97	1	1.0	1.0	1	0	0	11	11	4.4	1	0	痛经很长时间了，从来大姨妈就一直很疼啊！我该怎么办.
24	0	2	4	76	13	9	0.5	5.85	0.87	3	0.07	5.87	0.5	1.0	1	0	5	0.45	0	0	0.0141	20898	46	1	0	1.0	1.0	2	2	6	11	11	5.05	1	0	痛经很长时间了，从来大姨妈就一直很疼啊！我该怎么办.
24	0	2	4	64	4	14	0.52	16.0	1.0	0	0.25	5.19	0.5	0.0	0	0	6	0.55	0	0	0.0238	24324	115	1	0	1.0	0.95	2	0	0	11	11	5.37	1	0	痛经很长时间了，从来大姨妈就一直很疼啊！我该怎么办.
24	0	2	4	58	5	4	0.58	11.6	0.86	3	0.12	4.41	0.5	0.0	-1	0	7	0.64	0	0	0.0076	4994	19	1	0	0.9	0.91	2	0	0	11	11	6.95	1	1	痛经很长时间了，从来大姨妈就一直很疼啊！我该怎么办.
24	0	2	4	53	10	8	0.46	5.3	0.85	4	0.06	4.78	1	1.0	1	0	8	0.73	0	0	0.006	67714	67	1	3	1.0	1.0	2	2	1	11	11	7.37	1	0	痛经很长时间了，从来大姨妈就一直很疼啊！我该怎么办.
24	0	2	4	65	11	18	0.58	5.91	0.94	1	0.17	5.14	0.5	0.0	0	0	9	0.82	0	0	0.0267	112049	942	1	1	1.0	1.0	1	0	0	11	11	7.58	1	0	痛经很长时间了，从来大姨妈就一直很疼啊！我该怎么办.
24	0	2	4	83	13	6	0.66	6.38	0.96	1	0.17	5.63	0.5	0.0	0	0	10	0.91	0	0	0.0232	6840	18	1	1	1.0	1.0	1	0	0	11	11	7.65	1	0	痛经很长时间了，从来大姨妈就一直很疼啊！我该怎么办.
24	0	2	4	74	11	6	0.57	6.73	0.96	1	0.07	6.23	0.5	0.0	0	0	11	1.0	0	0	0.0117	5645	12	1	0	1.0	1.0	2	0	0	11	11	9.23	1	0	痛经很长时间了，从来大姨妈就一直很疼啊！我该怎么办.
19	1	2	4	86	17	14	0.55	5.06	0.82	10	0.2	6.33	0.5	2.0	2	0	1	0.14	1	0	0.0111	15742	5	1	1	1.0	1.0	1	0	0	7	7	17.02	1	0	打完疫苗可以跑步吗我去韩国留学还剩一个月我们去体检了让后接种疫苗我每天都要跑步最少一个小时还有健身不运动感觉就别扭
19	1	2	4	42	4	5	0.48	10.5	0.8	8	0.11	4.23	0.5	0.0	0	0	2	0.29	0	1	0.0535	3511	22	1	1	1.0	1.0	1	0	0	7	7	17.32	1	0	打完疫苗可以跑步吗我去韩国留学还剩一个月我们去体检了让后接种疫苗我每天都要跑步最少一个小时还有健身不运动感觉就别扭
19	1	2	4	52	4	9	0.63	13.0	0.88	5	0.08	4.54	0.5	0.0	0	0	3	0.43	0	0	0.0283	49294	527	1	1	1.0	1.0	1	1	6	7	7	18.72	1	0	打完疫苗可以跑步吗我去韩国留学还剩一个月我们去体检了让后接种疫苗我每天都要跑步最少一个小时还有健身不运动感觉就别扭
19	1	2	4	63	8	13	0.57	7.88	0.91	6	0.14	5.49	0.5	0.0	0	0	4	0.57	0	0	0.0053	6037	7	1	0	1.0	1.0	2	0	0	7	7	19.63	1	0	打完疫苗可以跑步吗我去韩国留学还剩一个月我们去体检了让后接种疫苗我每天都要跑步最少一个小时还有健身不运动感觉就别扭
19	1	2	4	47	7	7	0.65	6.71	0.71	12	0.17	4.02	0.5	0.0	0	0	5	0.71	0	0	0.0179	3022	7	1	2	1.0	1.0	1	0	0	7	7	20.02	1	1	打完疫苗可以跑步吗我去韩国留学还剩一个月我们去体检了让后接种疫苗我每天都要跑步最少一个小时还有健身不运动感觉就别扭
19	1	2	4	69	10	6	0.57	6.9	0.88	6	0.08	5.65	0.5	1.0	0	0	6	0.86	0	0	0.0057	33136	8	1	1	1.0	1.0	1	1	6	7	7	20.42	1	0	打完疫苗可以跑步吗我去韩国留学还剩一个月我们去体检了让后接种疫苗我每天都要跑步最少一个小时还有健身不运动感觉就别扭
19	1	2	4	76	9	12	0.71	8.44	0.71	16	0.14	5.83	0.5	1.0	1	0	7	1.0	0	0	0.0179	6247	33	1	0	0	0	6	0	0	7	7	21.45	1	0	打完疫苗可以跑步吗我去韩国留学还剩一个月我们去体检了让后接种疫苗我每天都要跑步最少一个小时还有健身不运动感觉就别扭
26	1	2	4	42	5	7	0.58	8.4	1.0	0	0.2	5.01	1	0.0	0	0	1	0.25	1	0	0.0223	79717	95	1	1	1.0	1.0	1	0	0	4	6	1.17	2	1	我对医学知识非常感兴趣，我就是问一下。我知道，不能说话的人叫哑巴。我主要想知道:一句话或一件事重复说好几遍甚至十多遍的人叫什么呢？请医生告诉我一下，快点，谢谢。
26	1	2	4	76	10	5	0.66	7.6	0.89	4	0.17	5.49	0.5	1.0	1	0	2	0.5	0	1	0.014	11129	13	1	2	1.0	1.0	1	0	0	4	6	4.22	2	0	我对医学知识非常感兴趣，我就是问一下。我知道，不能说话的人叫哑巴。我主要想知道:一句话或一件事重复说好几遍甚至十多遍的人叫什么呢？请医生告诉我一下，快点，谢谢。
26	1	2	4	68	14	6	0.46	4.86	1.0	0	0.69	4.31	0.5	0.0	0	0	3	0.75	0	0	0.0099	6453	7	1	3	1.0	1.0	2	0	0	4	6	4.58	2	0	我对医学知识非常感兴趣，我就是问一下。我知道，不能说话的人叫哑巴。我主要想知道:一句话或一件事重复说好几遍甚至十多遍的人叫什么呢？请医生告诉我一下，快点，谢谢。
1	1	2	4	71	10	16	0.57	7.1	0.96	4	0.73	6.03	0.5	0.0	-1	0	1	0.11	1	0	0.0135	123506	217	1	0	1.0	1.0	2	0	0	9	9	1.58	1	0	8个多月孩子，最近孩子有点咳嗽打喷嚏也有点流鼻涕，吃了南洋牌小儿氨酚黄那敏颗粒吃了身上起点点后背脸蛋起了一些红点点，请问吃葵花牌牌的会过敏吗？
1	1	2	4	75	10	15	0.67	7.5	0.82	13	1.83	5.82	0.5	1.0	1	0	2	0.22	0	1	0.0942	151193	12360	0.97	1	1.0	1.0	1	0	0	9	9	1.67	1	0	8个多月孩子，最近孩子有点咳嗽打喷嚏也有点流鼻涕，吃了南洋牌小儿氨酚黄那敏颗粒吃了身上起点点后背脸蛋起了一些红点点，请问吃葵花牌牌的会过敏吗？
1	1	2	4	52	7	6	0.5	7.43	0.95	3	1.38	4.75	0.5	0.0	0	0	3	0.33	0	0	0.0137	5898	13	1	1	1.0	1.0	1	0	0	9	9	1.68	1	0	8个多月孩子，最近孩子有点咳嗽打喷嚏也有点流鼻涕，吃了南洋牌小儿氨酚黄那敏颗粒吃了身上起点点后背脸蛋起了一些红点点，请问吃葵花牌牌的会过敏吗？
1	1	2	4	48	5	8	0.5	9.6	0.94	1	2.75	4.29	0.5	0.0	0	0	4	0.44	0	0	0.0932	413166	20117	0.98	1	1.0	1.0	1	0	0	9	9	1.97	1	0	8个多月孩子，最近孩子有点咳嗽打喷嚏也有点流鼻涕，吃了南洋牌小儿氨酚黄那敏颗粒吃了身上起点点后背脸蛋起了一些红点点，请问吃葵花牌牌的会过敏吗？
1	1	2	4	60	6	4	0.56	10.0	0.98	1	2.2	5.34	1	0.0	0	0	5	0.56	0	0	0.033	36100	372	1	1	1.0	1.0	1	0	0	9	9	2.23	1	0	8个多月孩子，最近孩子有点咳嗽打喷嚏也有点流鼻涕，吃了南洋牌小儿氨酚黄那敏颗粒吃了身上起点点后背脸蛋起了一些红点点，请问吃葵花牌牌的会过敏吗？
1	1	2	4	73	11	5	0.5	6.64	0.77	13	1.0	5.18	0.5	1.0	1	0	6	0.67	0	0	0.0147	24979	27	1	1	1.0	1.0	1	0	0	9	9	2.73	1	0	8个多月孩子，最近孩子有点咳嗽打喷嚏也有点流鼻涕，吃了南洋牌小儿氨酚黄那敏颗粒吃了身上起点点后背脸蛋起了一些红点点，请问吃葵花牌牌的会过敏吗？
1	1	2	4	62	10	11	0.46	6.2	0.96	8	1.38	5.0	0.5	0.0	0	0	7	0.78	0	0	0.0069	145	0	1	1	1.0	1.0	1	3	6	9	9	5.58	1	0	8个多月孩子，最近孩子有点咳嗽打喷嚏也有点流鼻涕，吃了南洋牌小儿氨酚黄那敏颗粒吃了身上起点点后背脸蛋起了一些红点点，请问吃葵花牌牌的会过敏吗？
1	1	2	4	54	7	8	0.58	7.71	0.87	5	1.0	4.45	1	1.0	1	0	8	0.89	0	0	0.016	37194	54	1	1	1.0	1.0	1	1	6	9	9	6.78	1	1	8个多月孩子，最近孩子有点咳嗽打喷嚏也有点流鼻涕，吃了南洋牌小儿氨酚黄那敏颗粒吃了身上起点点后背脸蛋起了一些红点点，请问吃葵花牌牌的会过敏吗？
1	1	2	4	52	9	11	0.5	5.78	0.79	4	1.25	4.61	1	0.0	0	0	9	1.0	0	0	0.0086	4196	5	1	1	1.0	0.96	1	0	0	9	9	7.78	1	0	8个多月孩子，最近孩子有点咳嗽打喷嚏也有点流鼻涕，吃了南洋牌小儿氨酚黄那敏颗粒吃了身上起点点后背脸蛋起了一些红点点，请问吃葵花牌牌的会过敏吗？
11	1	2	4	46	8	4	0.55	5.75	1.0	3	1.25	3.44	1	0.0	0	0	1	0.1	1	0	0.0188	23249	37	1	0	1.0	1.0	6	1	6	10	9	2.33	1	1	小儿咳喘灵颗粒和头孢克肟干混悬剂能同喝吗如果不能多久后能同吃？
11	1	2	4	92	14	4	0.5	6.57	0.98	4	0.33	5.06	1	1.0	1	0	2	0.2	0	1	0.0573	74310	2777	0.99	3	1.0	1.0	1	0	0	10	9	2.82	1	0	小儿咳喘灵颗粒和头孢克肟干混悬剂能同喝吗如果不能多久后能同吃？
11	1	2	4	44	8	15	0.51	5.5	0.82	2	2.5	4.86	1	0.0	0	0	3	0.3	0	0	0.0129	9052	40	1	0	1.0	1.0	2	1	0	10	9	2.9	1	0	小儿咳喘灵颗粒和头孢克肟干混悬剂能同喝吗如果不能多久后能同吃？
11	1	2	4	49	7	2	0.63	7.0	1.0	0	0.62	5.1	1	0.0	0	0	4	0.4	0	0	0.0134	27488	82	1	1	1.0	1.0	1	0	0	10	9	3.13	1	0	小儿咳喘灵颗粒和头孢克肟干混悬剂能同喝吗如果不能多久后能同吃？
11	1	2	4	60	11	8	0.53	5.45	1.0	4	0.83	4.54	0.5	1.0	0	0	5	0.5	0	0	0.0638	68535	3541	0.96	1	1.0	1.0	1	0	0	10	9	3.45	1	0	小儿咳喘灵颗粒和头孢克肟干混悬剂能同喝吗如果不能多久后能同吃？
11	1	2	4	83	11	6	0.65	7.55	0.57	6	1.67	5.47	0.5	1.0	1	0	6	0.6	0	0	0.0159	44099	90	1	0	1.0	1.0	2	0	0	10	9	5.03	1	0	小儿咳喘灵颗粒和头孢克肟干混悬剂能同喝吗如果不能多久后能同吃？
11	1	2	4	54	7	3	0.4	7.71	0.91	1	5.0	5.45	1	0.0	0	0	7	0.7	0	0	0.0149	4579	17	1	1	1.0	0.96	1	0	0	10	9	6.12	1	0	小儿咳喘灵颗粒和头孢克肟干混悬剂能同喝吗如果不能多久后能同吃？
11	1	2	4	52	8	0	0.67	6.5	1.0	0	0.71	4.45	0.5	0.0	0	0	8	0.8	0	0	0.0124	8628	12	1	0	1.0	1.0	2	0	0	10	9	6.37	1	0	小儿咳喘灵颗粒和头孢克肟干混悬剂能同喝吗如果不能多久后能同吃？
11	1	2	4	42	6	7	0.7	7.0	1.0	0	0.0	4.73	0.5	0.0	-1	0	9	0.9	0	0	0.0045	35375	3	1	3	1.0	0.96	1	0	0	10	9	377088.47	1	0	小儿咳喘灵颗粒和头孢克肟干混悬剂能同喝吗如果不能多久后能同吃？
71	0	1	4	40	6	16	0.58	6.67	1.0	0	0.0	5.34	0.5	0.0	-1	0	1	0.33	1	0	0.0207	9215	51	1	1	1.0	1.0	1	0	0	3	3	5.13	2	1	半边身子不能动，能听懂话不会说。只会说简单的一两个字
71	0	1	4	57	8	13	0.54	7.12	1.0	0	0.71	5.77	0.5	0.0	0	0	2	0.67	0	1	0.0579	16241	27	1	1	1.0	1.0	1	0	0	3	3	25.7	1	0	半边身子不能动，能听懂话不会说。只会说简单的一两个字
3	1	2	4	50	6	7	0.62	8.33	1.0	0	0.5	5.34	0.5	1.0	1	0	1	0.17	1	0	0.0226	12106	156	1	0	0	0	3	2	6	6	6	0.88	1	0	两岁三个月宝宝两个月前病了一场拉肚子拉了好久最近好了之后吃东西吃得很多总是说饿也不找长肉是不是肚子里有虫怎样看宝宝肚子里有没有虫
3	1	2	4	61	7	10	0.6	8.71	0.92	6	1.67	5.52	0.5	0.0	0	0	2	0.33	0	1	0.0216	207850	805	1	2	1.0	0.97	1	0	0	6	6	0.98	1	0	两岁三个月宝宝两个月前病了一场拉肚子拉了好久最近好了之后吃东西吃得很多总是说饿也不找长肉是不是肚子里有虫怎样看宝宝肚子里有没有虫
3	1	2	4	50	6	3	0.57	8.33	0.95	2	0.56	5.22	0.5	0.0	0	0	3	0.5	0	0	0.016	10346	25	1	1	1.0	1.0	1	0	0	6	6	1.97	1	1	两岁三个月宝宝两个月前病了一场拉肚子拉了好久最近好了之后吃东西吃得很多总是说饿也不找长肉是不是肚子里有虫怎样看宝宝肚子里有没有虫
3	1	2	4	94	14	9	0.55	6.71	0.82	22	0.71	6.48	0.5	1.0	1	0	4	0.67	0	0	0.0257	27036	134	1	2	1.0	1.0	1	0	0	6	6	4.88	1	0	两岁三个月宝宝两个月前病了一场拉肚子拉了好久最近好了之后吃东西吃得很多总是说饿也不找长肉是不是肚子里有虫怎样看宝宝肚子里有没有虫
3	1	2	4	103	10	7	0.59	10.3	1.0	2	0.71	5.29	0.5	0.0	0	0	5	0.83	0	0	0.1523	121618	19247	0.99	3	1.0	1.0	1	1	6	6	6	5.17	1	0	两岁三个月宝宝两个月前病了一场拉肚子拉了好久最近好了之后吃东西吃得很多总是说饿也不找长肉是不是肚子里有虫怎样看宝宝肚子里有没有虫
3	1	2	4	71	8	7	0.52	8.88	0.89	7	0.5	5.84	0.5	0.0	0	0	6	1.0	0	0	0.0179	6247	33	1	0	1.0	1.0	6	0	0	6	6	11.82	1	0	两岁三个月宝宝两个月前病了一场拉肚子拉了好久最近好了之后吃东西吃得很多总是说饿也不找长肉是不是肚子里有虫怎样看宝宝肚子里有没有虫
25	0	2	4	84	13	4	0.68	6.46	0.79	10	0.18	5.55	0.5	1.0	1	0	1	0.12	1	0	0.0118	38398	64	1	0	1.0	1.0	2	1	6	8	8	3.43	1	0	就是一来大姨妈就会很疼的，再就是每次来血流量也很大啊！安琪痛经贴可以治痛经吗？
25	0	2	4	77	12	11	0.66	6.42	0.86	5	0.17	5.69	0.5	0.0	0	0	2	0.25	0	1	0.0264	24303	242	1	0	1.0	1.0	6	0	0	8	8	4.95	1	0	就是一来大姨妈就会很疼的，再就是每次来血流量也很大啊！安琪痛经贴可以治痛经吗？
25	0	2	4	50	9	12	0.61	5.56	0.94	2	0.2	5.46	0.5	1.0	0	0	3	0.38	0	0	0.0121	12852	31	1	1	1.0	1.0	1	0	0	8	8	6.55	1	0	就是一来大姨妈就会很疼的，再就是每次来血流量也很大啊！安琪痛经贴可以治痛经吗？
25	0	2	4	57	8	10	0.63	7.12	0.65	17	0.22	4.09	0.5	1.0	1	0	4	0.5	0	0	0.02	2355	5	1	0	1.0	1.0	6	0	0	8	8	7.3	1	0	就是一来大姨妈就会很疼的，再就是每次来血流量也很大啊！安琪痛经贴可以治痛经吗？
25	0	2	4	51	8	9	0.62	6.38	0.67	14	0.22	5.07	0.5	0.0	0	0	5	0.62	0	0	0.0172	17241	53	1	3	1.0	1.0	2	1	6	8	8	7.4	1	0	就是一来大姨妈就会很疼的，再就是每次来血流量也很大啊！安琪痛经贴可以治痛经吗？
25	0	2	4	56	9	9	0.58	6.22	0.68	14	0.2	4.86	0.5	0.0	0	0	6	0.75	0	0	0.0141	20898	46	1	0	1.0	1.0	2	2	6	8	8	7.42	1	1	就是一来大姨妈就会很疼的，再就是每次来血流量也很大啊！安琪痛经贴可以治痛经吗？
25	0	2	4	76	12	10	0.59	6.33	0.77	10	1.0	5.74	0.5	1.0	1	0	7	0.88	0	0	0.0081	12710	21	1	0	0.87	0.93	2	0	0	8	8	7.62	1	0	就是一来大姨妈就会很疼的，再就是每次来血流量也很大啊！安琪痛经贴可以治痛经吗？
25	0	2	4	46	2	2	0.59	23.0	1.0	0	0.5	5.2	0.5	1.0	1	0	8	1.0	0	0	0.0085	54586	140	1	1	0	0	1	0	0	8	8	11.63	1	0	就是一来大姨妈就会很疼的，再就是每次来血流量也很大啊！安琪痛经贴可以治痛经吗？
37	0	2	4	54	8	6	0.52	6.75	0.92	2	3.0	5.12	0.5	0.0	0	0	1	0.2	1	0	0.0085	54622	97	1	0	0.92	0.92	2	0	0	5	5	1.53	1	0	我痛经好多年了，也吃止疼药了，可是并不是很好使啊，有很大的依赖性啊！
37	0	2	4	97	10	1	0.53	9.7	0.98	1	0.17	4.69	0.5	0.0	-1	0	2	0.4	0	1	0.0339	264980	2824	1	1	1.0	1.0	1	0	0	5	5	2.58	1	1	我痛经好多年了，也吃止疼药了，可是并不是很好使啊，有很大的依赖性啊！
37	0	2	4	111	19	18	0.61	5.84	0.97	1	0.3	6.86	0.5	1.0	1	0	3	0.6	0	0	0.0135	123506	217	1	0	1.0	1.0	2	0	0	5	5	2.8	1	0	我痛经好多年了，也吃止疼药了，可是并不是很好使啊，有很大的依赖性啊！
37	0	2	4	56	8	10	0.54	7.0	0.92	2	3.0	5.8	0.5	0.0	0	0	4	0.8	0	0	0.0104	38108	42	1	0	1.0	1.0	2	0	0	5	5	3.88	1	0	我痛经好多年了，也吃止疼药了，可是并不是很好使啊，有很大的依赖性啊！
37	0	2	4	67	6	0	0.53	11.17	1.0	0	0.5	4.2	0.5	0.0	0	0	5	1.0	0	0	0.0728	86124	5937	0.98	1	1.0	1.0	1	3	0	5	5	9.4	1	0	我痛经好多年了，也吃止疼药了，可是并不是很好使啊，有很大的依赖性啊！
35	0	2	4	53	6	2	0.63	8.83	0.87	2	0.14	4.49	0.5	2.0	2	0	1	0.5	1	0	0.0146	9827	35	1	2	1.0	1.0	1	0	0	2	2	346.18	1	1	痛经挺严重的，我之前有用过那个止疼的药不是很好使啊！
35	0	2	4	54	10	7	0.57	5.4	0.95	1	1.0	4.94	0.5	0.0	0	0	2	1.0	0	1	0.0103	24056	31	1	1	1.0	0.97	1	0	0	2	2	349.42	1	0	痛经挺严重的，我之前有用过那个止疼的药不是很好使啊！
5	1	1	4	49	4	6	0.56	12.25	1.0	0	1.2	5.11	0.5	0.0	0	0	1	0.17	1	0	0.0103	19982	23	1	1	1.0	1.0	1	0	0	6	5	0.72	1	0	我家孩子3周多了，最近几天不吃饭，零食吃的也少，以前给他测过微量元素，什么也不缺，挺正常的，他原先吃饭也少，这几天基本什么也不吃，总是说不饿
5	1	1	4	52	5	5	0.55	10.4	0.93	5	3.0	5.18	0.5	0.0	0	0	2	0.33	0	1	0.0106	74004	198	1	2	1.0	1.0	1	0	0	6	5	1.03	1	0	我家孩子3周多了，最近几天不吃饭，零食吃的也少，以前给他测过微量元素，什么也不缺，挺正常的，他原先吃饭也少，这几天基本什么也不吃，总是说不饿
5	1	1	4	47	6	2	0.6	7.83	1.0	0	0.86	4.81	0.5	1.0	1	0	3	0.5	0	0	0.0154	15175	49	1	0	1.0	1.0	6	0	0	6	5	1.13	1	1	我家孩子3周多了，最近几天不吃饭，零食吃的也少，以前给他测过微量元素，什么也不缺，挺正常的，他原先吃饭也少，这几天基本什么也不吃，总是说不饿
5	1	1	4	75	12	7	0.64	6.25	0.91	5	0.55	5.79	0.5	3.0	2	0	4	0.67	0	0	0.0078	255	0	1	3	1.0	1.0	1	1	6	6	5	3.03	1	0	我家孩子3周多了，最近几天不吃饭，零食吃的也少，以前给他测过微量元素，什么也不缺，挺正常的，他原先吃饭也少，这几天基本什么也不吃，总是说不饿
5	1	1	4	124	22	11	0.46	5.64	0.84	9	0.5	7.29	0.5	1.0	0	0	5	0.83	0	0	0.0032	15409	5	1	3	1.0	1.0	2	2	6	6	5	3.8	1	0	我家孩子3周多了，最近几天不吃饭，零食吃的也少，以前给他测过微量元素，什么也不缺，挺正常的，他原先吃饭也少，这几天基本什么也不吃，总是说不饿
8	1	1	4	61	10	2	0.42	6.1	0.88	6	0.5	4.53	0.5	1.0	1	0	1	0.12	1	0	0.003	15791	2	1	3	1.0	1.0	2	0	0	8	9	2.22	2	0	7岁儿童白天老尿裤子，晚上老尿床，现在上小学了，在学校也尿裤子，到现在都不会蹦跳，走路老摔。
8	1	1	4	40	7	2	0.47	5.71	0.93	2	0.06	4.76	1	0.0	0	0	2	0.25	0	1	0.0332	57966	850	1	1	1.0	1.0	1	0	0	8	9	4.07	1	0	7岁儿童白天老尿裤子，晚上老尿床，现在上小学了，在学校也尿裤子，到现在都不会蹦跳，走路老摔。
8	1	1	4	91	9	16	0.7	10.11	0.91	5	0.25	6.72	0.5	0.0	0	0	3	0.38	0	0	0.0135	19143	25	1	0	1.0	1.0	2	0	0	8	9	4.1	2	1	7岁儿童白天老尿裤子，晚上老尿床，现在上小学了，在学校也尿裤子，到现在都不会蹦跳，走路老摔。
8	1	1	4	46	4	4	0.56	11.5	1.0	0	0.33	4.89	0.5	0.0	0	0	4	0.5	0	0	0.0207	26330	41	1	4	1.0	1.0	1	0	0	8	9	5.6	1	0	7岁儿童白天老尿裤子，晚上老尿床，现在上小学了，在学校也尿裤子，到现在都不会蹦跳，走路老摔。
8	1	1	4	80	10	3	0.59	8.0	0.98	2	0.2	5.66	0.5	0.0	0	0	5	0.62	0	0	0.0047	2757	0	1	1	1.0	0.98	1	0	0	8	9	6.33	1	0	7岁儿童白天老尿裤子，晚上老尿床，现在上小学了，在学校也尿裤子，到现在都不会蹦跳，走路老摔。
8	1	1	4	70	13	5	0.46	5.38	0.81	7	0.33	5.98	0.5	1.0	1	0	6	0.75	0	0	0.0099	7486	13	1	2	1.0	1.0	1	1	6	8	9	405552.1	2	0	7岁儿童白天老尿裤子，晚上老尿床，现在上小学了，在学校也尿裤子，到现在都不会蹦跳，走路老摔。
16	1	3	4	52	4	3	0.57	13.0	0.95	1	0.08	5.41	0.5	0.0	-1	0	1	0.33	1	0	0.0087	17421	60	1	1	1.0	1.0	1	0	0	3	3	670.12	1	1	15岁男孩正常胸围是多少啊？我九十，原来有点下垂，现在练硬了，正常吗
16	1	3	4	83	12	13	0.55	6.92	0.82	5	0.14	6.1	0.5	2.0	1	0	2	0.67	0	1	0.0147	39328	192	1	0	1.0	1.0	2	0	0	3	3	672.3	1	0	15岁男孩正常胸围是多少啊？我九十，原来有点下垂，现在练硬了，正常吗
16	1	3	4	53	6	7	0.57	8.83	0.86	4	0.09	5.18	0.5	0.0	0	0	3	1.0	0	0	0.0027	3291	1	1	2	1.0	1.0	1	1	6	3	3	439269.8	1	0	15岁男孩正常胸围是多少啊？我九十，原来有点下垂，现在练硬了，正常吗
20	1	1	4	42	8	11	0.54	5.25	0.96	1	0.08	4.81	0.5	0.0	-1	1	1	0.25	1	0	0.0231	17088	67	0.97	1	1.0	1.0	1	0	0	4	5	0.52	2	1	你好我昨天吃了速冻饺子可能是饺子皮没有煮熟胸口堵得晃
20	1	1	4	67	15	13	0.61	4.47	1.0	0	0.11	5.59	0.5	0.0	0	0	2	0.5	0	1	0.0339	264980	2824	1	1	1.0	1.0	1	0	0	4	5	1.57	1	0	你好我昨天吃了速冻饺子可能是饺子皮没有煮熟胸口堵得晃
20	1	1	4	83	9	9	0.62	9.22	0.95	3	0.08	5.9	0.5	1.0	0	0	3	0.75	0	0	0.0942	151193	12360	0.97	1	1.0	1.0	1	0	0	4	5	2.13	1	0	你好我昨天吃了速冻饺子可能是饺子皮没有煮熟胸口堵得晃
20	1	1	4	52	11	13	0.66	4.73	0.89	4	0.0	4.77	0.5	0.0	-1	0	4	1.0	0	0	0.0367	26433	615	0.99	2	1.0	1.0	1	0	0	4	5	658.88	1	0	你好我昨天吃了速冻饺子可能是饺子皮没有煮熟胸口堵得晃
2	0	1	4	74	15	5	0.58	4.93	0.89	3	0.0	6.01	0.5	0.0	0	0	1	0.2	1	0	0.0159	7531	18	1	1	1.0	1.0	1	1	6	5	9	5.57	2	1	我女现在一周岁零三个月到现在还不能翻身，爬行，独坐也不是很稳,在医院治疗做康复三四个月也没什么好转，智力也只有七八个月,是刚出生有被胎水呛到
2	0	1	4	69	10	6	0.58	6.9	0.9	5	0.0	5.65	0.5	1.0	0	1	2	0.4	0	1	0.0215	929	2	1	1	0.95	0.93	1	0	0	5	9	7.97	2	0	我女现在一周岁零三个月到现在还不能翻身，爬行，独坐也不是很稳,在医院治疗做康复三四个月也没什么好转，智力也只有七八个月,是刚出生有被胎水呛到
2	0	1	4	69	7	8	0.59	9.86	0.92	4	0.0	6.06	0.5	0.0	0	0	3	0.6	0	0	0.0135	6126	10	1	2	1.0	1.0	1	0	0	5	9	10.08	2	0	我女现在一周岁零三个月到现在还不能翻身，爬行，独坐也不是很稳,在医院治疗做康复三四个月也没什么好转，智力也只有七八个月,是刚出生有被胎水呛到
2	0	1	4	71	8	8	0.65	8.88	0.98	2	0.0	6.38	1	0.0	0	0	4	0.8	0	0	0.0221	29077	495	0.96	1	0	0	4	3	6	5	9	11.87	1	0	我女现在一周岁零三个月到现在还不能翻身，爬行，独坐也不是很稳,在医院治疗做康复三四个月也没什么好转，智力也只有七八个月,是刚出生有被胎水呛到
2	0	1	4	63	12	5	0.68	5.25	0.89	6	0.0	5.11	1	0.0	0	0	5	1.0	0	0	0.0017	9839	0	1	2	1.0	1.0	1	2	6	5	9	428167.37	2	0	我女现在一周岁零三个月到现在还不能翻身，爬行，独坐也不是很稳,在医院治疗做康复三四个月也没什么好转，智力也只有七八个月,是刚出生有被胎水呛到
30	0	3	4	68	16	1	0.51	4.25	0.88	5	0.0	4.12	1	0.0	0	0	1	0.11	1	0	0.0339	264980	2824	1	1	1.0	1.0	1	0	0	9	10	1.1	2	1	哺乳期哺乳期,想去染头发,怕影响奶水的质量,不知道有没有影响
30	0	3	4	53	7	1	0.62	7.57	0.82	6	0.0	4.4	1	0.0	0	0	2	0.22	0	1	0.0686	72814	4636	0.99	1	1.0	1.0	1	0	0	9	10	1.53	1	0	哺乳期哺乳期,想去染头发,怕影响奶水的质量,不知道有没有影响
30	0	3	4	89	13	3	0.58	6.85	0.71	12	0.0	5.94	1	1.0	1	0	3	0.33	0	0	0.0294	41122	249	1	1	1.0	1.0	1	0	0	9	10	1.67	1	0	哺乳期哺乳期,想去染头发,怕影响奶水的质量,不知道有没有影响
30	0	3	4	60	5	3	0.59	12.0	0.67	12	0.0	5.1	1	0.0	0	0	4	0.44	0	0	0.0353	97599	4161	0.97	1	1.0	1.0	1	0	0	9	10	1.83	1	0	哺乳期哺乳期,想去染头发,怕影响奶水的质量,不知道有没有影响
30	0	3	4	49	5	7	0.54	9.8	0.71	8	0.0	4.34	1	0.0	0	0	5	0.56	0	0	0.019	9583	13	1	2	1.0	1.0	1	1	6	9	10	1.88	1	0	哺乳期哺乳期,想去染头发,怕影响奶水的质量,不知道有没有影响
30	0	3	4	56	11	19	0.7	5.09	0.97	2	0.0	5.26	1	0.0	0	0	6	0.67	0	0	0.0267	112049	942	1	1	1.0	1.0	1	0	0	9	10	2.2	1	0	哺乳期哺乳期,想去染头发,怕影响奶水的质量,不知道有没有影响
30	0	3	4	92	19	9	0.75	4.84	0.61	17	0.0	5.83	1	1.0	1	0	7	0.78	0	0	0.0243	13142	60	1	2	1.0	1.0	1	0	0	9	10	2.28	1	0	哺乳期哺乳期,想去染头发,怕影响奶水的质量,不知道有没有影响
30	0	3	4	57	8	3	0.58	7.12	0.68	9	0.0	5.33	0.5	0.0	-1	0	8	0.89	0	0	0.0164	19163	53	1	1	1.0	1.0	1	1	6	9	10	3.75	1	0	哺乳期哺乳期,想去染头发,怕影响奶水的质量,不知道有没有影响
30	0	3	4	48	8	3	0.61	6.0	0.71	9	0.08	4.04	0.5	0.0	-1	0	9	1.0	0	0	0.0202	34014	48	1	1	1.0	1.0	1	0	0	9	10	4.63	1	0	哺乳期哺乳期,想去染头发,怕影响奶水的质量,不知道有没有影响
13	1	3	4	69	8	12	0.6	8.62	1.0	0	0.1	5.55	0.5	1.0	1	0	1	0.5	1	0	0.1079	174960	18282	0.98	1	1.0	0.93	1	0	0	2	2	1.43	1	0	吃饭的时候张开嘴耳朵就会响一下，不张开嘴就不会响
13	1	3	4	52	6	10	0.75	8.67	1.0	0	0.86	5.55	0.5	0.0	0	0	2	1.0	0	1	0.0932	413166	20117	0.98	1	1.0	1.0	1	0	0	2	2	2.52	1	1	吃饭的时候张开嘴耳朵就会响一下，不张开嘴就不会响
28	0	1	4	48	8	7	0.61	6.0	0.95	2	0.55	4.69	0.5	1.0	1	0	1	0.25	1	0	0.0361	73079	2601	0.98	0	1.0	1.0	6	0	0	4	5	2.0	1	0	我去医院看了，说是病毒性感染引起来的。开了些药给我。有蒲地蓝/除温止痒洗液/炉甘石洗剂/银黄颗粒/盐酸左西替利嗪片给我吃的擦的。现在又有点感冒鼻子不通气，眼睛酸！
28	0	1	4	54	8	11	0.63	6.75	1.0	1	0.46	5.21	0.5	0.5	-1	0	2	0.5	0	1	0.0209	18990	57	1	1	1.0	1.0	1	0	0	4	5	5.12	2	1	我去医院看了，说是病毒性感染引起来的。开了些药给我。有蒲地蓝/除温止痒洗液/炉甘石洗剂/银黄颗粒/盐酸左西替利嗪片给我吃的擦的。现在又有点感冒鼻子不通气，眼睛酸！
28	0	1	4	68	9	13	0.5	7.56	0.98	1	0.33	5.89	1	1.0	1	0	3	0.75	0	0	0.0106	74004	198	1	1	1.0	0.96	1	0	0	4	5	6.13	1	0	我去医院看了，说是病毒性感染引起来的。开了些药给我。有蒲地蓝/除温止痒洗液/炉甘石洗剂/银黄颗粒/盐酸左西替利嗪片给我吃的擦的。现在又有点感冒鼻子不通气，眼睛酸！
28	0	1	4	66	7	18	0.55	9.43	0.98	1	0.5	5.59	0.5	1.0	0	0	4	1.0	0	0	0.0168	4401	3	1	1	1.0	1.0	1	0	0	4	5	6.95	1	0	我去医院看了，说是病毒性感染引起来的。开了些药给我。有蒲地蓝/除温止痒洗液/炉甘石洗剂/银黄颗粒/盐酸左西替利嗪片给我吃的擦的。现在又有点感冒鼻子不通气，眼睛酸！
3	1	1	4	44	6	4	0.52	7.33	1.0	0	0.4	4.73	0.5	1.0	1	0	1	0.25	1	0	0.0118	5520	10	1	1	1.0	1.0	1	0	0	4	3	49.13	1	0	不知道听不懂。还是不理。叫他不理。叫坐下，东西拿来等指令都不执行。不会用食指指物，出去玩也不会指东西跟大人交流。只会用食指按电视上动物，物品。平时:1、高兴会笑，不高兴会闹。知道害怕。对突然的大声音，会吓到。哪碰痛了，会边摸边哭。2、想出门，会走到大门边，试着开门。或要大人抱，身体往大门方向倾斜。3、出门记的公园或超市的路。4、想吃零食，打不开包装。会放到大人手里。5、想看电视，会拉大人，将大人手放在电视上。（并不知道应该用遥-控-器）6、手机放儿歌，藏起来。会听声音去找到。7、会将大人从房间拉到客厅。坐
3	1	1	4	92	15	5	0.37	6.13	0.96	4	0.5	6.23	0.5	1.0	0	0	2	0.5	0	1	0.016	37194	54	1	1	1.0	0.94	1	1	6	4	3	49.93	1	0	不知道听不懂。还是不理。叫他不理。叫坐下，东西拿来等指令都不执行。不会用食指指物，出去玩也不会指东西跟大人交流。只会用食指按电视上动物，物品。平时:1、高兴会笑，不高兴会闹。知道害怕。对突然的大声音，会吓到。哪碰痛了，会边摸边哭。2、想出门，会走到大门边，试着开门。或要大人抱，身体往大门方向倾斜。3、出门记的公园或超市的路。4、想吃零食，打不开包装。会放到大人手里。5、想看电视，会拉大人，将大人手放在电视上。（并不知道应该用遥-控-器）6、手机放儿歌，藏起来。会听声音去找到。7、会将大人从房间拉到客厅。坐
3	1	1	4	168	12	4	0.6	14.0	0.98	4	0.7	7.02	0.5	0.0	-2	0	3	0.75	0	0	0.0125	11653	20	1	1	1.0	1.0	4	0	0	4	3	70.92	1	1	不知道听不懂。还是不理。叫他不理。叫坐下，东西拿来等指令都不执行。不会用食指指物，出去玩也不会指东西跟大人交流。只会用食指按电视上动物，物品。平时:1、高兴会笑，不高兴会闹。知道害怕。对突然的大声音，会吓到。哪碰痛了，会边摸边哭。2、想出门，会走到大门边，试着开门。或要大人抱，身体往大门方向倾斜。3、出门记的公园或超市的路。4、想吃零食，打不开包装。会放到大人手里。5、想看电视，会拉大人，将大人手放在电视上。（并不知道应该用遥-控-器）6、手机放儿歌，藏起来。会听声音去找到。7、会将大人从房间拉到客厅。坐
3	1	1	4	50	11	20	0.61	4.55	1.0	0	1.0	4.63	0.5	0.0	0	0	1	0.2	1	0	0.016	37194	54	1	1	1.0	1.0	1	1	6	5	5	39.87	1	0	最开始早上咳嗽几下平时不咳嗽不发烧口服阿奇百蕊4天无好转偶尔会发烧最高38度期间两次验血常规白细胞正常，雾化3次无好转之后又拍个片子显示急性支气管炎验血支原体弱阳性由于口服阿奇输液红霉素4天不见好转反而发烧又输液阿奇两天目前状态是不怎么咳嗽了但是持续发烧38-39度口服退烧药
3	1	1	4	98	15	14	0.58	6.53	0.92	10	1.56	6.36	1	1.0	1	0	2	0.4	0	1	0.009	32697	29	1	1	1.0	1.0	1	0	0	5	5	46.88	1	0	最开始早上咳嗽几下平时不咳嗽不发烧口服阿奇百蕊4天无好转偶尔会发烧最高38度期间两次验血常规白细胞正常，雾化3次无好转之后又拍个片子显示急性支气管炎验血支原体弱阳性由于口服阿奇输液红霉素4天不见好转反而发烧又输液阿奇两天目前状态是不怎么咳嗽了但是持续发烧38-39度口服退烧药
3	1	1	4	48	7	9	0.67	6.86	0.97	0	0.93	4.92	0.5	0.0	0	0	3	0.6	0	0	0.0422	29121	296	1	2	1.0	1.0	1	2	6	5	5	47.55	2	1	最开始早上咳嗽几下平时不咳嗽不发烧口服阿奇百蕊4天无好转偶尔会发烧最高38度期间两次验血常规白细胞正常，雾化3次无好转之后又拍个片子显示急性支气管炎验血支原体弱阳性由于口服阿奇输液红霉素4天不见好转反而发烧又输液阿奇两天目前状态是不怎么咳嗽了但是持续发烧38-39度口服退烧药
3	1	1	4	76	9	15	0.68	8.44	1.0	0	0.53	5.79	0.5	0.0	0	0	4	0.8	0	0	0.0143	4694	14	1	0	0.93	1.0	2	0	0	5	5	50.07	1	0	最开始早上咳嗽几下平时不咳嗽不发烧口服阿奇百蕊4天无好转偶尔会发烧最高38度期间两次验血常规白细胞正常，雾化3次无好转之后又拍个片子显示急性支气管炎验血支原体弱阳性由于口服阿奇输液红霉素4天不见好转反而发烧又输液阿奇两天目前状态是不怎么咳嗽了但是持续发烧38-39度口服退烧药
33	1	3	4	50	4	15	0.65	12.5	0.97	2	0.62	5.09	1	0.0	0	0	1	0.1	1	0	0.0104	114877	156	1	1	1.0	1.0	1	0	0	10	10	1.6	1	0	春节回老家可能是受了风寒，咳嗽，上呼吸道感染，无鼻涕，痰少不容易咳出，咳嗽引起耳朵也发炎了。主要是咳嗽，有点喘。
33	1	3	4	69	12	13	0.67	5.75	0.74	11	2.0	5.98	0.5	1.0	1	0	2	0.2	0	1	0.0209	1147	10	1	1	1.0	1.0	1	0	0	10	10	2.02	1	0	春节回老家可能是受了风寒，咳嗽，上呼吸道感染，无鼻涕，痰少不容易咳出，咳嗽引起耳朵也发炎了。主要是咳嗽，有点喘。
33	1	3	4	43	3	4	0.65	14.33	1.0	0	0.35	4.83	0.5	0.0	0	0	3	0.3	0	0	0.0085	54586	140	1	1	1.0	1.0	1	0	0	10	10	2.23	1	0	春节回老家可能是受了风寒，咳嗽，上呼吸道感染，无鼻涕，痰少不容易咳出，咳嗽引起耳朵也发炎了。主要是咳嗽，有点喘。
33	1	3	4	65	12	23	0.66	5.42	0.95	3	0.5	5.88	0.5	0.0	0	0	4	0.4	0	0	0.0146	124230	499	1	0	1.0	1.0	2	0	0	10	10	2.25	1	0	春节回老家可能是受了风寒，咳嗽，上呼吸道感染，无鼻涕，痰少不容易咳出，咳嗽引起耳朵也发炎了。主要是咳嗽，有点喘。
33	1	3	4	47	10	16	0.61	4.7	0.98	1	0.57	4.45	0.5	0.0	0	0	5	0.5	0	0	0.0134	15958	45	1	2	1.0	1.0	1	1	6	10	10	2.67	1	0	春节回老家可能是受了风寒，咳嗽，上呼吸道感染，无鼻涕，痰少不容易咳出，咳嗽引起耳朵也发炎了。主要是咳嗽，有点喘。
33	1	3	4	75	14	14	0.67	5.36	0.67	14	0.47	5.71	0.5	0.0	-1	0	6	0.6	0	0	0.0488	130806	3602	1	1	1.0	0.97	1	0	0	10	10	2.75	1	1	春节回老家可能是受了风寒，咳嗽，上呼吸道感染，无鼻涕，痰少不容易咳出，咳嗽引起耳朵也发炎了。主要是咳嗽，有点喘。
33	1	3	4	87	19	17	0.6	4.58	0.76	10	0.73	6.09	0.5	2.0	2	0	7	0.7	0	0	0.0416	155826	5140	0.99	1	1.0	0.97	1	0	0	10	10	3.12	1	0	春节回老家可能是受了风寒，咳嗽，上呼吸道感染，无鼻涕，痰少不容易咳出，咳嗽引起耳朵也发炎了。主要是咳嗽，有点喘。
33	1	3	4	58	8	11	0.56	7.25	1.0	0	0.62	5.5	0.5	0.0	0	0	8	0.8	0	0	0.0142	14184	23	1	1	1.0	1.0	1	0	0	10	10	3.77	1	0	春节回老家可能是受了风寒，咳嗽，上呼吸道感染，无鼻涕，痰少不容易咳出，咳嗽引起耳朵也发炎了。主要是咳嗽，有点喘。
33	1	3	4	68	13	13	0.53	5.23	0.9	7	0.62	4.72	0.5	0.0	-1	0	9	0.9	0	0	0.0159	7531	18	1	1	1.0	1.0	1	1	6	10	10	4.3	1	0	春节回老家可能是受了风寒，咳嗽，上呼吸道感染，无鼻涕，痰少不容易咳出，咳嗽引起耳朵也发炎了。主要是咳嗽，有点喘。
33	1	3	4	51	9	13	0.57	5.67	0.92	3	1.33	4.64	0.5	0.0	0	0	10	1.0	0	0	0.0202	34013	48	1	1	1.0	1.0	1	0	0	10	10	18.4	1	0	春节回老家可能是受了风寒，咳嗽，上呼吸道感染，无鼻涕，痰少不容易咳出，咳嗽引起耳朵也发炎了。主要是咳嗽，有点喘。
5	0	2	4	76	11	3	0.7	6.91	0.98	1	1.33	5.34	0.5	2.0	2	0	1	0.25	1	0	0.0251	9305	16	1	1	1.0	1.0	1	0	0	4	4	2.82	1	1	我的女儿五岁了，距离上次被一个十二岁的男孩做爱已经十六天了，现在女儿老是自言自语，还有时不知道怎么回事就哈哈大笑。女儿是不是怀孕了？咨询了很多医生都说没事，但还是不放心。
5	0	2	4	46	5	3	0.57	9.2	0.95	1	0.67	4.81	0.5	1.0	1	0	2	0.5	0	1	0.0117	26135	53	1	0	1.0	1.0	2	0	0	4	4	7.37	1	0	我的女儿五岁了，距离上次被一个十二岁的男孩做爱已经十六天了，现在女儿老是自言自语，还有时不知道怎么回事就哈哈大笑。女儿是不是怀孕了？咨询了很多医生都说没事，但还是不放心。
5	0	2	4	74	10	6	0.66	7.4	0.92	3	1.33	5.94	1	1.0	1	0	3	0.75	0	0	0.0136	35239	114	1	1	1.0	1.0	1	0	0	4	4	9.62	1	0	我的女儿五岁了，距离上次被一个十二岁的男孩做爱已经十六天了，现在女儿老是自言自语，还有时不知道怎么回事就哈哈大笑。女儿是不是怀孕了？咨询了很多医生都说没事，但还是不放心。
5	0	2	4	44	7	3	0.68	6.29	0.96	2	1.0	4.32	1	1.0	1	0	4	1.0	0	0	0.016	37194	54	1	1	1.0	1.0	1	1	6	4	4	39.18	1	0	我的女儿五岁了，距离上次被一个十二岁的男孩做爱已经十六天了，现在女儿老是自言自语，还有时不知道怎么回事就哈哈大笑。女儿是不是怀孕了？咨询了很多医生都说没事，但还是不放心。
1	1	3	4	53	13	0	0.6	4.08	0.98	2	0.33	4.01	0.5	1.0	1	0	1	0.33	1	0	0.016	37194	54	1	1	1.0	1.0	1	1	6	3	3	32.9	1	1	昨天给宝宝剪头发发现宝宝前卤门凸起，如下图。宝宝无异常反应，吃睡均正常，请医生帮看一下，宝宝6个半月，因这边医院比较远，不方便。在线等，比较急，麻烦医生了
1	1	3	4	80	14	3	0.61	5.71	0.86	11	0.2	6.12	0.5	3.0	2	0	2	0.67	0	1	0.014	89558	270	1	0	1.0	1.0	2	0	0	3	3	33.25	1	0	昨天给宝宝剪头发发现宝宝前卤门凸起，如下图。宝宝无异常反应，吃睡均正常，请医生帮看一下，宝宝6个半月，因这边医院比较远，不方便。在线等，比较急，麻烦医生了
1	1	3	4	80	10	5	0.61	8.0	0.79	13	0.6	5.35	1	0.0	0	0	3	1.0	0	0	0.135	39824	4108	0.99	2	1.0	1.0	1	0	0	3	3	35.98	1	0	昨天给宝宝剪头发发现宝宝前卤门凸起，如下图。宝宝无异常反应，吃睡均正常，请医生帮看一下，宝宝6个半月，因这边医院比较远，不方便。在线等，比较急，麻烦医生了
2	0	1	4	72	8	10	0.58	9.0	0.9	11	0.55	5.35	0.5	0.0	0	0	1	0.33	1	0	0.0216	207850	805	1	2	1.0	1.0	1	0	0	3	4	9.8	1	0	2个月宝宝20多天的时候脸上头上出现红色颗粒去看医生说是奶粉蛋白质过敏叫我换奶粉换了恩敏舒头上以前涨的颗粒起的壳现在开始脱落了脸上的红色小颗粒也消了不知道怎么最近又发现脸上出现一点点红色颗粒头上壳脱落的地方也发现有红色颗粒该怎么办还是吃这个奶粉吗要吃多久太贵了听别人说可以到医院脱敏到医院脱敏是怎么脱敏法
2	0	1	4	76	10	11	0.54	7.6	0.96	5	3.0	5.63	1	1.0	1	0	2	0.67	0	1	0.0085	54622	97	1	0	1.0	1.0	2	0	0	3	4	13.35	1	0	2个月宝宝20多天的时候脸上头上出现红色颗粒去看医生说是奶粉蛋白质过敏叫我换奶粉换了恩敏舒头上以前涨的颗粒起的壳现在开始脱落了脸上的红色小颗粒也消了不知道怎么最近又发现脸上出现一点点红色颗粒头上壳脱落的地方也发现有红色颗粒该怎么办还是吃这个奶粉吗要吃多久太贵了听别人说可以到医院脱敏到医院脱敏是怎么脱敏法
2	0	1	4	61	9	2	0.6	6.78	0.82	19	0.2	5.12	0.5	0.0	0	0	3	1.0	0	0	0.0422	29121	296	1	2	1.0	1.0	1	2	6	3	4	24.33	2	1	2个月宝宝20多天的时候脸上头上出现红色颗粒去看医生说是奶粉蛋白质过敏叫我换奶粉换了恩敏舒头上以前涨的颗粒起的壳现在开始脱落了脸上的红色小颗粒也消了不知道怎么最近又发现脸上出现一点点红色颗粒头上壳脱落的地方也发现有红色颗粒该怎么办还是吃这个奶粉吗要吃多久太贵了听别人说可以到医院脱敏到医院脱敏是怎么脱敏法
6	0	2	4	53	5	5	0.63	10.6	0.93	3	1.0	4.82	1	0.0	-1	0	1	0.33	1	0	0.044	224677	7021	0.99	1	1.0	1.0	1	0	0	3	3	34.2	1	0	西安6岁孩子睡着睡着半夜总是一惊一乍，突然的身体抽动，然后就从睡梦中醒过来，不停的大哭,怎么都哄不睡
6	0	2	4	84	11	0	0.6	7.64	0.86	9	0.5	5.0	0.5	1.0	1	0	2	0.67	0	1	0.0103	59384	96	1	1	1.0	0.98	1	0	0	3	3	2526.23	2	1	西安6岁孩子睡着睡着半夜总是一惊一乍，突然的身体抽动，然后就从睡梦中醒过来，不停的大哭,怎么都哄不睡
7	0	2	4	43	4	2	0.67	10.75	0.87	4	0.2	5.14	1	0.0	0	0	1	0.2	1	0	0.0152	88013	202	1	1	1.0	0.97	1	0	0	5	5	24.4	1	0	孩子不知道从什么时候开始说话的时候眼镜不停的眨眼，嘴巴也不断的抽搐。有人说是抽动症，不知道抽动症的孩子都会有哪些表现？
7	0	2	4	76	12	5	0.8	6.33	0.71	11	1.0	6.06	0.5	1.0	1	0	2	0.4	0	1	0.016	37194	54	1	0	1.0	1.0	2	1	6	5	5	32.05	1	0	孩子不知道从什么时候开始说话的时候眼镜不停的眨眼，嘴巴也不断的抽搐。有人说是抽动症，不知道抽动症的孩子都会有哪些表现？
7	0	2	4	44	17	1	0.61	2.59	0.9	3	1.0	4.44	0.5	1.0	1	0	3	0.6	0	0	0.0161	16571	109	1	1	1.0	1.0	1	1	6	5	5	50.05	1	0	孩子不知道从什么时候开始说话的时候眼镜不停的眨眼，嘴巴也不断的抽搐。有人说是抽动症，不知道抽动症的孩子都会有哪些表现？
7	0	2	4	112	12	0	0.58	9.33	0.61	24	0.27	5.54	1	1.0	1	0	4	0.8	0	0	0.0103	59384	96	1	1	0.89	0.97	1	0	0	5	5	2507.77	2	1	孩子不知道从什么时候开始说话的时候眼镜不停的眨眼，嘴巴也不断的抽搐。有人说是抽动症，不知道抽动症的孩子都会有哪些表现？
14	1	2	4	76	11	22	0.67	6.91	1.0	0	0.75	6.16	0.5	0.0	0	0	1	0.33	1	0	0.0135	123506	217	1	0	1.0	1.0	2	0	0	3	11	142.73	4	1	食欲下降，低烧伴有咳嗽，头晕，但天国的伤口已经结痂
14	1	2	4	61	10	8	0.57	6.1	0.96	1	0.4	5.45	0.5	1.0	1	1	2	0.67	0	1	0.0124	5552	5	1	2	1.0	1.0	1	0	0	3	11	162.88	5	0	食欲下降，低烧伴有咳嗽，头晕，但天国的伤口已经结痂
14	1	2	4	84	14	15	0.62	6.0	0.97	1	0.62	6.3	0.5	1.0	1	0	3	1.0	0	0	0.0156	33233	79	1	0	1.0	1.0	2	0	0	3	11	176.2	2	0	食欲下降，低烧伴有咳嗽，头晕，但天国的伤口已经结痂
1	0	3	4	47	6	8	0.46	7.83	0.97	0	0.36	5.17	0.5	0.0	0	1	1	0.33	1	0	0.025	91946	1386	0.99	0	1.0	0.96	3	0	0	3	6	1.3	2	0	请问医生:氯雷他定片和盐酸西替利嗪片，两岁以下的小孩可以吃吗？
1	0	3	4	71	11	14	0.5	6.45	0.69	8	5.0	5.8	0.5	1.0	1	0	2	0.67	0	1	0.016	37194	54	1	1	1.0	1.0	1	1	6	3	6	2.67	2	0	请问医生:氯雷他定片和盐酸西替利嗪片，两岁以下的小孩可以吃吗？
1	0	3	4	66	8	1	0.49	8.25	0.87	2	2.0	4.77	0.5	0.0	0	0	3	1.0	0	0	0.094	34538	2145	1	1	1.0	1.0	1	0	0	3	6	19.1	2	1	请问医生:氯雷他定片和盐酸西替利嗪片，两岁以下的小孩可以吃吗？
1	0	1	4	57	8	6	0.59	7.12	1.0	7	1.2	4.42	0.5	0.0	0	0	1	0.12	1	0	0.0216	207850	805	1	1	1.0	1.0	1	0	0	8	10	1.95	2	0	宝宝昨天晚上开始有点咳嗽，体温正常。喂了桔贝合剂，不肯喝，进嘴就吐，过会连奶也吐了。今天咳嗽加重开始流鼻涕但是体温正常，一样不肯吃药，就炖了葱白粥和雪梨莲藕粥给宝宝喝。晚上强行喂宝宝喝了小儿消积止咳口服液。现在睡着咳嗽就哭醒，喉咙有痰。
1	0	1	4	97	14	10	0.64	6.93	0.77	21	0.92	6.16	0.5	1.0	1	0	2	0.25	0	1	0.0496	18396	603	1	2	0.97	1.0	1	0	0	8	10	2.05	1	0	宝宝昨天晚上开始有点咳嗽，体温正常。喂了桔贝合剂，不肯喝，进嘴就吐，过会连奶也吐了。今天咳嗽加重开始流鼻涕但是体温正常，一样不肯吃药，就炖了葱白粥和雪梨莲藕粥给宝宝喝。晚上强行喂宝宝喝了小儿消积止咳口服液。现在睡着咳嗽就哭醒，喉咙有痰。
1	0	1	4	75	6	13	0.56	12.5	0.91	11	3.0	5.19	0.5	1.0	1	0	3	0.38	0	0	0.0118	5520	10	1	1	1.0	1.0	1	0	0	8	10	4.3	1	0	宝宝昨天晚上开始有点咳嗽，体温正常。喂了桔贝合剂，不肯喝，进嘴就吐，过会连奶也吐了。今天咳嗽加重开始流鼻涕但是体温正常，一样不肯吃药，就炖了葱白粥和雪梨莲藕粥给宝宝喝。晚上强行喂宝宝喝了小儿消积止咳口服液。现在睡着咳嗽就哭醒，喉咙有痰。
1	0	1	4	52	8	4	0.53	6.5	0.95	4	1.33	4.48	0.5	0.0	0	1	4	0.5	0	0	0.0256	176807	2213	1	4	1.0	0.97	2	3	6	8	10	4.38	4	1	宝宝昨天晚上开始有点咳嗽，体温正常。喂了桔贝合剂，不肯喝，进嘴就吐，过会连奶也吐了。今天咳嗽加重开始流鼻涕但是体温正常，一样不肯吃药，就炖了葱白粥和雪梨莲藕粥给宝宝喝。晚上强行喂宝宝喝了小儿消积止咳口服液。现在睡着咳嗽就哭醒，喉咙有痰。
1	0	1	4	38	4	9	0.64	9.5	0.9	6	1.09	4.7	0.5	0.0	0	0	5	0.62	0	0	0.0117	4452	6	1	1	1.0	1.0	1	0	0	8	10	5.67	1	0	宝宝昨天晚上开始有点咳嗽，体温正常。喂了桔贝合剂，不肯喝，进嘴就吐，过会连奶也吐了。今天咳嗽加重开始流鼻涕但是体温正常，一样不肯吃药，就炖了葱白粥和雪梨莲藕粥给宝宝喝。晚上强行喂宝宝喝了小儿消积止咳口服液。现在睡着咳嗽就哭醒，喉咙有痰。
1	0	1	4	64	11	11	0.54	5.82	0.91	11	0.86	5.05	0.5	0.0	0	0	6	0.75	0	0	0.0064	3107	3	1	1	1.0	1.0	1	0	0	8	10	7.53	1	0	宝宝昨天晚上开始有点咳嗽，体温正常。喂了桔贝合剂，不肯喝，进嘴就吐，过会连奶也吐了。今天咳嗽加重开始流鼻涕但是体温正常，一样不肯吃药，就炖了葱白粥和雪梨莲藕粥给宝宝喝。晚上强行喂宝宝喝了小儿消积止咳口服液。现在睡着咳嗽就哭醒，喉咙有痰。
1	1	1	4	52	8	7	0.44	6.5	0.98	1	1.2	4.91	0.5	0.0	0	0	1	0.33	1	0	0.0686	72814	4636	0.99	1	1.0	1.0	1	0	0	3	4	1.53	1	0	你好，医生，昨晚上睡觉，两点左右，不小心把被子盖在宝宝头上了，一直到五点才发现，满头大汗，到没别的反应，会不会大脑缺氧，造成大脑损伤啊？
1	1	1	4	104	10	5	0.64	10.4	0.67	18	3.0	5.8	0.5	1.0	1	0	2	0.67	0	1	0.0675	63728	4115	0.99	1	1.0	1.0	1	1	0	3	4	6.78	1	0	你好，医生，昨晚上睡觉，两点左右，不小心把被子盖在宝宝头上了，一直到五点才发现，满头大汗，到没别的反应，会不会大脑缺氧，造成大脑损伤啊？
1	1	1	4	56	10	2	0.5	5.6	0.85	6	0.2	4.93	0.5	0.0	0	1	3	1.0	0	0	0.0168	24173	35	1	0	1.0	1.0	2	0	0	3	4	7.42	2	1	你好，医生，昨晚上睡觉，两点左右，不小心把被子盖在宝宝头上了，一直到五点才发现，满头大汗，到没别的反应，会不会大脑缺氧，造成大脑损伤啊？
5	1	1	4	50	9	15	0.56	5.56	0.82	4	0.6	4.49	0.5	0.0	0	0	1	0.5	1	0	0.0152	4816	18	1	1	1.0	1.0	1	0	0	2	2	19.57	1	0	医生说宝宝鞘膜积液掉下来了，所以睾丸才会这样股，太吓人了请问如果做手术，是不是连睾丸也要手术啊》？不然积液在里面怎么处理掉？
5	1	1	4	96	13	5	0.52	7.38	0.61	12	1.33	5.0	0.5	0.0	0	0	2	1.0	0	1	0.0233	4331	5	1	1	1.0	1.0	1	2	6	2	2	33.08	1	1	医生说宝宝鞘膜积液掉下来了，所以睾丸才会这样股，太吓人了请问如果做手术，是不是连睾丸也要手术啊》？不然积液在里面怎么处理掉？
67	0	1	4	64	7	3	0.58	9.14	0.88	4	0.33	5.01	0.5	0.0	-1	0	1	0.33	1	0	0.1118	73276	6992	0.98	2	1.0	1.0	1	0	0	3	3	3.22	1	0	吃什么可以提高免疫力和抵抗力？每天运动也可以提高免疫力吗？
67	0	1	4	69	12	12	0.6	5.75	0.55	14	0.33	5.32	0.5	1.0	0	0	2	0.67	0	1	0.0134	5140	6	1	1	1.0	1.0	1	0	0	3	3	5.7	1	0	吃什么可以提高免疫力和抵抗力？每天运动也可以提高免疫力吗？
67	0	1	4	95	10	12	0.63	9.5	0.57	19	0.0	6.56	0.5	0.0	0	0	3	1.0	0	0	0.6943	157	10	1	1	1.0	1.0	1	1	6	3	3	14.42	1	1	吃什么可以提高免疫力和抵抗力？每天运动也可以提高免疫力吗？
23	0	1	4	59	10	21	0.5	5.9	1.0	0	0.0	5.91	0.5	0.0	0	0	1	0.33	1	0	0.0131	8329	35	1	0	1.0	1.0	2	0	0	3	4	5.05	1	0	我肚脐右下方时不时的疼，不是特别疼，不是一直疼，是不定时的，是怎么回事
23	0	1	4	84	10	13	0.57	8.4	0.84	7	0.0	6.38	0.5	2.0	2	0	2	0.67	0	1	0.0151	22430	71	1	1	1.0	1.0	1	2	1	3	4	7.5	1	0	我肚脐右下方时不时的疼，不是特别疼，不是一直疼，是不定时的，是怎么回事
23	0	1	4	46	8	13	0.65	5.75	0.95	1	0.0	5.26	0.5	0.0	0	0	3	1.0	0	0	0.0147	24979	27	1	1	1.0	1.0	1	0	0	3	4	8.02	2	1	我肚脐右下方时不时的疼，不是特别疼，不是一直疼，是不定时的，是怎么回事
7	1	2	4	43	2	6	0.59	21.5	1.0	0	0.0	5.18	0.5	0.0	-1	0	1	0.12	1	0	0.0449	158284	5788	0.98	1	1.0	1.0	1	0	0	8	6	0.65	1	0	我儿子眼睛有红血丝他一直眨巴眼睛不知道是怎么回事
7	1	2	4	71	11	10	0.67	6.45	0.73	7	0.0	5.98	0.5	1.0	1	0	2	0.25	0	1	0.025	91970	1386	0.99	0	1.0	0.97	3	0	0	8	6	1.5	1	0	我儿子眼睛有红血丝他一直眨巴眼睛不知道是怎么回事
7	1	2	4	58	7	7	0.69	8.29	1.0	0	0.0	4.98	1	0.0	0	0	3	0.38	0	0	0.0177	5434	16	1	0	1.0	1.0	2	2	6	8	6	1.85	1	0	我儿子眼睛有红血丝他一直眨巴眼睛不知道是怎么回事
7	1	2	4	54	7	2	0.52	7.71	0.81	4	0.0	4.97	0.5	1.0	1	0	4	0.5	0	0	0.0198	14968	52	1	1	1.0	1.0	1	0	0	8	6	2.52	1	0	我儿子眼睛有红血丝他一直眨巴眼睛不知道是怎么回事
7	1	2	4	56	6	5	0.64	9.33	1.0	0	0.0	4.62	0.5	1.0	0	0	5	0.62	0	0	0.0266	133888	3383	0.98	2	1.0	1.0	1	0	0	8	6	2.55	1	0	我儿子眼睛有红血丝他一直眨巴眼睛不知道是怎么回事
7	1	2	4	45	6	3	0.56	7.5	0.96	1	0.44	4.99	0.5	2.0	2	0	6	0.75	0	0	0.0182	6168	21	1	1	1.0	1.0	1	0	0	8	6	4.87	1	1	我儿子眼睛有红血丝他一直眨巴眼睛不知道是怎么回事
5	1	1	4	82	12	9	0.65	6.83	0.87	6	0.4	6.12	0.5	1.0	1	0	1	0.09	1	0	0.0122	35085	88	1	1	0.96	1.0	1	0	0	11	10	16.25	1	0	我儿子四周半，身高112，体重34，白天不好好吃饭，玩时间长了有时说腿疼，晚上睡觉刚睡着就出满身汗，是不是缺钙？该怎么治疗？
5	1	1	4	54	10	10	0.53	5.4	0.98	1	0.25	5.33	0.5	0.0	0	0	2	0.18	0	1	0.0129	5191	16	1	0	1.0	0.94	6	0	0	11	10	16.45	1	0	我儿子四周半，身高112，体重34，白天不好好吃饭，玩时间长了有时说腿疼，晚上睡觉刚睡着就出满身汗，是不是缺钙？该怎么治疗？
5	1	1	4	156	19	16	0.69	8.21	0.94	4	0.57	7.41	0.5	0.0	0	0	3	0.27	0	0	0.007	5696	7	1	1	1.0	1.0	1	0	0	11	10	16.72	1	1	我儿子四周半，身高112，体重34，白天不好好吃饭，玩时间长了有时说腿疼，晚上睡觉刚睡着就出满身汗，是不是缺钙？该怎么治疗？
5	1	1	4	48	11	7	0.66	4.36	0.97	1	0.44	4.65	1	2.0	2	0	4	0.36	0	0	0.0111	3231	6	1	0	1.0	1.0	2	0	0	11	10	18.48	1	0	我儿子四周半，身高112，体重34，白天不好好吃饭，玩时间长了有时说腿疼，晚上睡觉刚睡着就出满身汗，是不是缺钙？该怎么治疗？
5	1	1	4	59	10	9	0.69	5.9	0.83	7	0.57	5.37	1	0.0	0	0	5	0.45	0	0	0.006	67714	67	1	3	1.0	1.0	2	2	1	11	10	18.87	1	0	我儿子四周半，身高112，体重34，白天不好好吃饭，玩时间长了有时说腿疼，晚上睡觉刚睡着就出满身汗，是不是缺钙？该怎么治疗？
5	1	1	4	55	13	7	0.55	4.23	0.92	3	0.4	5.18	0.5	0.0	-1	0	6	0.55	0	0	0.0119	46751	108	1	1	1.0	1.0	1	0	0	11	10	18.98	1	0	我儿子四周半，身高112，体重34，白天不好好吃饭，玩时间长了有时说腿疼，晚上睡觉刚睡着就出满身汗，是不是缺钙？该怎么治疗？
5	1	1	4	77	13	10	0.73	5.92	0.85	6	0.4	6.28	0.5	1.0	1	0	7	0.64	0	0	0.025	91943	1386	0.99	0	1.0	0.97	3	0	0	11	10	19.25	1	0	我儿子四周半，身高112，体重34，白天不好好吃饭，玩时间长了有时说腿疼，晚上睡觉刚睡着就出满身汗，是不是缺钙？该怎么治疗？
5	1	1	4	51	6	10	0.6	8.5	1.0	0	0.36	5.13	1	0.0	0	0	8	0.73	0	0	0.0125	14447	13	1	2	1.0	1.0	1	0	0	11	10	19.87	1	0	我儿子四周半，身高112，体重34，白天不好好吃饭，玩时间长了有时说腿疼，晚上睡觉刚睡着就出满身汗，是不是缺钙？该怎么治疗？
5	1	1	4	62	7	11	0.62	8.86	0.9	4	0.67	5.26	0.5	0.0	0	0	9	0.82	0	0	0.032	42762	478	0.99	0	1.0	1.0	2	2	6	11	10	20.12	1	0	我儿子四周半，身高112，体重34，白天不好好吃饭，玩时间长了有时说腿疼，晚上睡觉刚睡着就出满身汗，是不是缺钙？该怎么治疗？
5	1	1	4	48	5	6	0.69	9.6	0.97	2	0.0	4.63	0.5	0.0	-2	0	10	0.91	0	0	0.0022	1389	1	1	1	1.0	1.0	1	1	5	11	10	31.98	1	0	我儿子四周半，身高112，体重34，白天不好好吃饭，玩时间长了有时说腿疼，晚上睡觉刚睡着就出满身汗，是不是缺钙？该怎么治疗？
40	0	3	4	51	8	5	0.66	6.38	0.78	5	0.0	4.43	0.5	0.0	0	0	1	0.11	1	0	0.0285	37481	438	0.99	2	1.0	1.0	1	0	0	9	11	2.62	1	0	父亲O型血，母亲A型血，生出来的孩子会是B型血吗？
40	0	3	4	96	14	4	0.71	6.86	0.29	43	0.0	5.47	0.5	1.0	1	0	2	0.22	0	1	0.0104	38103	42	1	0	1.0	1.0	2	0	0	9	11	5.0	1	0	父亲O型血，母亲A型血，生出来的孩子会是B型血吗？
40	0	3	4	58	8	2	0.51	7.25	0.38	23	0.0	4.22	0.5	0.0	0	0	3	0.33	0	0	0.0491	47477	1322	1	0	1.0	1.0	6	0	0	9	11	5.28	1	0	父亲O型血，母亲A型血，生出来的孩子会是B型血吗？
40	0	3	4	71	6	0	0.64	11.83	0.73	5	0.0	3.79	0.5	1.0	1	0	4	0.44	0	0	0.0154	5729	18	1	0	1.0	1.0	2	0	0	9	11	5.63	1	0	父亲O型血，母亲A型血，生出来的孩子会是B型血吗？
40	0	3	4	59	5	0	0.58	11.8	0.44	30	0.0	3.72	0.5	0.0	-1	0	5	0.56	0	0	0.032	42762	478	0.99	1	1.0	1.0	1	1	5	9	11	5.93	1	0	父亲O型血，母亲A型血，生出来的孩子会是B型血吗？
40	0	3	4	88	13	1	0.61	6.77	0.53	19	0.0	5.65	0.5	1.0	1	0	6	0.67	0	0	0.0145	2272	3	1	0	1.0	1.0	2	1	6	9	11	6.3	1	0	父亲O型血，母亲A型血，生出来的孩子会是B型血吗？
40	0	3	4	56	9	0	0.73	6.22	0.64	12	0.0	4.86	0.5	0.0	0	0	7	0.78	0	0	0.0129	5191	16	1	0	1.0	1.0	6	0	0	9	11	6.47	1	0	父亲O型血，母亲A型血，生出来的孩子会是B型血吗？
40	0	3	4	55	10	3	0.64	5.5	0.71	12	0.0	4.03	0.5	1.0	1	0	8	0.89	0	0	0.0155	28656	17	1	1	1.0	1.0	1	0	0	9	11	7.03	1	0	父亲O型血，母亲A型血，生出来的孩子会是B型血吗？
40	0	3	4	77	11	6	0.5	7.0	0.57	25	0.57	5.36	1	0.0	0	0	9	1.0	0	0	0.0133	9230	25	1	1	1.0	1.0	4	0	0	9	11	11.65	3	1	父亲O型血，母亲A型血，生出来的孩子会是B型血吗？
27	1	1	4	76	12	14	0.53	6.33	0.95	0	0.73	6.06	0.5	0.0	0	0	1	0.33	1	0	0.0135	123506	217	1	0	1.0	1.0	2	0	0	3	3	3.58	1	1	右侧腹股沟疝气手术，生物补片，开刀手术，已经三个月，复查检测没问题，现在伤口处偶尔还有疼痛感
27	1	1	4	74	12	11	0.52	6.17	0.83	9	1.0	5.09	0.5	0.0	0	0	2	0.67	0	1	0.0063	53368	43	1	1	0.94	1.0	4	1	6	3	3	7.73	1	0	右侧腹股沟疝气手术，生物补片，开刀手术，已经三个月，复查检测没问题，现在伤口处偶尔还有疼痛感
27	1	1	4	79	10	8	0.65	7.9	0.92	3	0.25	5.77	0.5	1.0	1	0	3	1.0	0	0	0.0122	35093	88	1	1	1.0	1.0	1	0	0	3	3	9.85	1	0	右侧腹股沟疝气手术，生物补片，开刀手术，已经三个月，复查检测没问题，现在伤口处偶尔还有疼痛感
3	0	3	4	48	6	4	0.52	8.0	0.87	4	1.0	4.88	0.5	0.0	0	0	1	0.33	1	0	0.019	12973	39	1	0	1.0	1.0	2	0	6	3	2	3.3	1	1	孩子快三岁了，刚出生时还有点头发，后来理理发，以后再也不涨了，到医院检查啥都不缺
3	0	3	4	52	6	0	0.47	8.67	0.94	2	0.5	5.01	0.5	0.0	0	0	2	0.67	0	1	0.0196	52260	143	1	1	1.0	1.0	1	0	0	3	2	11.97	1	0	孩子快三岁了，刚出生时还有点头发，后来理理发，以后再也不涨了，到医院检查啥都不缺
6	0	3	4	49	4	2	0.54	12.25	1.0	0	0.25	4.9	0.5	0.0	0	0	1	0.2	1	0	0.0103	19982	23	1	1	1.0	0.94	1	0	0	5	5	16.68	1	0	姑娘在西安，6岁咯。最近老是不停的抽搐，有人说是得了抽动症，我不知道该怎么办？
6	0	3	4	81	9	4	0.63	9.0	0.93	3	0.33	6.04	0.5	1.0	1	0	2	0.4	0	1	0.0127	948	3	1	1	1.0	1.0	1	0	0	5	5	42.62	1	0	姑娘在西安，6岁咯。最近老是不停的抽搐，有人说是得了抽动症，我不知道该怎么办？
6	0	3	4	46	8	3	0.6	5.75	0.96	1	0.33	4.76	0.5	0.0	0	0	3	0.6	0	0	0.016	37194	54	1	2	1.0	1.0	3	0	0	5	5	52.93	1	0	姑娘在西安，6岁咯。最近老是不停的抽搐，有人说是得了抽动症，我不知道该怎么办？
6	0	3	4	120	12	3	0.54	10.0	0.92	5	2.0	5.98	0.5	2.0	2	0	4	0.8	0	0	0.0103	59384	96	1	1	0.92	0.94	1	0	0	5	5	1035.35	2	1	姑娘在西安，6岁咯。最近老是不停的抽搐，有人说是得了抽动症，我不知道该怎么办？
5	0	2	4	48	7	2	0.45	6.86	0.85	4	2.0	4.54	0.5	0.0	0	2	1	0.33	1	0	0.016	37194	54	1	1	1.0	1.0	1	1	6	3	11	63.62	6	1	女儿今年五岁，今天量身高时身高是1.12m这是不是性早熟啊？一般性早熟有什么特别的反应？
5	0	2	4	56	8	2	0.55	7.0	0.87	4	0.44	4.46	0.5	0.0	0	1	2	0.67	0	1	0.0199	6638	13	1	1	1.0	1.0	1	0	0	3	11	63.78	4	0	女儿今年五岁，今天量身高时身高是1.12m这是不是性早熟啊？一般性早熟有什么特别的反应？
5	0	2	4	92	19	9	0.71	4.84	0.46	18	0.79	5.97	0.5	1.0	1	0	3	1.0	0	0	0.0127	13585	21	1	0	1.0	1.0	2	1	6	3	11	67.73	1	0	女儿今年五岁，今天量身高时身高是1.12m这是不是性早熟啊？一般性早熟有什么特别的反应？
4	1	1	4	79	17	14	0.57	4.65	0.96	3	1.22	5.37	0.5	2.0	2	0	1	0.33	1	0	0.0238	62422	235	1	1	1.0	1.0	1	0	0	3	4	1.65	1	0	我家小孩4岁不到一点，一直咳嗽的很厉害，检查是急性支气管炎，医生给予输液治疗，药物为:注射用炎琥宁和阿奇霉素针，可以是小孩子在输液的时候总是一直咳嗽，不知道用药是否有问题呢？
4	1	1	4	79	12	9	0.61	6.58	0.79	11	0.73	5.59	0.5	2.0	2	0	2	0.67	0	1	0.0131	4117	17	1	0	1.0	1.0	2	0	0	3	4	6.8	1	0	我家小孩4岁不到一点，一直咳嗽的很厉害，检查是急性支气管炎，医生给予输液治疗，药物为:注射用炎琥宁和阿奇霉素针，可以是小孩子在输液的时候总是一直咳嗽，不知道用药是否有问题呢？
4	1	1	4	54	8	15	0.58	6.75	0.89	6	0.55	5.14	0.5	0.0	0	0	3	1.0	0	0	0.0134	27717	60	1	1	1.0	1.0	1	1	6	3	4	11.2	2	1	我家小孩4岁不到一点，一直咳嗽的很厉害，检查是急性支气管炎，医生给予输液治疗，药物为:注射用炎琥宁和阿奇霉素针，可以是小孩子在输液的时候总是一直咳嗽，不知道用药是否有问题呢？
1	0	3	4	48	8	11	0.53	6.0	0.98	1	0.55	4.7	0.5	0.0	0	0	1	0.25	1	0	0.0077	47230	124	1	2	1.0	1.0	1	0	0	4	5	2.18	1	0	哺乳期宝宝4个月了，初三有点流鼻子，咳嗽，吃了2天不怎么咳嗽了，但是喉喽出现有痰，经常听到喉喉的声音，前几天做了6次雾化，每次管个药效时间，就又听到声音了。特别晚上睡觉的时候，偶尔还要咳几声，前2天用药水给她洗鼻子，洗了很多痰出来，结果过一阵子就又出来了，昨天晚上给她熬冰糖雪梨喝，感觉她反反复复都10来天了，一直没好。不知道有什么好的建议么？
1	0	3	4	74	12	11	0.6	6.17	0.97	7	0.35	5.44	0.5	1.0	1	0	2	0.5	0	1	0.0125	76546	182	1	0	1.0	1.0	6	0	0	4	5	4.65	1	0	哺乳期宝宝4个月了，初三有点流鼻子，咳嗽，吃了2天不怎么咳嗽了，但是喉喽出现有痰，经常听到喉喉的声音，前几天做了6次雾化，每次管个药效时间，就又听到声音了。特别晚上睡觉的时候，偶尔还要咳几声，前2天用药水给她洗鼻子，洗了很多痰出来，结果过一阵子就又出来了，昨天晚上给她熬冰糖雪梨喝，感觉她反反复复都10来天了，一直没好。不知道有什么好的建议么？
1	0	3	4	68	11	17	0.67	6.18	0.93	5	0.67	6.42	1	1.0	1	0	3	0.75	0	0	0.0304	10067	72	1	2	1.0	1.0	1	0	0	4	5	5.37	1	0	哺乳期宝宝4个月了，初三有点流鼻子，咳嗽，吃了2天不怎么咳嗽了，但是喉喽出现有痰，经常听到喉喉的声音，前几天做了6次雾化，每次管个药效时间，就又听到声音了。特别晚上睡觉的时候，偶尔还要咳几声，前2天用药水给她洗鼻子，洗了很多痰出来，结果过一阵子就又出来了，昨天晚上给她熬冰糖雪梨喝，感觉她反反复复都10来天了，一直没好。不知道有什么好的建议么？
1	0	3	4	45	1	9	0.57	45.0	0.93	10	0.0	4.34	1	0.0	0	0	4	1.0	0	0	0.0138	6306	3	1	2	1.0	1.0	1	0	0	4	5	5.98	2	1	哺乳期宝宝4个月了，初三有点流鼻子，咳嗽，吃了2天不怎么咳嗽了，但是喉喽出现有痰，经常听到喉喉的声音，前几天做了6次雾化，每次管个药效时间，就又听到声音了。特别晚上睡觉的时候，偶尔还要咳几声，前2天用药水给她洗鼻子，洗了很多痰出来，结果过一阵子就又出来了，昨天晚上给她熬冰糖雪梨喝，感觉她反反复复都10来天了，一直没好。不知道有什么好的建议么？
25	0	1	4	77	16	11	0.51	4.81	0.97	2	0.0	5.78	0.5	0.0	0	0	1	0.33	1	0	0.0339	264980	2824	1	1	1.0	1.0	1	0	0	3	3	1.12	1	1	医生给开了盐酸克林霉素棕榈酸酯分散片，用了两次就出现手脚又点痒，怎么办？
25	0	1	4	85	15	17	0.53	5.67	0.98	4	0.0	6.03	0.5	1.0	1	0	2	0.67	0	1	0.0573	74310	2777	0.99	3	1.0	1.0	1	0	0	3	3	1.55	1	0	医生给开了盐酸克林霉素棕榈酸酯分散片，用了两次就出现手脚又点痒，怎么办？
25	0	1	4	32	5	7	0.51	6.4	1.0	0	0.36	3.86	0.5	0.0	0	0	3	1.0	0	0	0.003	35849	0	1	3	1.0	1.0	1	2	6	3	3	356414.98	1	0	医生给开了盐酸克林霉素棕榈酸酯分散片，用了两次就出现手脚又点痒，怎么办？
8	0	3	4	115	19	25	0.64	6.05	0.96	7	1.0	7.61	0.5	1.0	1	0	1	0.25	1	0	0.0135	123506	217	1	0	1.0	1.0	2	0	0	4	5	34.13	1	0	孕期六个月血红蛋白数88母乳喂养没辅食.七个月血红蛋白91，加了辅食含铁的不多吃了右旋糖铁一天一次半瓶，停吃一个星期检测92.MCV67MCH19.5MCHC292
8	0	3	4	42	5	9	0.58	8.4	0.97	2	0.75	4.52	0.5	0.0	0	0	2	0.5	0	1	0.018	26606	84	1	1	1.0	1.0	1	0	0	4	5	39.13	2	1	孕期六个月血红蛋白数88母乳喂养没辅食.七个月血红蛋白91，加了辅食含铁的不多吃了右旋糖铁一天一次半瓶，停吃一个星期检测92.MCV67MCH19.5MCHC292
8	0	3	4	55	8	12	0.62	6.88	0.95	3	0.82	4.78	1	0.0	0	0	3	0.75	0	0	0.0134	19126	25	1	3	1.0	1.0	2	0	0	4	5	74.4	1	0	孕期六个月血红蛋白数88母乳喂养没辅食.七个月血红蛋白91，加了辅食含铁的不多吃了右旋糖铁一天一次半瓶，停吃一个星期检测92.MCV67MCH19.5MCHC292
8	0	3	4	63	10	11	0.6	6.3	0.96	3	0.38	5.31	0.5	0.0	0	0	4	1.0	0	0	0.0181	1710	8	1	0	1.0	1.0	6	0	0	4	5	78.47	1	0	孕期六个月血红蛋白数88母乳喂养没辅食.七个月血红蛋白91，加了辅食含铁的不多吃了右旋糖铁一天一次半瓶，停吃一个星期检测92.MCV67MCH19.5MCHC292
2	1	3	4	47	6	8	0.6	7.83	0.95	2	0.23	5.2	0.5	1.0	1	0	1	0.25	1	0	0.0119	17874	33	1	1	1.0	1.0	1	0	0	4	4	30.78	1	1	宝宝一岁半，偶尔会出现呕吐现象，有一次去医院看过，说是着凉，刚刚又吐了，咳了一声，把吃的粥全吐了，没有发烧，也没有其他症状。？？？？
2	1	3	4	45	8	13	0.54	5.62	0.94	2	0.6	4.93	1	0.0	0	0	2	0.5	0	1	0.0172	139144	649	1	1	1.0	0.96	1	0	0	4	4	34.57	1	0	宝宝一岁半，偶尔会出现呕吐现象，有一次去医院看过，说是着凉，刚刚又吐了，咳了一声，把吃的粥全吐了，没有发烧，也没有其他症状。？？？？
2	1	3	4	89	15	5	0.66	5.93	0.91	5	0.5	6.05	1	1.0	1	0	3	0.75	0	0	0.0161	9756	25	1	1	1.0	1.0	1	2	5	4	4	37.0	1	0	宝宝一岁半，偶尔会出现呕吐现象，有一次去医院看过，说是着凉，刚刚又吐了，咳了一声，把吃的粥全吐了，没有发烧，也没有其他症状。？？？？
2	1	3	4	53	4	6	0.49	13.25	0.9	4	0.5	5.09	0.5	0.0	0	0	4	1.0	0	0	0.0113	10691	41	1	1	1.0	1.0	1	0	0	4	4	42.18	1	0	宝宝一岁半，偶尔会出现呕吐现象，有一次去医院看过，说是着凉，刚刚又吐了，咳了一声，把吃的粥全吐了，没有发烧，也没有其他症状。？？？？
16	0	2	4	45	6	6	0.64	7.5	1.0	0	0.27	4.43	0.5	0.0	0	0	1	0.33	1	0	0.0132	35972	159	1	1	1.0	1.0	1	0	0	3	3	2.15	1	0	我要吞胶囊，但我是平时连吞片剂都难的人，所以想试试拆开吃粉，那个胶囊在口里含一会就烂开了，我查了一下，貌似不属于肠溶性胶囊，我吃的黄藤素胶囊，问一下能不能拆开吃粉？
16	0	2	4	55	10	11	0.46	5.5	0.77	17	0.5	4.21	1	1.0	0	0	2	0.67	0	1	0.0159	19433	35	1	0	1.0	1.0	2	0	0	3	3	7.45	1	1	我要吞胶囊，但我是平时连吞片剂都难的人，所以想试试拆开吃粉，那个胶囊在口里含一会就烂开了，我查了一下，貌似不属于肠溶性胶囊，我吃的黄藤素胶囊，问一下能不能拆开吃粉？
16	0	2	4	78	4	6	0.67	19.5	0.86	12	1.0	5.93	0.5	1.0	1	0	3	1.0	0	0	0.019	21987	400	0.96	0	1.0	1.0	2	0	0	3	3	27.95	1	0	我要吞胶囊，但我是平时连吞片剂都难的人，所以想试试拆开吃粉，那个胶囊在口里含一会就烂开了，我查了一下，貌似不属于肠溶性胶囊，我吃的黄藤素胶囊，问一下能不能拆开吃粉？
1	1	1	4	49	6	0	0.67	8.17	0.94	4	0.09	4.02	0.5	0.0	-3	0	1	0.12	1	0	0.0116	3094	4	1	0	1.0	1.0	2	1	6	8	7	12.88	1	1	今天早上去医院做检查，大夫说孩子的卤门比其他的孩子卤门长得快，请问是否正常？
1	1	1	4	46	6	11	0.51	7.67	1.0	0	0.5	5.01	0.5	0.0	0	0	2	0.25	0	1	0.0104	114877	156	1	1	1.0	1.0	1	0	0	8	7	13.53	1	0	今天早上去医院做检查，大夫说孩子的卤门比其他的孩子卤门长得快，请问是否正常？
1	1	1	4	57	7	2	0.42	8.14	0.9	4	0.2	4.24	0.5	0.0	0	0	3	0.38	0	0	0.02	5212	11	1	3	1.0	1.0	1	0	0	8	7	14.28	1	0	今天早上去医院做检查，大夫说孩子的卤门比其他的孩子卤门长得快，请问是否正常？
1	1	1	4	125	13	5	0.57	9.62	0.85	8	0.08	6.8	0.5	2.0	1	0	4	0.5	0	0	0.0211	3368	7	1	0	1.0	1.0	2	2	6	8	7	14.92	1	0	今天早上去医院做检查，大夫说孩子的卤门比其他的孩子卤门长得快，请问是否正常？
1	1	1	4	136	20	13	0.47	6.8	0.93	6	0.17	6.02	0.5	0.0	0	0	5	0.62	0	0	0.0023	14208	1	1	3	1.0	1.0	2	2	5	8	7	362752.82	1	0	今天早上去医院做检查，大夫说孩子的卤门比其他的孩子卤门长得快，请问是否正常？
1	1	1	4	86	16	6	0.58	5.38	0.91	3	0.5	5.68	0.5	1.0	1	0	6	0.75	0	0	0.0039	8747	0	1	1	1.0	1.0	4	0	0	8	7	362753.17	1	0	今天早上去医院做检查，大夫说孩子的卤门比其他的孩子卤门长得快，请问是否正常？
1	1	1	4	48	6	2	0.65	8.0	0.65	9	0.38	4.36	0.5	0.0	-1	0	7	0.88	0	0	0.0046	4951	1	1	2	1.0	1.0	1	1	6	8	7	362753.42	1	0	今天早上去医院做检查，大夫说孩子的卤门比其他的孩子卤门长得快，请问是否正常？
29	1	2	4	71	10	8	0.55	7.1	0.96	2	0.38	4.57	0.5	0.0	0	0	1	0.25	1	0	0.0323	105599	1383	1	1	0.87	1.0	1	0	0	4	4	3.42	1	0	我的小宝宝吃的小儿碳酸钙D3颗粒和AD滴剂，请问可以打防疫针吗，准备打卡介苗跟乙肝球蛋白
29	1	2	4	78	10	8	0.51	7.8	0.82	9	0.23	5.71	0.5	1.0	1	0	2	0.5	0	1	0.0168	24173	35	1	0	0.94	1.0	2	0	0	4	4	7.02	1	0	我的小宝宝吃的小儿碳酸钙D3颗粒和AD滴剂，请问可以打防疫针吗，准备打卡介苗跟乙肝球蛋白
29	1	2	4	78	8	13	0.54	9.75	0.91	6	0.5	4.99	0.5	0.0	0	0	3	0.75	0	0	0.0167	1380	5	1	0	1.0	1.0	3	0	0	4	4	10.92	1	1	我的小宝宝吃的小儿碳酸钙D3颗粒和AD滴剂，请问可以打防疫针吗，准备打卡介苗跟乙肝球蛋白
29	1	2	4	70	15	6	0.57	4.67	0.96	2	0.4	4.89	0.5	1.0	1	0	4	1.0	0	0	0.0147	3467	4	1	1	1.0	1.0	1	0	0	4	4	21.45	1	0	我的小宝宝吃的小儿碳酸钙D3颗粒和AD滴剂，请问可以打防疫针吗，准备打卡介苗跟乙肝球蛋白
1	0	1	4	67	11	10	0.56	6.09	0.86	6	0.36	5.31	0.5	0.0	0	0	1	0.25	1	0	0.0168	24173	35	1	0	1.0	1.0	2	0	0	4	4	6.43	1	1	我家小孩月子里有点感冒现在两个多月鼻子还呼噜噜的吃饭睡觉一切都好精神也不错可以打预防针吗
1	0	1	4	77	12	11	0.53	6.42	0.94	3	0.33	6.2	1	0.0	0	0	2	0.5	0	1	0.0135	123506	217	1	0	1.0	1.0	2	0	0	4	4	13.23	1	0	我家小孩月子里有点感冒现在两个多月鼻子还呼噜噜的吃饭睡觉一切都好精神也不错可以打预防针吗
1	0	1	4	77	11	12	0.67	7.0	0.88	5	0.25	6.39	0.5	1.0	1	0	3	0.75	0	0	0.0109	24574	27	1	1	1.0	0.97	1	1	6	4	4	24.27	1	0	我家小孩月子里有点感冒现在两个多月鼻子还呼噜噜的吃饭睡觉一切都好精神也不错可以打预防针吗
1	0	1	4	64	12	16	0.72	5.33	0.86	7	5.33	4.63	0.5	0.0	0	0	4	1.0	0	0	0.0402	14066	110	1	2	1.0	1.0	1	0	0	4	4	29.3	1	0	我家小孩月子里有点感冒现在两个多月鼻子还呼噜噜的吃饭睡觉一切都好精神也不错可以打预防针吗
2	1	1	4	43	8	3	0.75	5.38	0.97	3	1.14	4.68	0.5	0.0	0	0	1	0.5	1	0	0.0594	227463	4556	0.95	2	1.0	1.0	1	0	0	2	8	116.02	6	1	宝宝20天前有低烧三天，然后出了水痘，现在结痂基本都没有了，出水痘的第十天左右，有流鼻涕，咳嗽，吃了三四天的头孢克亏颗粒，一直没有发烧，但是咳嗽一直不好，还有痰，一周前去医院验血加拍胸片，说是肺炎，输液一周，输的头孢和喜炎平，盐酸氨溴索，每天一次雾化，一周后验血数据还没有输液之前好，想咨询下是什么原因
2	1	1	4	65	10	14	0.53	6.5	0.92	7	0.87	6.12	0.5	0.0	0	0	2	1.0	0	1	0.0122	35371	10	1	0	1.0	1.0	2	2	6	2	8	127.07	2	0	宝宝20天前有低烧三天，然后出了水痘，现在结痂基本都没有了，出水痘的第十天左右，有流鼻涕，咳嗽，吃了三四天的头孢克亏颗粒，一直没有发烧，但是咳嗽一直不好，还有痰，一周前去医院验血加拍胸片，说是肺炎，输液一周，输的头孢和喜炎平，盐酸氨溴索，每天一次雾化，一周后验血数据还没有输液之前好，想咨询下是什么原因
68	0	1	4	59	12	15	0.45	4.92	0.87	9	1.62	5.47	0.5	0.0	0	0	1	0.33	1	0	0.0148	43052	145	1	2	1.0	1.0	1	2	1	3	3	4.2	1	1	我家宝宝2.5岁了前天咳嗽吃了咳嗽药，昨天晚上6点左右发烧了37.4，给他贴了退烧贴，今天早上发烧38.7度，今天看了医生说病毒性感冒咳嗽，给开了治疗感冒的咳嗽的药，可是孩子吃了药现在还是发烧38.7度，请问吃什么药退烧快止咳效果好。孩子小最好味道甜的別太苦，孩子喝不进去。谢谢
68	0	1	4	42	7	8	0.59	6.0	0.98	3	0.76	4.31	0.5	0.0	0	0	2	0.67	0	1	0.0087	3912	11	1	3	1.0	1.0	2	1	5	3	3	12.45	1	0	我家宝宝2.5岁了前天咳嗽吃了咳嗽药，昨天晚上6点左右发烧了37.4，给他贴了退烧贴，今天早上发烧38.7度，今天看了医生说病毒性感冒咳嗽，给开了治疗感冒的咳嗽的药，可是孩子吃了药现在还是发烧38.7度，请问吃什么药退烧快止咳效果好。孩子小最好味道甜的別太苦，孩子喝不进去。谢谢
68	0	1	4	109	19	17	0.5	5.74	0.81	23	0.0	5.9	0.5	1.0	1	0	3	1.0	0	0	0.0294	41122	249	1	1	1.0	1.0	1	0	0	3	3	13.8	1	0	我家宝宝2.5岁了前天咳嗽吃了咳嗽药，昨天晚上6点左右发烧了37.4，给他贴了退烧贴，今天早上发烧38.7度，今天看了医生说病毒性感冒咳嗽，给开了治疗感冒的咳嗽的药，可是孩子吃了药现在还是发烧38.7度，请问吃什么药退烧快止咳效果好。孩子小最好味道甜的別太苦，孩子喝不进去。谢谢
90	1	1	4	48	6	5	0.72	8.0	1.0	0	0.0	4.35	0.5	0.0	0	0	1	0.33	1	0	0.0163	12908	50	1	1	1.0	1.0	1	0	0	3	3	2.57	1	1	白天什么事都明白或者睡觉，晚上不睡觉，老人家下半夜意思不清醒。不睡觉？
90	1	1	4	46	4	4	0.61	11.5	0.98	1	0.0	4.89	0.5	0.0	0	0	2	0.67	0	1	0.0113	10691	41	1	1	1.0	1.0	1	0	0	3	3	49.1	1	0	白天什么事都明白或者睡觉，晚上不睡觉，老人家下半夜意思不清醒。不睡觉？
90	1	1	4	107	19	13	0.57	5.63	0.85	6	1.5	7.1	0.5	1.0	1	0	3	1.0	0	0	0.0779	85339	5422	0.99	1	1.0	1.0	1	0	0	3	3	52.25	1	0	白天什么事都明白或者睡觉，晚上不睡觉，老人家下半夜意思不清醒。不睡觉？
1	1	1	4	51	6	10	0.65	8.5	0.98	1	0.83	5.11	0.5	1.0	1	0	1	0.2	1	0	0.025	91949	1386	0.99	0	1.0	0.96	3	0	0	5	8	0.5	1	0	一岁，白天不热晚上低热37度，较剧烈咳嗽，有鼻涕，痰液。医院检查病毒性感冒，喘息性支气管炎。现在在吃咳喘口服液，普米克令舒雾化
1	1	1	4	78	16	18	0.66	4.88	0.86	6	1.25	5.25	1	2.0	2	0	2	0.4	0	1	0.0416	155826	5140	0.99	1	1.0	1.0	1	0	0	5	8	1.65	1	0	一岁，白天不热晚上低热37度，较剧烈咳嗽，有鼻涕，痰液。医院检查病毒性感冒，喘息性支气管炎。现在在吃咳喘口服液，普米克令舒雾化
1	1	1	4	41	9	12	0.57	4.56	0.98	1	2.5	4.76	0.5	0.0	0	0	3	0.6	0	0	0.016	37194	54	1	1	1.0	1.0	1	1	6	5	8	4.98	1	0	一岁，白天不热晚上低热37度，较剧烈咳嗽，有鼻涕，痰液。医院检查病毒性感冒，喘息性支气管炎。现在在吃咳喘口服液，普米克令舒雾化
1	1	1	4	49	4	6	0.57	12.25	0.95	1	1.0	5.31	0.5	0.0	0	0	4	0.8	0	0	0.0154	5729	18	1	0	1.0	0.96	2	0	0	5	8	5.12	4	1	一岁，白天不热晚上低热37度，较剧烈咳嗽，有鼻涕，痰液。医院检查病毒性感冒，喘息性支气管炎。现在在吃咳喘口服液，普米克令舒雾化
1	1	1	4	67	11	15	0.49	6.09	0.96	1	0.18	6.15	0.5	0.0	0	0	5	1.0	0	0	0.0168	24173	35	1	0	1.0	1.0	2	0	0	5	8	11.43	1	0	一岁，白天不热晚上低热37度，较剧烈咳嗽，有鼻涕，痰液。医院检查病毒性感冒，喘息性支气管炎。现在在吃咳喘口服液，普米克令舒雾化
3	1	1	4	55	7	11	0.59	7.86	1.0	0	0.17	5.05	1	0.0	0	0	1	0.2	1	0	0.0122	35091	88	1	1	1.0	0.93	1	0	0	5	5	8.08	1	1	这段时间宝宝感冒咳嗽好了以后，就老平凡的尿裤子。给他把尿他没有要不就一点点，转身一会就尿裤子，请问宝宝这样是不是有病啊，怎么治啊？
3	1	1	4	93	12	12	0.59	7.75	0.72	18	0.4	5.73	0.5	0.0	-1	0	2	0.4	0	1	0.0161	7556	5	1	1	1.0	1.0	4	2	6	5	5	20.12	1	0	这段时间宝宝感冒咳嗽好了以后，就老平凡的尿裤子。给他把尿他没有要不就一点点，转身一会就尿裤子，请问宝宝这样是不是有病啊，怎么治啊？
3	1	1	4	81	10	5	0.58	8.1	0.86	6	0.2	5.82	0.5	2.0	2	0	3	0.6	0	0	0.0152	9448	19	1	2	1.0	1.0	1	0	0	5	5	21.03	1	0	这段时间宝宝感冒咳嗽好了以后，就老平凡的尿裤子。给他把尿他没有要不就一点点，转身一会就尿裤子，请问宝宝这样是不是有病啊，怎么治啊？
3	1	1	4	62	10	10	0.48	6.2	0.87	8	1.0	5.3	1	1.0	1	0	4	0.8	0	0	0.0168	24175	35	1	0	1.0	1.0	2	0	0	5	5	21.08	1	0	这段时间宝宝感冒咳嗽好了以后，就老平凡的尿裤子。给他把尿他没有要不就一点点，转身一会就尿裤子，请问宝宝这样是不是有病啊，怎么治啊？
3	1	1	4	60	7	2	0.5	8.57	1.0	0	0.71	4.11	0.5	0.0	-1	0	5	1.0	0	0	0.0177	905	3	1	1	1.0	1.0	1	2	0	5	5	21.12	1	0	这段时间宝宝感冒咳嗽好了以后，就老平凡的尿裤子。给他把尿他没有要不就一点点，转身一会就尿裤子，请问宝宝这样是不是有病啊，怎么治啊？
25	0	1	4	82	10	7	0.54	8.2	0.97	2	0.26	5.59	0.5	3.0	3	0	1	0.25	1	0	0.025	91949	1386	0.99	0	1.0	0.97	3	0	0	4	6	1.15	2	0	孕期怀孕了但老公一直也没戒除烟酒这孩子能要吗？会不会智力低下或身体弱请医生帮忙做出权威解答着急
25	0	1	4	104	10	19	0.63	10.4	0.81	9	0.62	6.28	0.5	1.0	1	0	2	0.5	0	1	0.0353	97599	4161	0.97	1	1.0	1.0	1	0	0	4	6	2.85	1	0	孕期怀孕了但老公一直也没戒除烟酒这孩子能要吗？会不会智力低下或身体弱请医生帮忙做出权威解答着急
25	0	1	4	54	8	8	0.47	6.75	0.98	1	0.36	5.1	0.5	1.0	1	0	3	0.75	0	0	0.0122	35371	10	1	0	1.0	1.0	2	2	6	4	6	4.28	1	0	孕期怀孕了但老公一直也没戒除烟酒这孩子能要吗？会不会智力低下或身体弱请医生帮忙做出权威解答着急
25	0	1	4	62	9	14	0.58	6.89	0.98	1	2.83	5.23	1	0.0	0	0	4	1.0	0	0	0.0267	112049	942	1	1	1.0	1.0	1	0	0	4	6	5.4	2	1	孕期怀孕了但老公一直也没戒除烟酒这孩子能要吗？会不会智力低下或身体弱请医生帮忙做出权威解答着急
3	0	1	4	71	9	6	0.52	7.89	0.91	12	1.55	5.5	0.5	0.0	-1	0	1	0.17	1	0	0.0134	15958	45	1	1	1.0	0.98	1	0	0	6	12	11.7	4	0	2017年1月1日开始咳嗽，起初口服头孢地尼分散片和利巴韦林颗粒，无减轻效果，之后换医生诊治为过敏性支气管炎，口服百蕊颗粒和小儿咳嗽糖浆，并雾化布地奈德和异丙托溴铵，一共7天，期间有好转，21号复查停药后，22号又开始咳嗽，并喘息；因为之前的医生不在，换其他医生输液头孢甲肟和炎琥宁，三天无减轻。27号经之前的医生再次诊治，口服克洛己新干混悬剂，小儿咳喘灵泡腾片，复方福尔可定口服溶液，并雾化吸入布地奈德和特步他林，3天后情况好转，喘息声减轻，用药6天后喘息症状消失，偶尔咳嗽，可听出有痰，用药9天后复查，双肺
3	0	1	4	73	10	11	0.61	7.3	0.92	8	3.4	5.47	1	1.0	1	1	2	0.33	0	1	0.0146	21414	49	1	2	0.94	1.0	1	1	6	6	12	11.75	3	0	2017年1月1日开始咳嗽，起初口服头孢地尼分散片和利巴韦林颗粒，无减轻效果，之后换医生诊治为过敏性支气管炎，口服百蕊颗粒和小儿咳嗽糖浆，并雾化布地奈德和异丙托溴铵，一共7天，期间有好转，21号复查停药后，22号又开始咳嗽，并喘息；因为之前的医生不在，换其他医生输液头孢甲肟和炎琥宁，三天无减轻。27号经之前的医生再次诊治，口服克洛己新干混悬剂，小儿咳喘灵泡腾片，复方福尔可定口服溶液，并雾化吸入布地奈德和特步他林，3天后情况好转，喘息声减轻，用药6天后喘息症状消失，偶尔咳嗽，可听出有痰，用药9天后复查，双肺
3	0	1	4	49	7	5	0.63	7.0	0.9	10	1.13	4.98	1	0.0	0	0	3	0.5	0	0	0.0088	26047	18	1	2	1.0	1.0	1	0	0	6	12	21.45	1	0	2017年1月1日开始咳嗽，起初口服头孢地尼分散片和利巴韦林颗粒，无减轻效果，之后换医生诊治为过敏性支气管炎，口服百蕊颗粒和小儿咳嗽糖浆，并雾化布地奈德和异丙托溴铵，一共7天，期间有好转，21号复查停药后，22号又开始咳嗽，并喘息；因为之前的医生不在，换其他医生输液头孢甲肟和炎琥宁，三天无减轻。27号经之前的医生再次诊治，口服克洛己新干混悬剂，小儿咳喘灵泡腾片，复方福尔可定口服溶液，并雾化吸入布地奈德和特步他林，3天后情况好转，喘息声减轻，用药6天后喘息症状消失，偶尔咳嗽，可听出有痰，用药9天后复查，双肺
3	0	1	4	60	10	15	0.62	6.0	0.95	7	0.63	5.48	0.5	1.0	1	0	4	0.67	0	0	0.0101	3844	12	1	1	1.0	1.0	1	0	0	6	12	38.15	1	0	2017年1月1日开始咳嗽，起初口服头孢地尼分散片和利巴韦林颗粒，无减轻效果，之后换医生诊治为过敏性支气管炎，口服百蕊颗粒和小儿咳嗽糖浆，并雾化布地奈德和异丙托溴铵，一共7天，期间有好转，21号复查停药后，22号又开始咳嗽，并喘息；因为之前的医生不在，换其他医生输液头孢甲肟和炎琥宁，三天无减轻。27号经之前的医生再次诊治，口服克洛己新干混悬剂，小儿咳喘灵泡腾片，复方福尔可定口服溶液，并雾化吸入布地奈德和特步他林，3天后情况好转，喘息声减轻，用药6天后喘息症状消失，偶尔咳嗽，可听出有痰，用药9天后复查，双肺
3	0	1	4	140	17	27	0.74	8.24	0.91	20	0.5	7.77	0.5	1.0	0	1	5	0.83	0	0	0.135	39824	4108	0.99	2	0.97	1.0	1	0	0	6	12	42.62	3	1	2017年1月1日开始咳嗽，起初口服头孢地尼分散片和利巴韦林颗粒，无减轻效果，之后换医生诊治为过敏性支气管炎，口服百蕊颗粒和小儿咳嗽糖浆，并雾化布地奈德和异丙托溴铵，一共7天，期间有好转，21号复查停药后，22号又开始咳嗽，并喘息；因为之前的医生不在，换其他医生输液头孢甲肟和炎琥宁，三天无减轻。27号经之前的医生再次诊治，口服克洛己新干混悬剂，小儿咳喘灵泡腾片，复方福尔可定口服溶液，并雾化吸入布地奈德和特步他林，3天后情况好转，喘息声减轻，用药6天后喘息症状消失，偶尔咳嗽，可听出有痰，用药9天后复查，双肺
6	1	3	4	43	8	6	0.56	5.38	0.72	12	0.19	4.82	0.5	2.0	2	0	1	0.2	1	0	0.0206	5765	16	1	1	1.0	1.0	1	1	6	5	5	27.02	1	0	抽动症能自愈吗？孩子得了抽动症可以自己好吗？不想孩子吃多了药物，听说吃盐酸硫必利有很大副作用，孩子得了抽动症到底怎么治好？想知道没有副作用的治疗方法
6	1	3	4	96	12	16	0.58	8.0	0.79	14	0.43	6.62	0.5	2.0	2	0	2	0.4	0	1	0.0152	88013	202	1	1	1.0	1.0	1	3	6	5	5	34.1	1	0	抽动症能自愈吗？孩子得了抽动症可以自己好吗？不想孩子吃多了药物，听说吃盐酸硫必利有很大副作用，孩子得了抽动症到底怎么治好？想知道没有副作用的治疗方法
6	1	3	4	48	8	7	0.61	6.0	0.79	9	0.6	4.98	0.5	0.0	-1	0	3	0.6	0	0	0.0066	19300	26	1	0	1.0	1.0	2	1	6	5	5	57.7	1	0	抽动症能自愈吗？孩子得了抽动症可以自己好吗？不想孩子吃多了药物，听说吃盐酸硫必利有很大副作用，孩子得了抽动症到底怎么治好？想知道没有副作用的治疗方法
6	1	3	4	113	13	5	0.59	8.69	0.57	44	0.92	5.13	0.5	0.0	0	0	4	0.8	0	0	0.016	37194	54	1	1	0.89	0.97	1	0	0	5	5	1129.62	2	1	抽动症能自愈吗？孩子得了抽动症可以自己好吗？不想孩子吃多了药物，听说吃盐酸硫必利有很大副作用，孩子得了抽动症到底怎么治好？想知道没有副作用的治疗方法
5	1	2	4	59	12	12	0.65	4.92	0.8	10	1.22	5.93	0.5	0.0	0	0	1	0.5	1	0	0.0094	36187	44	1	0	1.0	1.0	2	0	0	2	2	14.5	1	0	在医院做心电图窦性心律，T波改变，不完全性右束支传导阻滞，血液化验心肌酶谱正常。胸透正常。之前也没有发烧咳嗽感冒！医生开了药维生素C辅酶Q10叫孩子静养。注(孩子生性好动）
5	1	2	4	49	8	9	0.58	6.12	0.87	7	1.4	4.99	0.5	0.0	0	0	2	1.0	0	1	0.0145	4843	29	1	1	1.0	1.0	1	1	6	2	2	68.82	1	1	在医院做心电图窦性心律，T波改变，不完全性右束支传导阻滞，血液化验心肌酶谱正常。胸透正常。之前也没有发烧咳嗽感冒！医生开了药维生素C辅酶Q10叫孩子静养。注(孩子生性好动）
1	1	1	4	50	6	5	0.49	8.33	1.0	0	0.7	4.86	0.5	1.0	1	0	1	0.25	1	0	0.0209	18990	57	1	0	1.0	1.0	6	0	0	4	3	0.82	1	1	有时候咳嗽厉害喉咙有痰发烧晚上也咳嗽有眼眵只要一咳嗽就哭一开始发烧到38.5今天是37.7
1	1	1	4	59	8	10	0.66	7.38	1.0	0	0.37	5.05	0.5	1.0	0	0	2	0.5	0	1	0.01	3591	1	1	1	1.0	1.0	1	0	0	4	3	2.0	1	0	有时候咳嗽厉害喉咙有痰发烧晚上也咳嗽有眼眵只要一咳嗽就哭一开始发烧到38.5今天是37.7
1	1	1	4	71	13	19	0.68	5.46	0.79	10	0.8	5.74	0.5	2.0	2	0	3	0.75	0	0	0.0134	8033	32	1	1	1.0	1.0	1	0	0	4	3	17.57	1	0	有时候咳嗽厉害喉咙有痰发烧晚上也咳嗽有眼眵只要一咳嗽就哭一开始发烧到38.5今天是37.7
1	0	1	4	44	5	5	0.54	8.8	1.0	0	0.4	4.59	1	2.0	2	0	1	0.33	1	0	0.016	37194	54	1	1	1.0	1.0	1	1	6	3	4	6.35	2	1	新生儿颅脑超声检查:可见脑中线居中，双侧侧脑室不宽，左侧脑室前角可见稍高回声，范围约0.9*0.6cm,双侧脉络回声均匀，大脑半球实质回声均匀，未见异常回声，脑膜下未见积液暗区，小脑结构尚清。
1	0	1	4	103	14	10	0.59	7.36	0.7	30	1.33	6.08	0.5	1.0	1	0	2	0.67	0	1	0.0211	45369	125	1	4	1.0	1.0	1	2	1	3	4	66.22	1	0	新生儿颅脑超声检查:可见脑中线居中，双侧侧脑室不宽，左侧脑室前角可见稍高回声，范围约0.9*0.6cm,双侧脉络回声均匀，大脑半球实质回声均匀，未见异常回声，脑膜下未见积液暗区，小脑结构尚清。
1	0	1	4	59	9	3	0.65	6.56	1.0	0	4.33	5.65	0.5	3.0	3	0	3	1.0	0	0	0.0087	11053	12	1	2	1.0	0.96	1	2	6	3	4	173.52	1	0	新生儿颅脑超声检查:可见脑中线居中，双侧侧脑室不宽，左侧脑室前角可见稍高回声，范围约0.9*0.6cm,双侧脉络回声均匀，大脑半球实质回声均匀，未见异常回声，脑膜下未见积液暗区，小脑结构尚清。
15	0	1	4	85	11	3	0.51	7.73	0.93	10	1.18	6.3	1	2.0	2	0	1	0.2	1	0	0.0152	13029	33	1	1	1.0	0.93	1	0	0	5	8	12.38	2	1	我15岁，患有遗尿症，1月17日在北京华科中西医结合医院就诊，诊断是脾虚肾虚，两根脑神经传导很不好导致的尿床，后来喝了12副中药，15天内尿了3次，后复查医生开了13瓶遗尿停胶囊，在吃这种药到今天已经5天了，我4晚都有尿床，这13瓶药均是17年5月的保质期，是不是药效不好啊，并且在服药期间我基本不喝水，这按我以前的话是不会尿床的。在服药期间没吃过辣的，冷的，吃过羊肉，巧克力，这是我比较疑惑的忌口食品。医嘱上只写了避免着凉。现在我爸妈让我停药，但毕竟我只吃了不到一瓶，不知道起了药效吗还是要快过期了。
15	0	1	4	110	14	11	0.57	7.86	0.96	10	2.6	7.03	0.5	1.0	1	0	2	0.4	0	1	0.0087	17421	60	1	1	1.0	1.0	1	0	0	5	8	21.78	2	0	我15岁，患有遗尿症，1月17日在北京华科中西医结合医院就诊，诊断是脾虚肾虚，两根脑神经传导很不好导致的尿床，后来喝了12副中药，15天内尿了3次，后复查医生开了13瓶遗尿停胶囊，在吃这种药到今天已经5天了，我4晚都有尿床，这13瓶药均是17年5月的保质期，是不是药效不好啊，并且在服药期间我基本不喝水，这按我以前的话是不会尿床的。在服药期间没吃过辣的，冷的，吃过羊肉，巧克力，这是我比较疑惑的忌口食品。医嘱上只写了避免着凉。现在我爸妈让我停药，但毕竟我只吃了不到一瓶，不知道起了药效吗还是要快过期了。
15	0	1	4	44	8	5	0.65	5.5	0.99	1	2.6	4.1	0.5	1.0	1	0	3	0.6	0	0	0.016	37194	54	1	1	1.0	1.0	1	1	6	5	8	33.3	1	0	我15岁，患有遗尿症，1月17日在北京华科中西医结合医院就诊，诊断是脾虚肾虚，两根脑神经传导很不好导致的尿床，后来喝了12副中药，15天内尿了3次，后复查医生开了13瓶遗尿停胶囊，在吃这种药到今天已经5天了，我4晚都有尿床，这13瓶药均是17年5月的保质期，是不是药效不好啊，并且在服药期间我基本不喝水，这按我以前的话是不会尿床的。在服药期间没吃过辣的，冷的，吃过羊肉，巧克力，这是我比较疑惑的忌口食品。医嘱上只写了避免着凉。现在我爸妈让我停药，但毕竟我只吃了不到一瓶，不知道起了药效吗还是要快过期了。
15	0	1	4	52	7	5	0.58	7.43	0.98	2	13.0	4.77	1	0.0	0	0	4	0.8	0	0	0.0137	5898	13	1	1	1.0	1.0	1	0	0	5	8	41.37	1	0	我15岁，患有遗尿症，1月17日在北京华科中西医结合医院就诊，诊断是脾虚肾虚，两根脑神经传导很不好导致的尿床，后来喝了12副中药，15天内尿了3次，后复查医生开了13瓶遗尿停胶囊，在吃这种药到今天已经5天了，我4晚都有尿床，这13瓶药均是17年5月的保质期，是不是药效不好啊，并且在服药期间我基本不喝水，这按我以前的话是不会尿床的。在服药期间没吃过辣的，冷的，吃过羊肉，巧克力，这是我比较疑惑的忌口食品。医嘱上只写了避免着凉。现在我爸妈让我停药，但毕竟我只吃了不到一瓶，不知道起了药效吗还是要快过期了。
15	0	1	4	38	8	1	0.61	4.75	0.97	2	1.0	4.61	1	0.0	0	0	5	1.0	0	0	0.0031	7304	2	1	4	1.0	1.0	1	1	6	5	8	710345.2	2	0	我15岁，患有遗尿症，1月17日在北京华科中西医结合医院就诊，诊断是脾虚肾虚，两根脑神经传导很不好导致的尿床，后来喝了12副中药，15天内尿了3次，后复查医生开了13瓶遗尿停胶囊，在吃这种药到今天已经5天了，我4晚都有尿床，这13瓶药均是17年5月的保质期，是不是药效不好啊，并且在服药期间我基本不喝水，这按我以前的话是不会尿床的。在服药期间没吃过辣的，冷的，吃过羊肉，巧克力，这是我比较疑惑的忌口食品。医嘱上只写了避免着凉。现在我爸妈让我停药，但毕竟我只吃了不到一瓶，不知道起了药效吗还是要快过期了。
11	1	1	4	54	7	0	0.62	7.71	0.9	4	0.2	4.73	1	3.0	3	0	1	0.2	1	0	0.0149	3486	23	1	1	1.0	1.0	1	0	0	5	5	4.97	1	0	抵抗力差、无食欲，想带去做个检查，请问儿童体检哪里好，在昆明。
11	1	1	4	88	13	5	0.6	6.77	0.77	9	0.07	5.95	1	1.0	1	0	2	0.4	0	1	0.014	9045	11	1	2	1.0	1.0	1	0	0	5	5	12.62	1	0	抵抗力差、无食欲，想带去做个检查，请问儿童体检哪里好，在昆明。
11	1	1	4	65	6	14	0.64	10.83	0.87	3	0.5	5.73	1	0.0	0	0	3	0.6	0	0	0.0705	86348	5585	0.98	1	1.0	1.0	1	0	0	5	5	12.7	1	0	抵抗力差、无食欲，想带去做个检查，请问儿童体检哪里好，在昆明。
11	1	1	4	66	10	2	0.7	6.6	0.82	6	0.08	5.41	1	0.0	-2	0	4	0.8	0	0	0.0488	130806	3602	1	1	0	0	1	0	0	5	5	15.37	1	0	抵抗力差、无食欲，想带去做个检查，请问儿童体检哪里好，在昆明。
11	1	1	4	80	15	13	0.75	5.33	0.75	9	0.0	5.95	0.5	0.0	0	0	5	1.0	0	0	0.3372	611	0	1	0	1.0	1.0	6	0	0	5	5	54.33	1	1	抵抗力差、无食欲，想带去做个检查，请问儿童体检哪里好，在昆明。
3	0	1	4	52	7	4	0.6	7.43	1.0	0	0.0	4.78	1	0.0	0	0	1	0.25	1	0	0.0085	54622	97	1	0	1.0	1.0	2	0	0	4	4	4.83	1	1	您好，三岁小孩最近总是喜欢咬东西，比如咬手指，咬衣服，咬头发之类的，是什么回事？
3	0	1	4	72	10	13	0.57	7.2	0.93	6	0.0	6.05	1	2.0	2	0	2	0.5	0	1	0.0104	114877	156	1	1	1.0	0.92	1	0	0	4	4	5.5	1	0	您好，三岁小孩最近总是喜欢咬东西，比如咬手指，咬衣服，咬头发之类的，是什么回事？
3	0	1	4	75	9	9	0.76	8.33	1.0	0	0.0	4.86	0.5	0.0	-1	0	3	0.75	0	0	0.0178	21514	56	1	2	1.0	0.94	1	0	0	4	4	8.12	1	0	您好，三岁小孩最近总是喜欢咬东西，比如咬手指，咬衣服，咬头发之类的，是什么回事？
3	0	1	4	100	24	19	0.52	4.17	1.0	0	0.71	6.98	1	0.0	-1	0	4	1.0	0	0	0.01	24305	51	1	3	1.0	1.0	2	1	6	4	4	9.67	1	0	您好，三岁小孩最近总是喜欢咬东西，比如咬手指，咬衣服，咬头发之类的，是什么回事？
26	0	1	4	50	9	14	0.58	5.56	0.97	2	2.0	4.75	1	0.0	0	0	1	0.33	1	0	0.0148	43052	145	1	2	1.0	1.0	1	2	1	3	3	9.7	1	0	生完孩子后尿急尿频憋不住尿，我是坐着上班的，基本上是一个小时喝600毫升水左右，一个小时一杯水拉一次尿，基本上形成规律，，，但是一个小时候多不去拉就会很急很急，根本憋不住，有时跑不急直接尿裤子，非常尴尬，，，晚上我很少喝水又不会发生这种情况，不喝水就没什么尿，，其实就是太急了憋不住其他还好，，到底是要多喝水还是少喝水，
26	0	1	4	69	10	5	0.67	6.9	0.87	11	1.25	5.74	0.5	1.0	0	0	2	0.67	0	1	0.0088	9321	23	1	1	1.0	1.0	1	0	0	3	3	10.33	1	0	生完孩子后尿急尿频憋不住尿，我是坐着上班的，基本上是一个小时喝600毫升水左右，一个小时一杯水拉一次尿，基本上形成规律，，，但是一个小时候多不去拉就会很急很急，根本憋不住，有时跑不急直接尿裤子，非常尴尬，，，晚上我很少喝水又不会发生这种情况，不喝水就没什么尿，，其实就是太急了憋不住其他还好，，到底是要多喝水还是少喝水，
26	0	1	4	39	4	8	0.65	9.75	1.0	0	0.14	5.01	0.5	1.0	1	0	3	1.0	0	0	0.0124	5552	5	1	2	1.0	1.0	1	0	0	3	3	12.28	1	1	生完孩子后尿急尿频憋不住尿，我是坐着上班的，基本上是一个小时喝600毫升水左右，一个小时一杯水拉一次尿，基本上形成规律，，，但是一个小时候多不去拉就会很急很急，根本憋不住，有时跑不急直接尿裤子，非常尴尬，，，晚上我很少喝水又不会发生这种情况，不喝水就没什么尿，，其实就是太急了憋不住其他还好，，到底是要多喝水还是少喝水，
6	1	1	4	43	5	7	0.59	8.6	1.0	0	0.25	5.06	1	0.0	0	0	1	0.2	1	0	0.0283	91919	1233	0.98	0	1.0	1.0	6	0	0	5	7	1.07	2	0	打呼很厉害，出现憋气症状。不论侧睡还是其它睡法都不能缓解。
6	1	1	4	80	12	4	0.67	6.67	0.97	1	0.09	6.1	1	1.0	1	0	2	0.4	0	1	0.0122	35085	88	1	1	1.0	0.97	1	0	0	5	7	1.65	1	0	打呼很厉害，出现憋气症状。不论侧睡还是其它睡法都不能缓解。
6	1	1	4	49	6	11	0.56	8.17	1.0	0	0.2	5.24	1	0.0	-1	0	3	0.6	0	0	0.0168	4401	3	1	1	1.0	1.0	1	0	0	5	7	2.43	2	1	打呼很厉害，出现憋气症状。不论侧睡还是其它睡法都不能缓解。
6	1	1	4	45	9	5	0.62	5.0	1.0	0	0.08	4.91	0.5	1.0	0	0	4	0.8	0	0	0.0184	4393	11	1	0	1.0	1.0	2	0	0	5	7	3.33	1	0	打呼很厉害，出现憋气症状。不论侧睡还是其它睡法都不能缓解。
6	1	1	4	56	7	13	0.53	8.0	0.97	1	0.18	5.88	1	0.0	-1	0	5	1.0	0	0	0.0189	1162	5	1	1	0	0	1	1	6	5	7	4.88	1	0	打呼很厉害，出现憋气症状。不论侧睡还是其它睡法都不能缓解。
28	0	1	4	45	7	11	0.48	6.43	0.91	2	0.17	4.98	0.5	0.0	-1	0	1	0.14	1	0	0.02	21660	155	1	0	1.0	1.0	6	0	0	7	7	1.73	1	0	你好，我同事得了水痘，我小时候也得过水痘，现在还会被传染吗？
28	0	1	4	105	12	12	0.62	8.75	0.44	15	0.17	6.42	0.5	1.0	1	0	2	0.29	0	1	0.0287	2331	4	1	1	1.0	1.0	1	0	0	7	7	2.23	1	0	你好，我同事得了水痘，我小时候也得过水痘，现在还会被传染吗？
28	0	1	4	50	8	12	0.56	6.25	0.75	5	0.18	4.66	0.5	0.0	0	0	3	0.43	0	0	0.0108	35140	105	1	1	1.0	1.0	1	0	0	7	7	3.43	1	0	你好，我同事得了水痘，我小时候也得过水痘，现在还会被传染吗？
28	0	1	4	50	6	11	0.5	8.33	0.72	6	0.67	4.65	0.5	0.0	-1	0	4	0.57	0	0	0.0152	88013	202	1	0	1.0	1.0	2	1	6	7	7	3.5	1	0	你好，我同事得了水痘，我小时候也得过水痘，现在还会被传染吗？
28	0	1	4	50	5	3	0.55	10.0	0.92	2	0.11	3.75	0.5	0.0	0	0	5	0.71	0	0	0.0111	1709	4	1	0	1.0	1.0	2	0	0	7	7	4.58	1	0	你好，我同事得了水痘，我小时候也得过水痘，现在还会被传染吗？
28	0	1	4	105	18	19	0.67	5.83	0.58	12	0.17	7.11	0.5	2.0	1	0	6	0.86	0	0	0.0111	5758	17	1	2	1.0	1.0	1	0	0	7	7	4.83	1	0	你好，我同事得了水痘，我小时候也得过水痘，现在还会被传染吗？
28	0	1	4	43	9	12	0.55	4.78	0.8	4	0.0	4.8	1	0.0	0	0	7	1.0	0	0	0.0149	4579	17	1	1	1.0	1.0	1	0	0	7	7	5.97	1	1	你好，我同事得了水痘，我小时候也得过水痘，现在还会被传染吗？
11	1	1	4	67	13	12	0.47	5.15	1.0	0	0.0	5.38	0.5	0.0	0	0	1	0.14	1	0	0.0339	264980	2824	1	1	1.0	1.0	1	0	0	7	7	0.78	1	1	在家里呆久了，老是想吐，又吐不出来是什么症状，儿童
11	1	1	4	47	5	3	0.48	9.4	0.94	1	0.0	4.61	0.5	0.0	0	0	2	0.29	0	1	0.013	52646	144	1	1	1.0	1.0	1	0	0	7	7	0.8	1	0	在家里呆久了，老是想吐，又吐不出来是什么症状，儿童
11	1	1	4	58	8	8	0.6	7.25	1.0	3	0.0	4.79	0.5	1.0	1	0	3	0.43	0	0	0.0148	43052	145	1	2	1.0	1.0	1	2	1	7	7	1.48	1	0	在家里呆久了，老是想吐，又吐不出来是什么症状，儿童
11	1	1	4	42	6	10	0.58	7.0	0.94	1	0.0	5.12	0.5	0.0	0	0	4	0.57	0	0	0.0152	88013	202	1	0	1.0	1.0	2	1	6	7	7	2.37	1	0	在家里呆久了，老是想吐，又吐不出来是什么症状，儿童
11	1	1	4	53	7	9	0.61	7.57	0.79	4	0.0	5.15	0.5	0.0	0	0	5	0.71	0	0	0.0243	14526	20	1	3	1.0	0.97	1	0	0	7	7	3.15	1	0	在家里呆久了，老是想吐，又吐不出来是什么症状，儿童
11	1	1	4	120	16	18	0.59	7.5	0.92	10	0.0	7.38	0.5	3.0	2	0	6	0.86	0	0	0.009	10376	16	1	1	1.0	0.93	1	0	0	7	7	4.38	1	0	在家里呆久了，老是想吐，又吐不出来是什么症状，儿童
11	1	1	4	91	15	11	0.65	6.07	0.91	7	0.25	6.06	0.5	1.5	1	0	7	1.0	0	0	0.014	18043	44	1	2	1.0	1.0	1	1	6	7	7	216.92	1	0	在家里呆久了，老是想吐，又吐不出来是什么症状，儿童
35	0	2	4	55	6	12	0.58	9.17	1.0	0	0.5	5.5	0.5	0.0	0	0	1	0.33	1	0	0.0104	114876	156	1	1	1.0	1.0	1	0	0	3	3	9.2	1	0	我来大姨妈来的特别多，安琪痛经贴可以治痛经吗？有依赖性吗？
35	0	2	4	65	15	6	0.56	4.33	0.81	7	0.5	5.1	0.5	3.0	3	0	2	0.67	0	1	0.016	37194	54	1	1	1.0	1.0	1	1	6	3	3	9.22	1	0	我来大姨妈来的特别多，安琪痛经贴可以治痛经吗？有依赖性吗？
35	0	2	4	64	9	6	0.41	7.11	0.86	5	0.33	4.99	0.5	1.0	1	0	3	1.0	0	0	0.0557	40271	2575	0.97	1	1.0	1.0	1	0	0	3	3	9.25	1	1	我来大姨妈来的特别多，安琪痛经贴可以治痛经吗？有依赖性吗？
24	0	2	4	44	4	3	0.62	11.0	0.88	2	0.05	4.86	0.5	0.0	0	0	1	0.14	1	0	0.0122	73230	279	1	0	1.0	0.91	6	0	0	7	7	1.43	1	0	肚子很疼，我该怎么办啊？可以用安琪痛经贴吗？？
24	0	2	4	99	14	19	0.57	7.07	0.76	9	0.11	6.26	0.5	1.0	1	0	2	0.29	0	1	0.0353	97599	4161	0.97	1	1.0	1.0	1	0	0	7	7	1.68	1	0	肚子很疼，我该怎么办啊？可以用安琪痛经贴吗？？
24	0	2	4	51	8	9	0.56	6.38	0.76	6	0.08	4.74	0.5	0.0	0	0	3	0.43	0	0	0.0172	139144	649	1	1	1.0	1.0	1	0	0	7	7	1.77	1	0	肚子很疼，我该怎么办啊？可以用安琪痛经贴吗？？
24	0	2	4	57	8	12	0.56	7.12	0.86	3	0.12	5.34	0.5	0.0	0	0	4	0.57	0	0	0.0125	76546	182	1	0	1.0	1.0	6	0	0	7	7	1.78	1	0	肚子很疼，我该怎么办啊？可以用安琪痛经贴吗？？
24	0	2	4	48	11	8	0.65	4.36	0.85	5	0.06	4.25	0.5	1.0	1	0	5	0.71	0	0	0.016	37194	54	1	1	1.0	1.0	1	1	6	7	7	2.55	1	0	肚子很疼，我该怎么办啊？可以用安琪痛经贴吗？？
24	0	2	4	71	15	18	0.55	4.73	0.87	5	0.09	5.37	0.5	1.0	1	0	6	0.86	0	0	0.0238	62420	235	1	1	1.0	1.0	1	0	0	7	7	3.08	1	1	肚子很疼，我该怎么办啊？可以用安琪痛经贴吗？？
24	0	2	4	84	12	11	0.62	7.0	0.88	5	0.0	6.02	0.5	2.0	2	0	7	1.0	0	0	0.0128	11686	17	1	0	0.91	0.91	2	1	6	7	7	3.82	1	0	肚子很疼，我该怎么办啊？可以用安琪痛经贴吗？？
19	1	1	4	69	11	0	0.57	6.27	0.7	9	0.0	5.72	0.5	1.5	1	0	1	0.33	1	0	0.0073	34170	27	1	1	1.0	1.0	4	1	6	3	3	5.35	1	1	我喜欢用小鸡鸡捂气球，这样做会有哪些危险呢；我喜欢气球怎么办呢？
19	1	1	4	83	13	2	0.64	6.38	0.72	8	0.0	5.46	0.5	2.0	2	0	2	0.67	0	1	0.0173	6713	39	1	1	1.0	1.0	1	0	0	3	3	40.3	1	0	我喜欢用小鸡鸡捂气球，这样做会有哪些危险呢；我喜欢气球怎么办呢？
19	1	1	4	47	8	8	0.64	5.88	0.81	6	0.0	4.58	0.5	2.0	2	0	3	1.0	0	0	0.0094	36187	44	1	0	1.0	1.0	2	0	0	3	3	80.93	1	0	我喜欢用小鸡鸡捂气球，这样做会有哪些危险呢；我喜欢气球怎么办呢？
19	1	1	4	66	13	5	0.62	5.08	0.85	8	0.0	4.42	0.5	1.0	1	0	1	0.5	1	0	0.0221	14167	63	1	2	1.0	1.0	1	2	6	2	3	11.7	1	0	我只喜欢喜欢抱着气球睡觉、用小鸡鸡捂气球，这样子会对身体有哪些危害呢？
19	1	1	4	52	8	2	0.6	6.5	1.0	0	0.93	5.03	0.5	1.0	0	0	2	1.0	0	1	0.0557	40271	2575	0.97	1	1.0	1.0	1	0	0	2	3	12.52	2	1	我只喜欢喜欢抱着气球睡觉、用小鸡鸡捂气球，这样子会对身体有哪些危害呢？
15	0	1	4	67	12	15	0.58	5.58	0.97	7	0.88	5.31	1	2.0	2	0	1	0.33	1	0	0.044	224677	7021	0.99	1	1.0	1.0	1	0	0	3	5	1.82	2	0	一岁半宝宝夜里不停咽口水，第二天去看医生说喉咙肿了，开了咳喘贴和小儿清热止咳口服液吃，半夜发烧吃了点草莓味退烧药水，中午发现眼睛肿了，很多眼屎流泪，又去看了医生，拿了小儿酚黄那敏颗粒，银黄颗粒，盐酸金刚已胺片，吃了一天之后，眼睛没事了，咳嗽的频繁，睡觉呼吸好像很困难，流鼻涕，嘴巴也有溃疡，只吃了稀饭和奶
15	0	1	4	86	16	16	0.61	5.38	0.86	16	1.4	6.07	0.5	0.0	-1	0	2	0.67	0	1	0.0346	6335	13	1	2	0.94	0.97	1	1	6	3	5	9.22	2	1	一岁半宝宝夜里不停咽口水，第二天去看医生说喉咙肿了，开了咳喘贴和小儿清热止咳口服液吃，半夜发烧吃了点草莓味退烧药水，中午发现眼睛肿了，很多眼屎流泪，又去看了医生，拿了小儿酚黄那敏颗粒，银黄颗粒，盐酸金刚已胺片，吃了一天之后，眼睛没事了，咳嗽的频繁，睡觉呼吸好像很困难，流鼻涕，嘴巴也有溃疡，只吃了稀饭和奶
15	0	1	4	96	16	10	0.53	6.0	0.88	12	0.08	6.92	0.5	1.0	1	0	3	1.0	0	0	0.0389	5213	4	1	2	1.0	1.0	1	1	6	3	5	14.48	1	0	一岁半宝宝夜里不停咽口水，第二天去看医生说喉咙肿了，开了咳喘贴和小儿清热止咳口服液吃，半夜发烧吃了点草莓味退烧药水，中午发现眼睛肿了，很多眼屎流泪，又去看了医生，拿了小儿酚黄那敏颗粒，银黄颗粒，盐酸金刚已胺片，吃了一天之后，眼睛没事了，咳嗽的频繁，睡觉呼吸好像很困难，流鼻涕，嘴巴也有溃疡，只吃了稀饭和奶
35	0	2	4	47	6	12	0.64	7.83	1.0	2	0.08	4.69	0.5	0.0	0	0	1	0.33	1	0	0.0118	15354	27	1	1	1.0	1.0	1	0	0	3	3	2.42	1	1	就是有点疼肚子，来大姨妈血流量也很大呀，这个安琪痛经贴我该怎么贴那？
35	0	2	4	66	13	12	0.5	5.08	1.0	2	0.2	6.16	0.5	0.0	0	0	2	0.67	0	1	0.0113	7578	14	1	1	1.0	1.0	1	0	0	3	3	5.12	1	0	就是有点疼肚子，来大姨妈血流量也很大呀，这个安琪痛经贴我该怎么贴那？
35	0	2	4	82	9	5	0.71	9.11	0.87	12	0.25	5.66	0.5	1.0	1	0	3	1.0	0	0	0.0146	47284	200	1	1	1.0	1.0	1	0	0	3	3	12.7	1	0	就是有点疼肚子，来大姨妈血流量也很大呀，这个安琪痛经贴我该怎么贴那？
16	0	3	4	51	9	4	0.66	5.67	1.0	0	0.08	5.57	0.5	0.0	0	0	1	0.2	1	0	0.016	37194	54	1	1	1.0	1.0	1	0	0	5	4	3.58	1	0	孩子最近不知道是怎么了总是不断的眨眼睛，有人说是结膜炎有人说是抽动症？
16	0	3	4	67	12	12	0.58	5.58	0.84	4	1.0	5.33	0.5	1.0	1	0	2	0.4	0	1	0.0103	59384	96	1	1	1.0	1.0	1	1	6	5	4	7.68	1	0	孩子最近不知道是怎么了总是不断的眨眼睛，有人说是结膜炎有人说是抽动症？
16	0	3	4	104	11	0	0.58	9.45	0.74	12	0.0	5.51	0.5	1.0	1	0	3	0.6	0	0	0.0079	2139	7	1	1	0.93	0.96	1	0	0	5	4	1262.75	2	1	孩子最近不知道是怎么了总是不断的眨眼睛，有人说是结膜炎有人说是抽动症？
9	1	3	4	48	9	15	0.69	5.33	0.89	3	0.0	5.32	0.5	0.0	0	0	1	0.33	1	0	0.0127	46380	119	1	0	1.0	1.0	2	0	0	3	3	138.02	1	0	孩子最近不知道是怎么了，老给我们说喉咙呼呼的响，我不知道是怎么回事?
9	1	3	4	74	10	1	0.5	7.4	0.69	10	0.0	4.39	0.5	0.0	0	0	2	0.67	0	1	0.0078	2191	1	1	1	1.0	0.96	1	0	0	3	3	1269.72	2	1	孩子最近不知道是怎么了，老给我们说喉咙呼呼的响，我不知道是怎么回事?
15	1	3	4	50	5	2	0.49	10.0	1.0	0	0.0	4.19	0.5	0.0	0	0	1	0.2	1	0	0.022	4041	17	1	1	1.0	1.0	1	0	0	5	4	160.08	1	0	孩子最近经常骂人、吼叫、重复语言等不由自主的刻板表现该怎么办啊
15	1	3	4	87	9	3	0.68	9.67	0.92	1	0.0	5.88	0.5	1.0	1	0	2	0.4	0	1	0.016	37194	54	1	1	1.0	1.0	1	0	0	5	4	205.62	1	0	孩子最近经常骂人、吼叫、重复语言等不由自主的刻板表现该怎么办啊
15	1	3	4	88	10	2	0.48	8.8	0.72	12	3.0	4.67	0.5	1.0	0	0	3	0.6	0	0	0.013	52646	144	1	1	1.0	0.98	1	0	0	5	4	1284.3	2	1	孩子最近经常骂人、吼叫、重复语言等不由自主的刻板表现该怎么办啊
1	0	1	4	48	3	1	0.49	16.0	0.77	6	0.6	4.61	0.5	1.0	1	0	1	0.25	1	0	0.0122	73230	279	1	0	1.0	0.92	6	0	0	4	3	0.75	1	0	两个多月的宝宝四五天没大便怎么办，纯母乳喂养，宝宝看起来没有不舒服的地方，就是经常放很臭的屁
1	0	1	4	76	12	5	0.7	6.33	0.6	14	0.33	6.01	0.5	2.0	2	0	2	0.5	0	1	0.0323	105599	1383	1	1	1.0	1.0	1	0	0	4	3	1.62	1	0	两个多月的宝宝四五天没大便怎么办，纯母乳喂养，宝宝看起来没有不舒服的地方，就是经常放很臭的屁
1	0	1	4	79	16	9	0.56	4.94	1.0	0	0.89	4.3	0.5	3.0	2	0	3	0.75	0	0	0.0238	62421	235	1	1	1.0	1.0	1	0	0	4	3	1.82	1	1	两个多月的宝宝四五天没大便怎么办，纯母乳喂养，宝宝看起来没有不舒服的地方，就是经常放很臭的屁
5	1	1	4	59	8	9	0.62	7.38	0.91	5	1.33	5.69	0.5	0.0	-1	0	1	0.5	1	0	0.0152	88013	202	1	0	1.0	1.0	2	1	6	2	3	8.45	2	1	宝宝2012年7月生的现在中班下学期身高才97特别着急瘦不吃鱼肉只爱鸡蛋土豆水果只吃香蕉不知道怎么办像外国的维c可以吃吗钙片也有吃不长高需要做什么检查吗好着急
5	1	1	4	53	4	6	0.6	13.25	1.0	0	0.17	5.12	0.5	0.0	0	0	2	1.0	0	1	0.0073	29265	73	1	0	1.0	0.97	2	0	0	2	3	16.7	1	0	宝宝2012年7月生的现在中班下学期身高才97特别着急瘦不吃鱼肉只爱鸡蛋土豆水果只吃香蕉不知道怎么办像外国的维c可以吃吗钙片也有吃不长高需要做什么检查吗好着急
1	1	1	4	48	6	6	0.77	8.0	1.0	0	0.2	4.26	0.5	1.0	1	1	1	0.14	1	0	0.0125	76546	182	1	0	1.0	1.0	6	0	0	7	16	1.2	4	1	医生您好！我家宝宝七十天了，大便偶尔会像鼻涕一样脓呼呼的，金黄的水里面还有小块块；偶尔是金黄的的比较粘稠均匀的大便:是母乳加少量奶粉喂养，两三天加七八十毫升的奶粉，请问这样正常吗？
1	1	1	4	52	9	5	0.57	5.78	0.93	4	0.12	5.7	0.5	0.0	0	1	2	0.29	0	1	0.0172	11372	48	1	1	1.0	1.0	1	0	0	7	16	1.7	2	0	医生您好！我家宝宝七十天了，大便偶尔会像鼻涕一样脓呼呼的，金黄的水里面还有小块块；偶尔是金黄的的比较粘稠均匀的大便:是母乳加少量奶粉喂养，两三天加七八十毫升的奶粉，请问这样正常吗？
1	1	1	4	79	12	8	0.47	6.58	0.92	5	0.14	6.1	0.5	1.0	1	0	3	0.43	0	0	0.0179	7969	3	1	1	1.0	1.0	1	0	0	7	16	1.95	2	0	医生您好！我家宝宝七十天了，大便偶尔会像鼻涕一样脓呼呼的，金黄的水里面还有小块块；偶尔是金黄的的比较粘稠均匀的大便:是母乳加少量奶粉喂养，两三天加七八十毫升的奶粉，请问这样正常吗？
1	1	1	4	55	7	7	0.63	7.86	0.9	6	0.2	4.84	0.5	1.0	1	2	4	0.57	0	0	0.0942	151193	12360	0.97	0	1.0	1.0	2	0	0	7	16	1.97	4	0	医生您好！我家宝宝七十天了，大便偶尔会像鼻涕一样脓呼呼的，金黄的水里面还有小块块；偶尔是金黄的的比较粘稠均匀的大便:是母乳加少量奶粉喂养，两三天加七八十毫升的奶粉，请问这样正常吗？
1	1	1	4	59	6	5	0.51	9.83	0.95	3	0.25	5.81	0.5	0.0	0	1	5	0.71	0	0	0.008	5780	6	1	1	1.0	1.0	1	0	0	7	16	2.03	2	0	医生您好！我家宝宝七十天了，大便偶尔会像鼻涕一样脓呼呼的，金黄的水里面还有小块块；偶尔是金黄的的比较粘稠均匀的大便:是母乳加少量奶粉喂养，两三天加七八十毫升的奶粉，请问这样正常吗？
1	1	1	4	49	5	4	0.44	9.8	0.95	3	1.14	4.33	0.5	1.0	1	1	6	0.86	0	0	0.0818	75108	1330	0.95	0	1.0	1.0	2	0	0	7	16	2.93	2	0	医生您好！我家宝宝七十天了，大便偶尔会像鼻涕一样脓呼呼的，金黄的水里面还有小块块；偶尔是金黄的的比较粘稠均匀的大便:是母乳加少量奶粉喂养，两三天加七八十毫升的奶粉，请问这样正常吗？
1	1	1	4	57	7	7	0.5	8.14	0.95	2	0.73	4.71	0.5	0.0	0	0	1	0.33	1	0	0.0122	35085	88	1	1	1.0	1.0	1	0	0	3	2	87.92	1	0	发烧有五天，今天在医院检查白细胞数11.9C反应蛋白38.11.中性细胞百分比54.30。医生开药:阿莫西林克拉维酸钾颗粒小儿感冒宁合剂匹多莫德口服溶剂。请问这么小的孩子可以喝匹多莫德口服溶剂吗？
1	1	1	4	70	8	11	0.62	8.75	0.95	4	0.5	5.6	1	0.0	-1	0	2	0.67	0	1	0.0323	105599	1383	1	1	0.92	1.0	1	0	0	3	2	91.87	1	1	发烧有五天，今天在医院检查白细胞数11.9C反应蛋白38.11.中性细胞百分比54.30。医生开药:阿莫西林克拉维酸钾颗粒小儿感冒宁合剂匹多莫德口服溶剂。请问这么小的孩子可以喝匹多莫德口服溶剂吗？
1	0	2	4	39	3	4	0.84	13.0	1.0	0	0.17	4.04	0.5	0.0	-1	0	1	0.25	1	0	0.0132	35972	159	1	1	1.0	1.0	1	0	0	4	4	0.48	1	1	哺乳期新生儿脸上起小红豆白天严重晚上好很多。房间里开课空调。是不是这个原因
1	0	2	4	49	9	12	0.65	5.44	1.0	0	0.12	5.25	0.5	0.0	0	0	2	0.5	0	1	0.0133	156017	601	1	0	1.0	1.0	2	0	0	4	4	3.43	1	0	哺乳期新生儿脸上起小红豆白天严重晚上好很多。房间里开课空调。是不是这个原因
1	0	2	4	89	18	16	0.59	4.94	0.73	10	0.29	5.46	0.5	1.0	1	0	3	0.75	0	0	0.0219	3796	9	1	2	1.0	1.0	1	2	1	4	4	6.4	1	0	哺乳期新生儿脸上起小红豆白天严重晚上好很多。房间里开课空调。是不是这个原因
1	0	2	4	49	7	7	0.47	7.0	1.0	0	0.0	4.27	0.5	0.0	0	0	4	1.0	0	0	0.006	9445	27	1	1	1.0	1.0	4	0	0	4	4	15.98	1	0	哺乳期新生儿脸上起小红豆白天严重晚上好很多。房间里开课空调。是不是这个原因
17	1	1	4	53	8	2	0.65	6.62	0.9	2	0.0	4.52	0.5	0.0	-1	0	1	0.33	1	0	0.0173	26870	39	1	0	1.0	1.0	2	0	0	3	3	31.82	1	0	意志的强弱由什么决定？为什么心里有时候不认同别人的想法却又不愿意表现出来
17	1	1	4	81	12	0	0.59	6.75	0.92	2	0.0	5.91	0.5	3.0	2	0	2	0.67	0	1	0.016	37194	54	1	1	1.0	1.0	1	1	6	3	3	38.68	1	0	意志的强弱由什么决定？为什么心里有时候不认同别人的想法却又不愿意表现出来
17	1	1	4	58	9	4	0.57	6.44	1.0	0	0.2	5.45	0.5	0.0	-1	0	3	1.0	0	0	0.0117	8302	10	1	0	1.0	1.0	2	0	0	3	3	58.47	1	1	意志的强弱由什么决定？为什么心里有时候不认同别人的想法却又不愿意表现出来
22	0	2	4	65	7	10	0.62	9.29	0.85	6	0.29	5.27	0.5	0.0	0	0	1	0.33	1	0	0.0146	124230	499	1	0	1.0	1.0	2	0	0	3	3	0.77	1	0	痛经的妹子真的是伤不起啊，来大姨妈我该怎么办啊？可以用安琪痛经贴吗？
22	0	2	4	47	6	7	0.52	7.83	0.7	11	0.14	5.03	0.5	0.0	0	0	2	0.67	0	1	0.0104	38107	42	1	0	1.0	1.0	2	0	0	3	3	2.98	1	1	痛经的妹子真的是伤不起啊，来大姨妈我该怎么办啊？可以用安琪痛经贴吗？
22	0	2	4	71	12	14	0.68	5.92	0.73	11	1.54	5.83	0.5	1.0	1	0	3	1.0	0	0	0.0341	8574	113	1	1	1.0	1.0	1	0	0	3	3	3.02	1	0	痛经的妹子真的是伤不起啊，来大姨妈我该怎么办啊？可以用安琪痛经贴吗？
3	0	1	4	50	9	13	0.5	5.56	0.91	10	5.0	5.56	0.5	0.0	0	0	1	0.2	1	0	0.0152	88013	202	1	0	1.0	1.0	2	1	6	5	6	158.48	1	0	2岁半宝宝，1月27号医生诊断支气管肺炎，口服药物克洛己新干混悬剂，福尔可定，小儿咳喘灵泡腾片，一共12天，期间还有做雾化布地奈德和特布他林，一天两次。期间口服药物3天后症状明显减轻，喘息声减轻减弱，次数减少；咳嗽减少；痰液减少。口服药物8天后复查双肺呼吸音粗，无其他，偶尔咳嗽，咳嗽时可听见有少许痰，继续口服药物4天，期间雾化变为一天一次。12天的时候复查，双肺少许痰鸣音。12天以后口服药物克洛己新停止，继续口服福尔可定和泡腾片。但是之后几天在午觉和晚上睡觉之前可以听到喘息声，一天咳嗽几次，咳嗽的时候可以
3	0	1	4	54	3	4	0.55	18.0	0.98	3	2.86	4.76	0.5	0.0	0	1	2	0.4	0	1	0.0332	57966	850	1	4	0.92	1.0	1	0	0	5	6	651.78	2	1	2岁半宝宝，1月27号医生诊断支气管肺炎，口服药物克洛己新干混悬剂，福尔可定，小儿咳喘灵泡腾片，一共12天，期间还有做雾化布地奈德和特布他林，一天两次。期间口服药物3天后症状明显减轻，喘息声减轻减弱，次数减少；咳嗽减少；痰液减少。口服药物8天后复查双肺呼吸音粗，无其他，偶尔咳嗽，咳嗽时可听见有少许痰，继续口服药物4天，期间雾化变为一天一次。12天的时候复查，双肺少许痰鸣音。12天以后口服药物克洛己新停止，继续口服福尔可定和泡腾片。但是之后几天在午觉和晚上睡觉之前可以听到喘息声，一天咳嗽几次，咳嗽的时候可以
3	0	1	4	69	12	7	0.6	5.75	0.91	11	2.0	5.74	1	0.0	0	0	3	0.6	0	0	0.023	51557	353	1	1	0.98	0.96	1	0	0	5	6	313429.48	1	0	2岁半宝宝，1月27号医生诊断支气管肺炎，口服药物克洛己新干混悬剂，福尔可定，小儿咳喘灵泡腾片，一共12天，期间还有做雾化布地奈德和特布他林，一天两次。期间口服药物3天后症状明显减轻，喘息声减轻减弱，次数减少；咳嗽减少；痰液减少。口服药物8天后复查双肺呼吸音粗，无其他，偶尔咳嗽，咳嗽时可听见有少许痰，继续口服药物4天，期间雾化变为一天一次。12天的时候复查，双肺少许痰鸣音。12天以后口服药物克洛己新停止，继续口服福尔可定和泡腾片。但是之后几天在午觉和晚上睡觉之前可以听到喘息声，一天咳嗽几次，咳嗽的时候可以
3	0	1	4	50	7	10	0.56	7.14	0.94	8	1.25	5.05	0.5	0.0	0	0	4	0.8	0	0	0.0024	19560	1	1	3	0.94	1.0	2	2	6	5	6	426023.72	1	0	2岁半宝宝，1月27号医生诊断支气管肺炎，口服药物克洛己新干混悬剂，福尔可定，小儿咳喘灵泡腾片，一共12天，期间还有做雾化布地奈德和特布他林，一天两次。期间口服药物3天后症状明显减轻，喘息声减轻减弱，次数减少；咳嗽减少；痰液减少。口服药物8天后复查双肺呼吸音粗，无其他，偶尔咳嗽，咳嗽时可听见有少许痰，继续口服药物4天，期间雾化变为一天一次。12天的时候复查，双肺少许痰鸣音。12天以后口服药物克洛己新停止，继续口服福尔可定和泡腾片。但是之后几天在午觉和晚上睡觉之前可以听到喘息声，一天咳嗽几次，咳嗽的时候可以
3	0	1	4	94	17	16	0.64	5.53	0.86	24	1.25	5.89	0.5	1.0	1	0	5	1.0	0	0	0.0013	3877	0	1	2	1.0	1.0	1	1	1	5	6	426032.2	1	0	2岁半宝宝，1月27号医生诊断支气管肺炎，口服药物克洛己新干混悬剂，福尔可定，小儿咳喘灵泡腾片，一共12天，期间还有做雾化布地奈德和特布他林，一天两次。期间口服药物3天后症状明显减轻，喘息声减轻减弱，次数减少；咳嗽减少；痰液减少。口服药物8天后复查双肺呼吸音粗，无其他，偶尔咳嗽，咳嗽时可听见有少许痰，继续口服药物4天，期间雾化变为一天一次。12天的时候复查，双肺少许痰鸣音。12天以后口服药物克洛己新停止，继续口服福尔可定和泡腾片。但是之后几天在午觉和晚上睡觉之前可以听到喘息声，一天咳嗽几次，咳嗽的时候可以
3	1	2	4	77	10	8	0.67	7.7	0.94	8	1.0	5.69	0.5	1.0	1	0	1	0.2	1	0	0.0104	114876	156	1	1	1.0	1.0	1	0	0	5	5	0.57	1	0	宝宝两岁三个多月了还不会蹦奶奶说别人说他发育迟缓要给他吃保健品宝宝身高体重都正常语言方面也挺正常会说很多话大人说什么他也理解就是感觉腿脚笨十一个月的时候还不会爬，当时怎么逗他都不肯爬，差不多一岁才会爬，一岁一个多月自己会走路了，一岁半别人家宝宝自己都会上楼梯他不会非要牵着大人的手才上快两岁才敢自己上下楼梯还要抓着楼梯扶手，感觉胆子比较小出生的时候快过年了附近整天放鞭炮，他总是吓哭，感觉他就是腿笨，胆子有点小，现在都不会双脚蹦
3	1	2	4	64	13	10	0.49	4.92	0.86	12	10.0	5.94	0.5	0.0	0	0	2	0.4	0	1	0.0106	36669	37	1	1	1.0	1.0	1	0	0	5	5	3.85	1	0	宝宝两岁三个多月了还不会蹦奶奶说别人说他发育迟缓要给他吃保健品宝宝身高体重都正常语言方面也挺正常会说很多话大人说什么他也理解就是感觉腿脚笨十一个月的时候还不会爬，当时怎么逗他都不肯爬，差不多一岁才会爬，一岁一个多月自己会走路了，一岁半别人家宝宝自己都会上楼梯他不会非要牵着大人的手才上快两岁才敢自己上下楼梯还要抓着楼梯扶手，感觉胆子比较小出生的时候快过年了附近整天放鞭炮，他总是吓哭，感觉他就是腿笨，胆子有点小，现在都不会双脚蹦
3	1	2	4	61	8	0	0.58	7.62	0.79	15	2.5	4.78	1	0.0	0	0	3	0.6	0	0	0.016	3681	4	1	0	1.0	1.0	2	0	0	5	5	17.7	1	1	宝宝两岁三个多月了还不会蹦奶奶说别人说他发育迟缓要给他吃保健品宝宝身高体重都正常语言方面也挺正常会说很多话大人说什么他也理解就是感觉腿脚笨十一个月的时候还不会爬，当时怎么逗他都不肯爬，差不多一岁才会爬，一岁一个多月自己会走路了，一岁半别人家宝宝自己都会上楼梯他不会非要牵着大人的手才上快两岁才敢自己上下楼梯还要抓着楼梯扶手，感觉胆子比较小出生的时候快过年了附近整天放鞭炮，他总是吓哭，感觉他就是腿笨，胆子有点小，现在都不会双脚蹦
3	1	2	4	53	8	4	0.74	6.62	0.82	13	10.0	5.09	1	0.0	0	0	4	0.8	0	0	0	1389	0	1	1	1.0	0.94	1	0	0	5	5	3228.45	1	0	宝宝两岁三个多月了还不会蹦奶奶说别人说他发育迟缓要给他吃保健品宝宝身高体重都正常语言方面也挺正常会说很多话大人说什么他也理解就是感觉腿脚笨十一个月的时候还不会爬，当时怎么逗他都不肯爬，差不多一岁才会爬，一岁一个多月自己会走路了，一岁半别人家宝宝自己都会上楼梯他不会非要牵着大人的手才上快两岁才敢自己上下楼梯还要抓着楼梯扶手，感觉胆子比较小出生的时候快过年了附近整天放鞭炮，他总是吓哭，感觉他就是腿笨，胆子有点小，现在都不会双脚蹦
3	1	2	4	39	6	1	0.54	6.5	1.0	0	0.25	4.19	1	0.0	0	0	5	1.0	0	0	0.0023	16562	0	1	2	1.0	1.0	1	2	6	5	5	694381.65	1	0	宝宝两岁三个多月了还不会蹦奶奶说别人说他发育迟缓要给他吃保健品宝宝身高体重都正常语言方面也挺正常会说很多话大人说什么他也理解就是感觉腿脚笨十一个月的时候还不会爬，当时怎么逗他都不肯爬，差不多一岁才会爬，一岁一个多月自己会走路了，一岁半别人家宝宝自己都会上楼梯他不会非要牵着大人的手才上快两岁才敢自己上下楼梯还要抓着楼梯扶手，感觉胆子比较小出生的时候快过年了附近整天放鞭炮，他总是吓哭，感觉他就是腿笨，胆子有点小，现在都不会双脚蹦
2	0	2	4	56	7	4	0.67	8.0	1.0	0	0.33	4.34	0.5	0.0	0	0	1	0.2	1	0	0.014	3291	11	1	0	1.0	1.0	2	0	0	5	6	5.3	1	0	孩子两岁了半夜睡好好的突然哭有点闹觉怎么回事，谢谢
2	0	2	4	52	9	3	0.58	5.78	0.92	2	0.33	5.17	1	0.0	0	1	2	0.4	0	1	0.0213	705	4	1	1	1.0	1.0	1	2	6	5	6	5.32	2	1	孩子两岁了半夜睡好好的突然哭有点闹觉怎么回事，谢谢
2	0	2	4	73	10	3	0.77	7.3	0.68	9	0.11	5.84	0.5	1.0	1	0	3	0.6	0	0	0.0229	8249	25	1	2	1.0	1.0	1	0	0	5	6	5.4	1	0	孩子两岁了半夜睡好好的突然哭有点闹觉怎么回事，谢谢
2	0	2	4	43	8	9	0.67	5.38	1.0	0	0.25	3.92	1	0.0	0	0	4	0.8	0	0	0.0215	929	2	1	1	1.0	1.0	1	0	0	5	6	7.03	1	0	孩子两岁了半夜睡好好的突然哭有点闹觉怎么回事，谢谢
2	0	2	4	76	13	4	0.63	5.85	0.78	8	1.0	5.18	1	2.0	2	0	5	1.0	0	0	0.0141	20898	46	1	0	1.0	1.0	2	2	6	5	6	7.6	1	0	孩子两岁了半夜睡好好的突然哭有点闹觉怎么回事，谢谢
48	1	2	4	81	12	7	0.65	6.75	0.74	14	0.78	5.99	1	0.0	0	0	1	0.33	1	0	0.021	9725	47	1	2	1.0	1.0	1	1	1	3	6	33.75	2	1	咨询:彩超检查疝气大小3.2CM-2.1CM,就是偶尔有点疼痛请医生给以指导谢谢保守可以，治疗手术的话是普通手术好还是微创手术好，恢复时间短，愈后效果好
48	1	2	4	57	9	9	0.62	6.33	0.61	18	0.7	5.14	0.5	0.0	-1	0	2	0.67	0	1	0.0235	2001	11	1	2	0.97	0.89	1	0	0	3	6	34.53	2	0	咨询:彩超检查疝气大小3.2CM-2.1CM,就是偶尔有点疼痛请医生给以指导谢谢保守可以，治疗手术的话是普通手术好还是微创手术好，恢复时间短，愈后效果好
48	1	2	4	90	13	10	0.61	6.92	0.64	23	0.0	6.13	1	1.0	0	0	3	1.0	0	0	0.0141	5042	10	1	1	1.0	1.0	1	0	0	3	6	36.78	2	0	咨询:彩超检查疝气大小3.2CM-2.1CM,就是偶尔有点疼痛请医生给以指导谢谢保守可以，治疗手术的话是普通手术好还是微创手术好，恢复时间短，愈后效果好
1	1	2	4	49	8	2	0.56	6.12	1.0	0	0.0	4.27	0.5	0.0	0	0	1	0.33	1	0	0.0163	12908	50	1	1	1.0	0.97	1	0	0	3	6	1.33	2	0	不痛不痒，现在十二天了无明显变小。也没变大。
1	1	2	4	55	9	4	0.53	6.11	1.0	0	0.0	4.47	0.5	0.0	0	0	2	0.67	0	1	0.0067	19224	14	1	3	1.0	1.0	2	1	6	3	6	2.52	3	1	不痛不痒，现在十二天了无明显变小。也没变大。
1	1	2	4	96	8	4	0.59	12.0	1.0	0	0.5	5.99	1	1.0	0	0	3	1.0	0	0	0.0478	115608	4942	0.97	0	1.0	1.0	6	1	6	3	6	4.33	1	0	不痛不痒，现在十二天了无明显变小。也没变大。
1	1	1	4	58	8	10	0.62	7.25	0.93	3	1.0	5.56	1	0.0	-1	0	1	0.5	1	0	0.0168	24173	35	1	0	1.0	1.0	2	0	0	2	3	148.98	1	0	不到60天的宝宝前天碰了一下头，当时没哭也没闹晚上就有点恶心，以前饿了就张大口，现在哭的比以前频繁，晚上有点焦躁不安的
1	1	1	4	52	6	5	0.7	8.67	0.93	3	2.0	5.64	0.5	2.0	2	0	2	1.0	0	1	0.012	19646	31	1	0	1.0	0.97	2	1	6	2	3	162.92	2	1	不到60天的宝宝前天碰了一下头，当时没哭也没闹晚上就有点恶心，以前饿了就张大口，现在哭的比以前频繁，晚上有点焦躁不安的
9	0	1	4	47	5	2	0.49	9.4	0.98	1	1.0	4.43	0.5	0.0	0	0	1	0.25	1	0	0.0124	34912	80	1	1	1.0	1.0	1	0	0	4	4	81.37	1	0	孩子8岁，女孩，身高125，体重42斤，太瘦，不吃零食，吃饭少，无其他症状，可以服用龙牡壮骨颗粒吗，有什么方法呢
9	0	1	4	84	12	4	0.5	7.0	0.93	4	1.0	5.79	0.5	1.0	0	0	2	0.5	0	1	0.026	8107	26	1	1	1.0	1.0	1	0	0	4	4	82.07	1	0	孩子8岁，女孩，身高125，体重42斤，太瘦，不吃零食，吃饭少，无其他症状，可以服用龙牡壮骨颗粒吗，有什么方法呢
9	0	1	4	66	8	4	0.61	8.25	0.8	10	0.33	4.51	0.5	0.0	0	0	3	0.75	0	0	0.0196	52260	143	1	1	1.0	1.0	1	0	0	4	4	82.3	1	0	孩子8岁，女孩，身高125，体重42斤，太瘦，不吃零食，吃饭少，无其他症状，可以服用龙牡壮骨颗粒吗，有什么方法呢
9	0	1	4	104	17	12	0.65	6.12	0.83	13	0.33	6.69	0.5	0.0	0	0	4	1.0	0	0	0.0022	1389	1	1	1	1.0	1.0	1	0	0	4	4	1567.45	1	1	孩子8岁，女孩，身高125，体重42斤，太瘦，不吃零食，吃饭少，无其他症状，可以服用龙牡壮骨颗粒吗，有什么方法呢
2	0	2	4	66	9	9	0.63	7.33	0.95	3	0.25	4.51	1	0.0	-2	1	1	0.2	1	0	0.0415	50539	1173	0.99	1	1.0	1.0	1	0	0	5	9	1.07	4	1	孩子吃了葡萄糖酸锌后就开始吐，该怎么处理，会不会亦危险、
2	0	2	4	65	11	12	0.54	5.91	0.73	8	0.43	5.36	0.5	0.0	-2	0	2	0.4	0	1	0.0175	16313	43	1	0	1.0	1.0	2	0	0	5	9	1.53	2	0	孩子吃了葡萄糖酸锌后就开始吐，该怎么处理，会不会亦危险、
2	0	2	4	83	7	7	0.57	11.86	0.89	4	0.25	5.93	0.5	1.0	0	0	3	0.6	0	0	0.013	11967	7	1	0	1.0	1.0	2	0	0	5	9	1.77	1	0	孩子吃了葡萄糖酸锌后就开始吐，该怎么处理，会不会亦危险、
2	0	2	4	42	6	12	0.62	7.0	0.86	2	0.5	4.68	0.5	0.0	0	0	4	0.8	0	0	0.0085	54622	97	1	0	1.0	1.0	2	0	0	5	9	1.85	1	0	孩子吃了葡萄糖酸锌后就开始吐，该怎么处理，会不会亦危险、
2	0	2	4	52	5	6	0.55	10.4	0.79	4	0.22	4.85	0.5	0.0	0	0	5	1.0	0	0	0.0125	76546	182	1	0	1.0	1.0	6	0	0	5	9	1.93	1	0	孩子吃了葡萄糖酸锌后就开始吐，该怎么处理，会不会亦危险、
32	0	2	4	74	8	9	0.62	9.25	0.79	6	0.2	5.65	0.5	0.0	0	0	1	0.17	1	0	0.0456	161190	3729	1	2	1.0	1.0	1	3	6	6	6	52.77	1	0	孕期孕35周，宫高31CM，腹围105CM。胎儿体重大约有多少斤？
32	0	2	4	74	16	10	0.53	4.62	0.84	6	0.5	5.45	0.5	1.0	1	0	2	0.33	0	1	0.0145	25165	49	1	1	1.0	0.97	1	1	6	6	6	53.47	1	0	孕期孕35周，宫高31CM，腹围105CM。胎儿体重大约有多少斤？
32	0	2	4	47	8	4	0.56	5.88	0.93	2	0.2	4.89	0.5	0.0	0	0	3	0.5	0	0	0.0219	16110	42	1	2	1.0	0.97	1	0	0	6	6	54.02	1	0	孕期孕35周，宫高31CM，腹围105CM。胎儿体重大约有多少斤？
32	0	2	4	81	12	10	0.65	6.75	0.92	3	0.2	5.76	0.5	0.0	0	0	4	0.67	0	0	0.0135	123506	217	1	0	1.0	1.0	2	0	0	6	6	55.7	1	0	孕期孕35周，宫高31CM，腹围105CM。胎儿体重大约有多少斤？
32	0	2	4	49	11	10	0.5	4.45	0.96	1	0.5	5.11	1	0.0	0	0	5	0.83	0	0	0.0044	55170	48	1	3	1.0	1.0	1	1	1	6	6	55.92	1	1	孕期孕35周，宫高31CM，腹围105CM。胎儿体重大约有多少斤？
32	0	2	4	54	8	4	0.58	6.75	0.89	3	1.0	4.2	0.5	0.0	0	0	6	1.0	0	0	0.0124	8628	12	1	0	1.0	1.0	2	0	0	6	6	56.22	1	0	孕期孕35周，宫高31CM，腹围105CM。胎儿体重大约有多少斤？
20	0	2	4	45	4	3	0.49	11.25	0.93	2	0.2	4.71	1	0.0	0	0	1	0.14	1	0	0.0179	46639	121	1	1	1.0	1.0	1	1	6	7	7	1.28	1	0	从小就有痛经的习惯啊，用止疼药也不好使啊。我可以用安琪痛经贴吗？
20	0	2	4	90	14	15	0.54	6.43	0.65	13	0.6	5.94	0.5	1.0	1	0	2	0.29	0	1	0.0187	102031	445	1	1	1.0	1.0	1	0	0	7	7	1.33	1	0	从小就有痛经的习惯啊，用止疼药也不好使啊。我可以用安琪痛经贴吗？
20	0	2	4	39	3	5	0.67	13.0	0.9	3	0.43	4.28	0.5	0.0	0	0	3	0.43	0	0	0.0132	35972	159	1	1	1.0	1.0	1	0	0	7	7	1.7	1	0	从小就有痛经的习惯啊，用止疼药也不好使啊。我可以用安琪痛经贴吗？
20	0	2	4	43	12	7	0.54	3.58	0.93	4	0.23	4.3	0.5	0.0	0	0	4	0.57	0	0	0.016	37194	54	1	1	1.0	1.0	1	1	6	7	7	2.23	1	0	从小就有痛经的习惯啊，用止疼药也不好使啊。我可以用安琪痛经贴吗？
20	0	2	4	81	12	13	0.58	6.75	0.84	6	0.2	6.3	0.5	0.0	0	0	5	0.71	0	0	0.0092	18017	24	1	0	0.86	0.94	2	1	6	7	7	2.65	1	1	从小就有痛经的习惯啊，用止疼药也不好使啊。我可以用安琪痛经贴吗？
20	0	2	4	116	20	15	0.52	5.8	0.66	14	0.3	6.08	1	0.0	0	0	6	0.86	0	0	0.0246	23332	82	1	0	1.0	1.0	2	0	0	7	7	3.17	1	0	从小就有痛经的习惯啊，用止疼药也不好使啊。我可以用安琪痛经贴吗？
20	0	2	4	77	14	10	0.57	5.5	0.74	10	0.0	5.68	1	1.0	1	0	7	1.0	0	0	0.0171	10176	7	1	1	1.0	1.0	1	0	0	7	7	18.68	1	0	从小就有痛经的习惯啊，用止疼药也不好使啊。我可以用安琪痛经贴吗？
6	1	3	4	74	9	2	0.61	8.22	0.87	4	0.0	6.05	0.5	1.0	1	0	1	0.14	1	0	0.0323	105599	1383	1	1	1.0	1.0	1	0	0	7	7	7.82	1	0	孩子眨眼睛已经两个月了，做些怪动作，在网上搜了一下，是抽动症的症状，那这个抽动症要怎么治疗才能好呢？
6	1	3	4	59	8	8	0.62	7.38	0.88	4	0.0	5.43	1	0.0	-1	0	2	0.29	0	1	0.0104	114876	156	1	3	0.96	1.0	1	2	6	7	7	11.42	1	0	孩子眨眼睛已经两个月了，做些怪动作，在网上搜了一下，是抽动症的症状，那这个抽动症要怎么治疗才能好呢？
6	1	3	4	71	7	6	0.55	10.14	0.86	6	0.0	4.34	0.5	0.0	0	0	3	0.43	0	0	0.0103	19982	23	1	1	0.96	1.0	1	0	0	7	7	12.68	1	0	孩子眨眼睛已经两个月了，做些怪动作，在网上搜了一下，是抽动症的症状，那这个抽动症要怎么治疗才能好呢？
6	1	3	4	51	3	5	0.49	17.0	0.83	5	0.0	5.09	1	0.0	0	0	4	0.57	0	0	0.0103	59384	96	1	1	1.0	1.0	1	0	0	7	7	22.98	1	0	孩子眨眼睛已经两个月了，做些怪动作，在网上搜了一下，是抽动症的症状，那这个抽动症要怎么治疗才能好呢？
6	1	3	4	49	4	3	0.58	12.25	0.79	5	0.0	5.1	0.5	0.0	0	0	5	0.71	0	0	0.0079	2139	7	1	1	1.0	0.93	1	0	0	7	7	23.23	1	0	孩子眨眼睛已经两个月了，做些怪动作，在网上搜了一下，是抽动症的症状，那这个抽动症要怎么治疗才能好呢？
6	1	3	4	104	11	0	0.68	9.45	0.74	14	0.17	5.84	0.5	1.0	1	0	6	0.86	0	0	0.006	12747	10	1	1	0.87	0.96	1	0	0	7	7	2819.93	2	1	孩子眨眼睛已经两个月了，做些怪动作，在网上搜了一下，是抽动症的症状，那这个抽动症要怎么治疗才能好呢？
32	0	2	4	47	5	12	0.54	9.4	1.0	0	0.12	5.05	0.5	0.0	0	0	1	0.14	1	0	0.0104	114876	156	1	1	1.0	1.0	1	0	0	7	7	2.4	1	0	最近来大姨妈又疼了，我该怎么缓解啊？肚子都可疼了，还血流量疼别多啊。
32	0	2	4	81	15	17	0.57	5.4	0.97	1	0.33	5.82	0.5	1.0	1	0	2	0.29	0	1	0.0101	41582	33	1	0	1.0	1.0	2	3	6	7	7	4.77	1	0	最近来大姨妈又疼了，我该怎么缓解啊？肚子都可疼了，还血流量疼别多啊。
32	0	2	4	77	12	6	0.56	6.42	1.0	0	0.13	5.26	0.5	0.0	0	0	3	0.43	0	0	0.0133	37811	58	1	0	1.0	0.95	2	1	6	7	7	6.6	1	0	最近来大姨妈又疼了，我该怎么缓解啊？肚子都可疼了，还血流量疼别多啊。
32	0	2	4	54	6	15	0.58	9.0	1.0	0	0.1	5.36	0.5	1.0	1	0	4	0.57	0	0	0.0127	11006	17	1	1	1.0	1.0	1	1	6	7	7	7.52	1	0	最近来大姨妈又疼了，我该怎么缓解啊？肚子都可疼了，还血流量疼别多啊。
32	0	2	4	84	14	21	0.5	6.0	0.97	1	0.2	5.87	0.5	1.0	0	0	5	0.71	0	0	0.0119	4955	28	1	1	1.0	1.0	1	0	0	7	7	7.62	1	0	最近来大姨妈又疼了，我该怎么缓解啊？肚子都可疼了，还血流量疼别多啊。
32	0	2	4	68	7	10	0.57	9.71	1.0	0	0.1	5.47	0.5	0.0	0	0	6	0.86	0	0	0.0163	39007	138	1	0	1.0	1.0	2	0	0	7	7	8.2	1	1	最近来大姨妈又疼了，我该怎么缓解啊？肚子都可疼了，还血流量疼别多啊。
32	0	2	4	72	13	21	0.51	5.54	0.97	1	0.0	6.02	1	1.0	1	0	7	1.0	0	0	0.0095	16933	21	1	0	1.0	1.0	3	0	0	7	7	11.38	1	0	最近来大姨妈又疼了，我该怎么缓解啊？肚子都可疼了，还血流量疼别多啊。
6	1	3	4	77	11	2	0.63	7.0	0.74	8	0.0	5.44	1	1.0	0	0	1	0.2	1	0	0.0332	57966	850	1	0	1.0	1.0	2	0	0	5	5	40.03	1	0	宝宝最近一直摇头，还眨眼睛和噘嘴吧，这是抽动症吗？如果是抽动症那怎么治疗可以尽快好呢？
6	1	3	4	54	5	0	0.59	10.8	0.9	3	0.0	4.95	1	0.0	0	0	2	0.4	0	1	0.0118	48786	129	1	4	1.0	0.97	1	0	0	5	5	41.02	1	0	宝宝最近一直摇头，还眨眼睛和噘嘴吧，这是抽动症吗？如果是抽动症那怎么治疗可以尽快好呢？
6	1	3	4	101	12	1	0.49	8.42	0.8	11	0.0	5.16	0.5	1.0	1	0	3	0.6	0	0	0.0041	24921	1	1	1	0.87	0.96	1	0	0	5	5	2810.62	2	1	宝宝最近一直摇头，还眨眼睛和噘嘴吧，这是抽动症吗？如果是抽动症那怎么治疗可以尽快好呢？
6	1	3	4	43	4	7	0.58	10.75	0.93	2	0.36	4.95	0.5	0.0	0	0	4	0.8	0	0	0.0173	26869	39	1	3	1.0	1.0	2	2	6	5	5	355480.12	1	0	宝宝最近一直摇头，还眨眼睛和噘嘴吧，这是抽动症吗？如果是抽动症那怎么治疗可以尽快好呢？
2	0	3	4	71	10	14	0.38	7.1	1.0	0	1.0	5.81	1	0.0	0	0	1	0.12	1	0	0.0223	79714	95	1	1	1.0	1.0	1	0	0	8	8	1.13	1	1	宝宝现在两岁了，添加辅食基本到一岁了，到现在都爱喝奶不爱吃饭，而且一吃饭稍多一点就发呕，睡眠一直不好，晚上翻来覆去，还会哭，不知道是不是脾胃不和还是食管发育不好还是缺什么，喝过龙牡壮骨，伊可新，感觉作用都不明显
2	0	3	4	50	3	5	0.56	16.67	0.98	1	0.56	4.46	0.5	1.0	1	0	2	0.25	0	1	0.0129	37120	96	1	1	1.0	1.0	1	1	6	8	8	1.28	1	0	宝宝现在两岁了，添加辅食基本到一岁了，到现在都爱喝奶不爱吃饭，而且一吃饭稍多一点就发呕，睡眠一直不好，晚上翻来覆去，还会哭，不知道是不是脾胃不和还是食管发育不好还是缺什么，喝过龙牡壮骨，伊可新，感觉作用都不明显
2	0	3	4	103	16	9	0.59	6.44	0.89	7	0.36	6.03	0.5	1.0	1	0	3	0.38	0	0	0.0102	27979	45	1	1	1.0	1.0	1	0	0	8	8	1.8	1	0	宝宝现在两岁了，添加辅食基本到一岁了，到现在都爱喝奶不爱吃饭，而且一吃饭稍多一点就发呕，睡眠一直不好，晚上翻来覆去，还会哭，不知道是不是脾胃不和还是食管发育不好还是缺什么，喝过龙牡壮骨，伊可新，感觉作用都不明显
2	0	3	4	74	12	14	0.53	6.17	0.93	5	5.0	4.64	0.5	1.0	0	0	4	0.5	0	0	0.0525	70174	2843	0.99	0	1.0	1.0	6	0	0	8	8	2.7	1	0	宝宝现在两岁了，添加辅食基本到一岁了，到现在都爱喝奶不爱吃饭，而且一吃饭稍多一点就发呕，睡眠一直不好，晚上翻来覆去，还会哭，不知道是不是脾胃不和还是食管发育不好还是缺什么，喝过龙牡壮骨，伊可新，感觉作用都不明显
2	0	3	4	57	8	0	0.56	7.12	0.91	5	1.0	4.42	0.5	0.0	0	0	5	0.62	0	0	0.0081	19338	28	1	0	1.0	1.0	2	2	6	8	8	4.15	1	0	宝宝现在两岁了，添加辅食基本到一岁了，到现在都爱喝奶不爱吃饭，而且一吃饭稍多一点就发呕，睡眠一直不好，晚上翻来覆去，还会哭，不知道是不是脾胃不和还是食管发育不好还是缺什么，喝过龙牡壮骨，伊可新，感觉作用都不明显
2	0	3	4	63	11	5	0.55	5.73	0.88	8	0.38	4.77	1	1.0	1	0	6	0.75	0	0	0.023	51557	353	1	1	1.0	0.93	1	0	0	8	8	15.6	1	0	宝宝现在两岁了，添加辅食基本到一岁了，到现在都爱喝奶不爱吃饭，而且一吃饭稍多一点就发呕，睡眠一直不好，晚上翻来覆去，还会哭，不知道是不是脾胃不和还是食管发育不好还是缺什么，喝过龙牡壮骨，伊可新，感觉作用都不明显
2	0	3	4	74	15	13	0.59	4.93	0.84	8	0.33	5.72	0.5	1.0	1	0	7	0.88	0	0	0.0118	25072	58	1	1	1.0	1.0	1	0	0	8	8	41.33	1	0	宝宝现在两岁了，添加辅食基本到一岁了，到现在都爱喝奶不爱吃饭，而且一吃饭稍多一点就发呕，睡眠一直不好，晚上翻来覆去，还会哭，不知道是不是脾胃不和还是食管发育不好还是缺什么，喝过龙牡壮骨，伊可新，感觉作用都不明显
2	0	3	4	112	16	15	0.55	7.0	0.89	11	0.25	6.69	0.5	0.0	0	0	8	1.0	0	0	0.0022	1389	1	1	1	1.0	1.0	1	0	0	8	8	1379.82	1	0	宝宝现在两岁了，添加辅食基本到一岁了，到现在都爱喝奶不爱吃饭，而且一吃饭稍多一点就发呕，睡眠一直不好，晚上翻来覆去，还会哭，不知道是不是脾胃不和还是食管发育不好还是缺什么，喝过龙牡壮骨，伊可新，感觉作用都不明显
6	1	3	4	47	4	4	0.39	11.75	1.0	0	0.25	5.25	0.5	0.0	0	0	1	0.11	1	0	0.0129	37120	96	1	1	1.0	1.0	1	0	0	9	9	2.95	1	0	我儿子现在都6岁了孩子尿床，每个星期要尿至少3次，身体也不好，面黄肌瘦的，这要怎么办啊？怎么才能把孩子的这个毛病看好呢？
6	1	3	4	51	4	4	0.59	12.75	0.9	3	0.14	5.26	0.5	0.0	0	0	2	0.22	0	1	0.0824	54131	2506	1	1	1.0	1.0	1	1	6	9	9	7.43	1	0	我儿子现在都6岁了孩子尿床，每个星期要尿至少3次，身体也不好，面黄肌瘦的，这要怎么办啊？怎么才能把孩子的这个毛病看好呢？
6	1	3	4	86	16	7	0.54	5.38	0.96	2	0.14	6.41	0.5	2.0	2	0	3	0.33	0	0	0.019	9110	55	1	2	1.0	1.0	1	0	0	9	9	7.98	1	0	我儿子现在都6岁了孩子尿床，每个星期要尿至少3次，身体也不好，面黄肌瘦的，这要怎么办啊？怎么才能把孩子的这个毛病看好呢？
6	1	3	4	94	13	7	0.51	7.23	0.91	8	0.25	5.52	0.5	1.0	1	0	4	0.44	0	0	0.0332	57966	850	1	1	1.0	0.88	1	0	0	9	9	8.35	1	0	我儿子现在都6岁了孩子尿床，每个星期要尿至少3次，身体也不好，面黄肌瘦的，这要怎么办啊？怎么才能把孩子的这个毛病看好呢？
6	1	3	4	51	4	4	0.61	12.75	1.0	0	0.25	4.76	1	0.0	0	0	5	0.56	0	0	0.0225	28188	25	1	4	1.0	1.0	1	0	0	9	9	8.37	1	0	我儿子现在都6岁了孩子尿床，每个星期要尿至少3次，身体也不好，面黄肌瘦的，这要怎么办啊？怎么才能把孩子的这个毛病看好呢？
6	1	3	4	84	10	4	0.56	8.4	0.68	20	0.14	4.41	0.5	1.0	1	0	6	0.67	0	0	0.0025	10992	0	1	1	1.0	1.0	1	0	0	9	9	2777.45	2	1	我儿子现在都6岁了孩子尿床，每个星期要尿至少3次，身体也不好，面黄肌瘦的，这要怎么办啊？怎么才能把孩子的这个毛病看好呢？
6	1	3	4	50	6	7	0.68	8.33	1.0	0	0.08	5.17	0.5	0.0	0	0	7	0.78	0	0	0.0022	6486	1	1	3	1.0	1.0	2	2	5	9	9	357306.48	1	0	我儿子现在都6岁了孩子尿床，每个星期要尿至少3次，身体也不好，面黄肌瘦的，这要怎么办啊？怎么才能把孩子的这个毛病看好呢？
6	1	3	4	71	11	12	0.57	6.45	0.84	9	0.23	6.03	0.5	1.0	1	0	8	0.89	0	0	0.0146	47291	200	1	3	1.0	1.0	1	2	6	9	9	357314.6	1	0	我儿子现在都6岁了孩子尿床，每个星期要尿至少3次，身体也不好，面黄肌瘦的，这要怎么办啊？怎么才能把孩子的这个毛病看好呢？
56	1	1	4	96	12	13	0.62	8.0	0.61	12	0.23	5.74	0.5	0.5	-1	0	1	0.14	1	0	0.0143	119204	358	1	0	1.0	1.0	2	0	0	7	7	0.93	1	0	中年人免疫力下降怎么办，怎么增强抵抗力和免疫力？
56	1	1	4	61	9	13	0.58	6.78	0.89	3	1.0	5.65	0.5	0.0	0	0	2	0.29	0	1	0.0323	105599	1383	1	1	1.0	0.98	1	0	0	7	7	1.3	1	0	中年人免疫力下降怎么办，怎么增强抵抗力和免疫力？
56	1	1	4	65	12	3	0.58	5.42	0.93	2	0.25	5.72	0.5	2.0	2	0	3	0.43	0	0	0.0824	54131	2506	1	2	1.0	1.0	1	0	0	7	7	1.67	1	0	中年人免疫力下降怎么办，怎么增强抵抗力和免疫力？
56	1	1	4	76	13	12	0.56	5.85	0.84	5	0.38	6.47	0.5	0.0	0	0	4	0.57	0	0	0.0087	3912	11	1	3	1.0	1.0	2	1	5	7	7	4.78	1	0	中年人免疫力下降怎么办，怎么增强抵抗力和免疫力？
56	1	1	4	106	20	8	0.67	5.3	0.54	17	0.16	6.08	0.5	1.0	1	0	5	0.71	0	0	0.0235	2001	11	1	2	1.0	1.0	1	0	0	7	7	8.52	1	0	中年人免疫力下降怎么办，怎么增强抵抗力和免疫力？
56	1	1	4	116	16	19	0.75	7.25	0.76	9	0.15	7.27	0.5	0.0	0	0	6	0.86	0	0	0.5542	507	93	1	1	1.0	1.0	1	0	0	7	7	19.82	1	1	中年人免疫力下降怎么办，怎么增强抵抗力和免疫力？
56	1	1	4	44	11	20	0.64	4.0	0.96	1	0.15	4.51	0.5	0.0	0	0	7	1.0	0	0	0.0035	19371	0	1	3	1.0	1.0	1	3	6	7	7	709944.88	1	0	中年人免疫力下降怎么办，怎么增强抵抗力和免疫力？
48	0	1	4	110	12	13	0.69	9.17	0.98	1	0.11	6.41	0.5	0.0	0	0	1	0.08	1	0	0.0072	32707	40	1	0	1.0	1.0	6	0	0	13	13	0.68	1	0	平时生活饮食中，怎样增加免疫力和抵抗力？
48	0	1	4	70	11	19	0.51	6.36	0.84	3	0.15	6.23	0.5	0.0	0	0	2	0.15	0	1	0.0108	35133	105	1	1	1.0	1.0	1	0	0	13	13	1.28	1	0	平时生活饮食中，怎样增加免疫力和抵抗力？
48	0	1	4	49	8	13	0.68	6.12	0.86	3	0.12	4.96	0.5	0.0	0	0	3	0.23	0	0	0.022	6277	25	1	1	1.0	1.0	1	0	0	13	13	2.18	1	0	平时生活饮食中，怎样增加免疫力和抵抗力？
48	0	1	4	71	14	17	0.65	5.07	0.68	8	0.12	5.28	0.5	1.0	1	0	4	0.31	0	0	0.0082	4487	7	1	1	1.0	1.0	1	0	0	13	13	2.67	1	0	平时生活饮食中，怎样增加免疫力和抵抗力？
48	0	1	4	69	8	17	0.59	8.62	0.56	12	0.15	5.1	0.5	0.0	0	0	5	0.38	0	0	0.0159	44099	90	1	0	1.0	1.0	2	0	0	13	13	2.78	1	0	平时生活饮食中，怎样增加免疫力和抵抗力？
48	0	1	4	71	10	13	0.56	7.1	0.85	4	2.0	5.43	0.5	0.0	0	0	6	0.46	0	0	0.0323	105599	1383	1	1	1.0	0.98	1	0	0	13	13	2.98	1	0	平时生活饮食中，怎样增加免疫力和抵抗力？
48	0	1	4	54	4	1	0.66	13.5	0.92	2	0.18	4.73	0.5	0.0	0	0	7	0.54	0	0	0.0332	57966	850	1	4	1.0	1.0	1	0	0	13	13	4.08	1	0	平时生活饮食中，怎样增加免疫力和抵抗力？
48	0	1	4	67	14	11	0.59	4.79	0.74	6	0.2	5.26	0.5	0.0	0	0	8	0.62	0	0	0.0183	6334	18	1	1	1.0	1.0	1	2	6	13	13	4.37	1	0	平时生活饮食中，怎样增加免疫力和抵抗力？
48	0	1	4	73	14	10	0.66	5.21	0.9	3	0.1	5.92	0.5	0.0	0	0	9	0.69	0	0	0.0087	3912	11	1	3	1.0	1.0	2	1	5	13	13	4.7	1	0	平时生活饮食中，怎样增加免疫力和抵抗力？
48	0	1	4	119	16	20	0.61	7.44	0.87	5	0.12	7.15	0.5	0.0	0	0	10	0.77	0	0	0.7586	174	22	1	1	1.0	1.0	1	1	0	13	13	10.77	1	1	平时生活饮食中，怎样增加免疫力和抵抗力？
48	0	1	4	44	7	17	0.61	6.29	0.78	3	0.17	4.62	0.5	0.0	0	0	11	0.85	0	0	0.029	36627	516	1	1	1.0	1.0	1	0	0	13	13	61.85	1	0	平时生活饮食中，怎样增加免疫力和抵抗力？
48	0	1	4	64	13	12	0.68	4.92	0.91	2	0.12	5.39	0.5	0.0	-1	0	12	0.92	0	0	0.0039	8747	0	1	1	1.0	0.97	4	0	0	13	13	355440.53	1	0	平时生活饮食中，怎样增加免疫力和抵抗力？
48	0	1	4	69	18	17	0.67	3.83	0.63	7	2.33	5.93	1	1.0	1	0	13	1.0	0	0	0.0015	3236	0	1	3	1.0	1.0	1	3	6	13	13	355488.68	1	0	平时生活饮食中，怎样增加免疫力和抵抗力？
10	0	2	4	49	7	6	0.61	7.0	0.86	19	3.5	4.86	0.5	0.0	0	0	1	0.33	1	0	0.018	10077	92	1	1	0.98	0.97	1	1	6	3	2	37.07	1	0	孩子突然有一天食欲不好，晚上高烧40度，吃了藿香正气片、蒲地蓝版、退烧药好些了，第二天上午还好，下午4点后高烧40度左右，晚上吃国产阿奇、抗病毒口服液、退烧药好些，第三天还是下午高烧40度，晚上去医院拍X胸片:“肋骨走行正常，右肺下野、侧位后基底段见片状密度增高影，左肺门增重，余肺野未见明显实质性病变影浸润，心影外形未见明显异常。双侧膈面光滑，肋隔角锐利”，当晚做了雾化、电磁疗、输液，体温38.2度，第二天就不再烧了，血液检查（血沉正常）、尿、粪便都正常。这样治疗10天（期间没有再烧），期间精神、饮食都很
10	0	2	4	54	4	4	0.65	13.5	0.98	1	0.33	5.62	0.5	0.0	0	0	2	0.67	0	1	0.0138	76491	226	1	1	1.0	1.0	1	0	0	3	2	38.57	1	1	孩子突然有一天食欲不好，晚上高烧40度，吃了藿香正气片、蒲地蓝版、退烧药好些了，第二天上午还好，下午4点后高烧40度左右，晚上吃国产阿奇、抗病毒口服液、退烧药好些，第三天还是下午高烧40度，晚上去医院拍X胸片:“肋骨走行正常，右肺下野、侧位后基底段见片状密度增高影，左肺门增重，余肺野未见明显实质性病变影浸润，心影外形未见明显异常。双侧膈面光滑，肋隔角锐利”，当晚做了雾化、电磁疗、输液，体温38.2度，第二天就不再烧了，血液检查（血沉正常）、尿、粪便都正常。这样治疗10天（期间没有再烧），期间精神、饮食都很
63	0	1	4	55	10	3	0.58	5.5	0.86	4	0.11	5.21	0.5	0.0	0	0	1	0.17	1	0	0.0065	65709	33	1	3	1.0	1.0	1	1	6	6	7	530.87	1	0	现在在县级医院得转院去沈阳陆军总院做手术。
63	0	1	4	72	12	9	0.64	6.0	0.61	9	0.25	5.82	0.5	1.0	1	0	2	0.33	0	1	0.0141	20898	46	1	0	1.0	1.0	2	2	6	6	7	554.72	1	0	现在在县级医院得转院去沈阳陆军总院做手术。
63	0	1	4	45	7	4	0.74	6.43	1.0	0	0.5	4.65	1	0.0	0	0	3	0.5	0	0	0.0138	76491	226	1	1	1.0	0.96	1	0	0	6	7	612.07	1	0	现在在县级医院得转院去沈阳陆军总院做手术。
63	0	1	4	47	11	2	0.56	4.27	0.92	2	1.0	4.93	0.5	0.0	0	0	4	0.67	0	0	0.0089	13947	46	1	1	1.0	1.0	1	0	0	6	7	612.67	1	0	现在在县级医院得转院去沈阳陆军总院做手术。
63	0	1	4	52	2	1	0.65	26.0	0.73	7	1.0	4.42	1	1.0	1	0	5	0.83	0	0	0.0111	1709	4	1	0	1.0	1.0	2	0	0	6	7	612.97	2	1	现在在县级医院得转院去沈阳陆军总院做手术。
63	0	1	4	46	4	0	0.54	11.5	0.88	4	0.36	4.3	1	1.0	1	0	6	1.0	0	0	0.0124	34913	80	1	1	1.0	1.0	1	0	0	6	7	613.45	1	0	现在在县级医院得转院去沈阳陆军总院做手术。
39	0	3	4	70	9	11	0.55	7.78	0.9	6	0.8	5.57	1	0.0	0	0	1	0.08	1	0	0.0185	88382	589	1	2	1.0	1.0	1	3	6	13	17	1.05	2	0	同房前五天我服用了3天银黄颗粒，老公服用了4天三九复方感冒颗粒、银黄颗粒、止咳宝片这些中成药，如果这月怀孕，宝宝有影响吗
39	0	3	4	44	7	5	0.56	6.29	0.94	3	0.67	4.61	1	1.0	1	0	2	0.15	0	1	0.0089	43811	36	1	3	0.96	1.0	1	1	6	13	17	1.48	4	1	同房前五天我服用了3天银黄颗粒，老公服用了4天三九复方感冒颗粒、银黄颗粒、止咳宝片这些中成药，如果这月怀孕，宝宝有影响吗
39	0	3	4	79	11	6	0.57	7.18	0.86	6	1.33	4.72	0.5	1.0	1	0	3	0.23	0	0	0.0184	35390	191	1	2	1.0	1.0	1	0	0	13	17	1.73	2	0	同房前五天我服用了3天银黄颗粒，老公服用了4天三九复方感冒颗粒、银黄颗粒、止咳宝片这些中成药，如果这月怀孕，宝宝有影响吗
39	0	3	4	69	11	3	0.51	6.27	0.95	3	2.0	5.97	1	0.0	-1	0	4	0.31	0	0	0.0216	10505	30	1	0	1.0	1.0	2	0	0	13	17	2.02	1	0	同房前五天我服用了3天银黄颗粒，老公服用了4天三九复方感冒颗粒、银黄颗粒、止咳宝片这些中成药，如果这月怀孕，宝宝有影响吗
39	0	3	4	63	9	2	0.52	7.0	0.88	6	2.0	4.95	1	0.0	-1	0	5	0.38	0	0	0.0102	27979	45	1	1	1.0	1.0	1	0	0	13	17	2.83	1	0	同房前五天我服用了3天银黄颗粒，老公服用了4天三九复方感冒颗粒、银黄颗粒、止咳宝片这些中成药，如果这月怀孕，宝宝有影响吗
39	0	3	4	65	7	2	0.46	9.29	0.97	2	0.44	4.77	1	0.0	-2	0	6	0.46	0	0	0.0163	39007	138	1	0	1.0	0.97	2	0	0	13	17	3.1	1	0	同房前五天我服用了3天银黄颗粒，老公服用了4天三九复方感冒颗粒、银黄颗粒、止咳宝片这些中成药，如果这月怀孕，宝宝有影响吗
39	0	3	4	95	12	9	0.67	7.92	0.79	8	0.4	6.5	1	1.0	1	0	7	0.54	0	0	0.0238	24324	115	1	0	1.0	0.95	2	0	0	13	17	3.18	1	0	同房前五天我服用了3天银黄颗粒，老公服用了4天三九复方感冒颗粒、银黄颗粒、止咳宝片这些中成药，如果这月怀孕，宝宝有影响吗
39	0	3	4	39	8	10	0.58	4.88	0.85	3	0.44	4.56	1	1.0	0	0	8	0.62	0	0	0.0136	1838	0	1	2	1.0	1.0	1	0	0	13	17	3.27	1	0	同房前五天我服用了3天银黄颗粒，老公服用了4天三九复方感冒颗粒、银黄颗粒、止咳宝片这些中成药，如果这月怀孕，宝宝有影响吗
39	0	3	4	81	11	9	0.45	7.36	0.88	9	2.0	5.99	1	0.0	0	0	9	0.69	0	0	0.0117	4865	5	1	0	1.0	1.0	2	0	0	13	17	3.28	1	0	同房前五天我服用了3天银黄颗粒，老公服用了4天三九复方感冒颗粒、银黄颗粒、止咳宝片这些中成药，如果这月怀孕，宝宝有影响吗
39	0	3	4	49	4	2	0.6	12.25	0.92	4	0.5	4.36	1	0.0	0	0	10	0.77	0	0	0.0132	4631	15	1	0	1.0	1.0	6	0	0	13	17	3.37	1	0	同房前五天我服用了3天银黄颗粒，老公服用了4天三九复方感冒颗粒、银黄颗粒、止咳宝片这些中成药，如果这月怀孕，宝宝有影响吗
39	0	3	4	48	11	8	0.49	4.36	0.81	6	0.67	5.04	0.5	0.0	0	0	11	0.85	0	0	0.0093	970	1	1	1	1.0	1.0	1	0	0	13	17	4.32	1	0	同房前五天我服用了3天银黄颗粒，老公服用了4天三九复方感冒颗粒、银黄颗粒、止咳宝片这些中成药，如果这月怀孕，宝宝有影响吗
39	0	3	4	53	8	6	0.54	6.62	0.87	7	0.5	4.25	0.5	0.0	0	0	12	0.92	0	0	0.0134	5140	6	1	1	1.0	1.0	1	0	0	13	17	5.6	1	0	同房前五天我服用了3天银黄颗粒，老公服用了4天三九复方感冒颗粒、银黄颗粒、止咳宝片这些中成药，如果这月怀孕，宝宝有影响吗
25	0	2	4	48	3	2	0.6	16.0	0.85	3	0.5	4.33	0.5	0.0	0	0	1	0.11	1	0	0.0366	17156	40	1	0	1.0	1.0	6	0	0	9	13	9.67	2	0	爸爸O型，妈妈B型，我应该是什么血型，我是女孩，有A型血的可能吗？
25	0	2	4	94	13	2	0.61	7.23	0.31	23	0.14	4.55	0.5	1.0	1	0	2	0.22	0	1	0.0197	24055	172	1	2	1.0	1.0	1	0	0	9	13	11.03	2	0	爸爸O型，妈妈B型，我应该是什么血型，我是女孩，有A型血的可能吗？
25	0	2	4	46	6	7	0.54	7.67	0.86	3	0.5	4.66	0.5	0.0	0	0	3	0.33	0	0	0.033	36100	372	1	1	1.0	1.0	1	0	0	9	13	12.0	2	0	爸爸O型，妈妈B型，我应该是什么血型，我是女孩，有A型血的可能吗？
25	0	2	4	72	10	2	0.65	7.2	0.76	4	0.33	3.78	0.5	1.0	1	0	4	0.44	0	0	0.0157	1086	3	1	1	1.0	1.0	1	0	0	9	13	12.17	1	0	爸爸O型，妈妈B型，我应该是什么血型，我是女孩，有A型血的可能吗？
25	0	2	4	49	6	3	0.62	8.17	0.67	9	0.25	4.9	0.5	0.0	0	0	5	0.56	0	0	0.0537	31636	571	1	1	1.0	1.0	1	0	0	9	13	12.2	2	1	爸爸O型，妈妈B型，我应该是什么血型，我是女孩，有A型血的可能吗？
25	0	2	4	64	9	4	0.65	7.11	0.49	14	0.5	4.4	0.5	0.0	-1	0	6	0.67	0	0	0.019	17531	51	1	1	1.0	1.0	1	0	0	9	13	12.72	1	0	爸爸O型，妈妈B型，我应该是什么血型，我是女孩，有A型血的可能吗？
25	0	2	4	103	15	2	0.58	6.87	0.36	20	0.2	5.04	0.5	1.0	1	0	7	0.78	0	0	0.029	17259	200	1	1	1.0	1.0	1	0	0	9	13	13.45	1	0	爸爸O型，妈妈B型，我应该是什么血型，我是女孩，有A型血的可能吗？
25	0	2	4	62	8	5	0.66	7.75	0.79	7	0.2	4.67	0.5	1.0	1	0	8	0.89	0	0	0.0225	28180	25	1	2	1.0	1.0	1	1	6	9	13	16.92	1	0	爸爸O型，妈妈B型，我应该是什么血型，我是女孩，有A型血的可能吗？
25	0	2	4	61	10	5	0.65	6.1	0.67	13	0.0	4.58	0.5	0.0	-1	0	9	1.0	0	0	0.0159	19433	35	1	0	1.0	1.0	2	0	0	9	13	19.83	1	0	爸爸O型，妈妈B型，我应该是什么血型，我是女孩，有A型血的可能吗？
5	1	3	4	48	6	0	0.61	8.0	1.0	0	0.0	3.96	0.5	0.0	-2	0	1	0.33	1	0	0.0129	37120	96	1	2	1.0	0.87	1	1	6	3	3	9.95	1	0	宝宝爱伸舌头是怎么回事？是抽动症吗？最近宝宝老是伸舌头，噘嘴巴，和抽动症的症状非常相似，这怎么治疗？宝宝爱伸舌头是怎么回事？
5	1	3	4	101	10	1	0.54	10.1	0.88	10	0.71	5.36	0.5	1.0	1	0	2	0.67	0	1	0.019	9583	13	1	1	0.92	0.96	1	0	0	3	3	3016.93	2	1	宝宝爱伸舌头是怎么回事？是抽动症吗？最近宝宝老是伸舌头，噘嘴巴，和抽动症的症状非常相似，这怎么治疗？宝宝爱伸舌头是怎么回事？
2	0	1	4	80	13	7	0.49	6.15	0.92	5	0.42	6.0	1	2.0	2	0	1	0.25	1	0	0.0103	11672	15	1	2	1.0	1.0	1	2	6	4	4	65.55	1	0	您好，宝宝不到两岁眼部周围红肿，起皮，医生诊断为眼部湿疹，给开了以下三个药:糠酸莫米松软膏，重组牛腱形成纤维细胞生长因子，硼酸氧化锌冰片软膏
2	0	1	4	73	10	12	0.75	7.3	0.97	2	1.0	6.43	0.5	0.0	0	0	2	0.5	0	1	0.0135	123506	217	1	0	1.0	1.0	2	0	0	4	4	68.22	1	1	您好，宝宝不到两岁眼部周围红肿，起皮，医生诊断为眼部湿疹，给开了以下三个药:糠酸莫米松软膏，重组牛腱形成纤维细胞生长因子，硼酸氧化锌冰片软膏
2	0	1	4	44	5	5	0.64	8.8	0.94	3	0.45	4.94	0.5	0.0	0	0	3	0.75	0	0	0.0039	14481	9	1	1	1.0	1.0	4	2	6	4	4	76.1	1	0	您好，宝宝不到两岁眼部周围红肿，起皮，医生诊断为眼部湿疹，给开了以下三个药:糠酸莫米松软膏，重组牛腱形成纤维细胞生长因子，硼酸氧化锌冰片软膏
2	0	1	4	56	11	11	0.45	5.09	1.0	0	0.08	4.44	0.5	0.0	0	0	4	1.0	0	0	0.0118	25072	58	1	1	1.0	1.0	1	0	0	4	4	88.7	1	0	您好，宝宝不到两岁眼部周围红肿，起皮，医生诊断为眼部湿疹，给开了以下三个药:糠酸莫米松软膏，重组牛腱形成纤维细胞生长因子，硼酸氧化锌冰片软膏
3	1	1	4	44	6	13	0.57	7.33	0.97	1	0.5	4.86	0.5	0.0	0	0	1	0.33	1	0	0.0067	19224	14	1	0	1.0	1.0	2	0	0	3	2	19.33	1	1	2岁4个月宝宝，听不懂大人指令。跟睡眠少有关吗？一天（白天+晚上）总共睡8-10小时…但白天精神又挺好的。
3	1	1	4	49	8	2	0.57	6.12	0.81	7	0.67	4.99	0.5	0.0	0	0	2	0.67	0	1	0.0168	24173	35	1	3	1.0	1.0	2	1	6	3	2	29.6	1	0	2岁4个月宝宝，听不懂大人指令。跟睡眠少有关吗？一天（白天+晚上）总共睡8-10小时…但白天精神又挺好的。
2	0	1	4	44	4	3	0.62	11.0	1.0	0	0.4	4.83	0.5	0.0	0	1	1	0.25	1	0	0.0211	5882	12	1	1	0.93	1.0	1	0	0	4	8	65.23	2	1	14个月小孩得肺炎，住院２０多天也没见明显好转，该怎么办？
2	0	1	4	53	7	5	0.54	7.57	1.0	0	0.25	4.53	0.5	0.0	-1	0	2	0.5	0	1	0.0098	4885	9	1	0	0.94	1.0	2	1	6	4	8	74.4	2	0	14个月小孩得肺炎，住院２０多天也没见明显好转，该怎么办？
2	0	1	4	92	11	8	0.63	8.36	0.88	3	0.29	5.15	0.5	1.0	1	1	3	0.75	0	0	0.0199	6638	13	1	1	0.95	0.95	1	0	0	4	8	74.63	2	0	14个月小孩得肺炎，住院２０多天也没见明显好转，该怎么办？
2	0	1	4	62	7	7	0.57	8.86	0.92	3	0.25	5.0	0.5	0.0	0	0	4	1.0	0	0	0.0141	84847	487	1	0	1.0	0.98	2	0	6	4	8	75.38	2	0	14个月小孩得肺炎，住院２０多天也没见明显好转，该怎么办？
1	1	3	4	49	8	4	0.62	6.12	0.94	2	0.05	5.18	0.5	0.0	-1	0	1	0.33	1	0	0.014	89558	270	1	0	1.0	1.0	2	0	0	3	3	2.65	1	1	刚满月的婴儿抱着没有托住头部和脖子往后猛的仰了一下会影响大脑和脖子吗？
1	1	3	4	55	9	20	0.58	6.11	0.95	2	0.5	5.06	0.5	0.0	0	0	2	0.67	0	1	0.0097	4729	6	1	0	1.0	1.0	2	0	0	3	3	4.75	1	0	刚满月的婴儿抱着没有托住头部和脖子往后猛的仰了一下会影响大脑和脖子吗？
1	1	3	4	76	19	2	0.65	4.0	0.91	4	0.4	5.04	1	3.0	3	0	3	1.0	0	0	0.016	37194	54	1	1	1.0	1.0	1	1	6	3	3	12.25	1	0	刚满月的婴儿抱着没有托住头部和脖子往后猛的仰了一下会影响大脑和脖子吗？
1	0	1	4	40	7	5	0.57	5.71	1.0	0	0.25	4.95	0.5	1.0	1	0	1	0.33	1	0	0.014	89558	270	1	0	1.0	1.0	2	0	0	3	4	3.17	1	0	孩子气管有炎症，咳喘不说，还有痰，的怎么办
1	0	1	4	68	8	8	0.58	8.5	1.0	0	0.2	5.64	0.5	0.0	0	0	2	0.67	0	1	0.0206	10273	61	0.98	1	1.0	1.0	1	0	0	3	4	13.0	2	1	孩子气管有炎症，咳喘不说，还有痰，的怎么办
1	0	1	4	98	12	10	0.59	8.17	0.87	4	0.25	6.58	0.5	1.0	1	0	3	1.0	0	0	0.014	21816	25	1	1	1.0	1.0	1	0	0	3	4	16.48	1	0	孩子气管有炎症，咳喘不说，还有痰，的怎么办
1	1	3	4	51	9	4	0.57	5.67	0.93	2	1.0	4.8	0.5	0.0	0	0	1	0.2	1	0	0.0352	203310	4394	0.98	1	1.0	1.0	1	0	0	5	5	1.02	1	0	冬天取暖经常用石英管电暖器对刚出生的婴儿造成影响和辐射吗
1	1	3	4	77	7	1	0.6	11.0	0.83	6	0.33	4.82	0.5	0.33	-2	0	2	0.4	0	1	0.0267	3376	15	1	0	1.0	1.0	2	0	0	5	5	1.85	1	0	冬天取暖经常用石英管电暖器对刚出生的婴儿造成影响和辐射吗
1	1	3	4	55	8	3	0.61	6.88	0.96	1	0.08	4.17	0.5	0.0	0	0	3	0.6	0	0	0.0156	33233	79	1	0	1.0	1.0	2	0	0	5	5	3.2	1	0	冬天取暖经常用石英管电暖器对刚出生的婴儿造成影响和辐射吗
1	1	3	4	69	11	13	0.58	6.27	0.97	1	0.17	5.27	0.5	0.0	-1	0	4	0.8	0	0	0.1135	93858	11156	0.98	1	1.0	1.0	1	0	0	5	5	6.63	1	1	冬天取暖经常用石英管电暖器对刚出生的婴儿造成影响和辐射吗
1	1	3	4	45	6	6	0.57	7.5	0.76	6	1.0	4.72	0.5	0.0	-2	0	5	1.0	0	0	0.0118	15354	27	1	1	1.0	1.0	1	0	0	5	5	8.07	1	0	冬天取暖经常用石英管电暖器对刚出生的婴儿造成影响和辐射吗
70	0	1	4	46	8	10	0.66	5.75	0.98	1	0.48	4.47	0.5	0.0	0	0	1	0.2	1	0	0.0386	139443	1249	1	1	1.0	1.0	1	0	0	5	5	0.58	1	1	我感冒有4/5天了前期没有咳嗽，有点低热在37.8度这样，昨天热度退下来，然咳嗽反而厉害了气管里有脓痰，很难咳出来，晚上睡觉老是喉咙里有呼呼的声音在作响，很影响睡眠，我也服了很多强力批杷胶囊，也没有什么效果，请问医生我该怎么治疗？
70	0	1	4	65	9	21	0.57	7.22	0.94	5	0.59	5.26	0.5	0.0	0	0	2	0.4	0	1	0.0288	69266	2693	0.97	0	1.0	1.0	2	0	0	5	5	1.38	1	0	我感冒有4/5天了前期没有咳嗽，有点低热在37.8度这样，昨天热度退下来，然咳嗽反而厉害了气管里有脓痰，很难咳出来，晚上睡觉老是喉咙里有呼呼的声音在作响，很影响睡眠，我也服了很多强力批杷胶囊，也没有什么效果，请问医生我该怎么治疗？
70	0	1	4	81	11	17	0.65	7.36	0.85	10	0.59	5.9	0.5	1.0	1	0	3	0.6	0	0	0.0159	44099	90	1	0	1.0	1.0	2	0	0	5	5	1.83	1	0	我感冒有4/5天了前期没有咳嗽，有点低热在37.8度这样，昨天热度退下来，然咳嗽反而厉害了气管里有脓痰，很难咳出来，晚上睡觉老是喉咙里有呼呼的声音在作响，很影响睡眠，我也服了很多强力批杷胶囊，也没有什么效果，请问医生我该怎么治疗？
70	0	1	4	57	13	17	0.53	4.38	0.97	1	1.67	4.94	1	1.0	1	0	4	0.8	0	0	0.0416	155826	5140	0.99	1	0.97	0.96	1	0	0	5	5	2.57	1	0	我感冒有4/5天了前期没有咳嗽，有点低热在37.8度这样，昨天热度退下来，然咳嗽反而厉害了气管里有脓痰，很难咳出来，晚上睡觉老是喉咙里有呼呼的声音在作响，很影响睡眠，我也服了很多强力批杷胶囊，也没有什么效果，请问医生我该怎么治疗？
70	0	1	4	53	7	6	0.55	7.57	1.0	0	0.17	4.33	0.5	0.0	0	0	5	1.0	0	0	0.0106	17536	35	1	0	1.0	1.0	2	0	0	5	5	4.88	1	0	我感冒有4/5天了前期没有咳嗽，有点低热在37.8度这样，昨天热度退下来，然咳嗽反而厉害了气管里有脓痰，很难咳出来，晚上睡觉老是喉咙里有呼呼的声音在作响，很影响睡眠，我也服了很多强力批杷胶囊，也没有什么效果，请问医生我该怎么治疗？
5	0	2	4	47	3	6	0.67	15.67	0.96	0	0.2	4.88	0.5	0.0	0	0	1	0.5	1	0	0.0154	5729	18	1	0	1.0	1.0	2	0	0	2	3	2.62	2	1	孩子吓到了，就是睡觉，其他的症状没有，开始是嗓子发炎引起发烧
5	0	2	4	73	12	5	0.58	6.08	0.71	8	1.0	5.09	0.5	0.0	-1	0	2	1.0	0	1	0.009	23395	21	1	0	1.0	1.0	2	1	6	2	3	16.9	1	0	孩子吓到了，就是睡觉，其他的症状没有，开始是嗓子发炎引起发烧
6	1	3	4	50	6	3	0.62	8.33	0.92	2	1.5	4.63	0.5	0.0	0	0	1	0.25	1	0	0.016	37194	54	1	1	1.0	0.91	1	0	0	4	4	124.67	1	0	娃娃注意力不集中，很调皮，成绩差，得了多动症，我想带他到西安哪里去看看，去医治一下，哪里可以看呢？
6	1	3	4	66	11	2	0.6	6.0	0.84	4	0.5	5.91	0.5	2.0	2	0	2	0.5	0	1	0.0152	88013	202	1	1	1.0	0.93	1	1	6	4	4	132.12	1	0	娃娃注意力不集中，很调皮，成绩差，得了多动症，我想带他到西安哪里去看看，去医治一下，哪里可以看呢？
6	1	3	4	106	12	6	0.63	8.83	0.92	6	0.62	4.69	0.5	1.0	0	0	3	0.75	0	0	0.0199	6638	13	1	1	0.93	0.97	1	0	0	4	4	1216.08	2	1	娃娃注意力不集中，很调皮，成绩差，得了多动症，我想带他到西安哪里去看看，去医治一下，哪里可以看呢？
7	1	3	4	54	8	8	0.64	6.75	0.97	1	0.26	5.55	0.5	0.0	-1	0	1	0.25	1	0	0.014	18043	44	1	2	1.0	1.0	1	1	6	4	4	20.38	1	1	小男孩，７岁多，不吃饭，水果和零食也不太吃，现在身高110厘米，体重22千克，比同龄孩子个字低并且瘦，
7	1	3	4	81	11	19	0.62	7.36	0.98	2	0.5	6.29	0.5	1.0	0	0	2	0.5	0	1	0.0152	88013	202	1	0	1.0	1.0	2	1	6	4	4	20.85	1	0	小男孩，７岁多，不吃饭，水果和零食也不太吃，现在身高110厘米，体重22千克，比同龄孩子个字低并且瘦，
7	1	3	4	47	8	10	0.47	5.88	1.0	0	0.56	4.18	0.5	1.0	1	0	3	0.75	0	0	0.0219	22218	127	1	0	0	0	6	0	0	4	4	22.68	1	0	小男孩，７岁多，不吃饭，水果和零食也不太吃，现在身高110厘米，体重22千克，比同龄孩子个字低并且瘦，
7	1	3	4	70	11	9	0.65	6.36	0.93	3	0.25	5.26	0.5	0.0	0	0	4	1.0	0	0	0.0134	19126	25	1	3	1.0	1.0	2	0	0	4	4	23.17	1	0	小男孩，７岁多，不吃饭，水果和零食也不太吃，现在身高110厘米，体重22千克，比同龄孩子个字低并且瘦，
4	0	1	4	55	10	12	0.59	5.5	0.95	2	0.38	5.84	1	0.0	0	0	1	0.5	1	0	0.0152	88013	202	1	0	1.0	1.0	2	1	6	2	2	2.58	1	1	求问:3岁半小孩因淋巴结炎引起的发烧使用布洛芬混悬滴剂管用吗？还是有更好的方法呢？多谢了
4	0	1	4	44	6	8	0.71	7.33	1.0	0	0.05	5.03	0.5	0.0	0	0	2	1.0	0	1	0.0181	7010	8	1	1	1.0	1.0	1	0	0	2	2	7.95	1	0	求问:3岁半小孩因淋巴结炎引起的发烧使用布洛芬混悬滴剂管用吗？还是有更好的方法呢？多谢了
12	1	1	4	65	6	20	0.6	10.83	1.0	0	0.2	6.18	0.5	0.0	0	1	1	0.25	1	0	0.0081	41193	52	1	1	1.0	0.97	1	0	0	4	5	1.7	2	1	我儿从出生时，在太阳血有个小小皮点，当时听护士说会自然掉，要我们不要去动。结果随着小孩长大，那个小小点长大了。现在大约是1.5厘米，小孩今年4月满12岁。我总担心这个还会增长。请问如何才能处理掉，这是一个什么病因？是否会对小孩身体有很大的伤害，切盼专业人士给予答复。谢谢
12	1	1	4	47	6	5	0.55	7.83	1.0	0	0.11	5.23	0.5	0.0	0	0	2	0.5	0	1	0.0085	54622	97	1	0	1.0	1.0	2	0	0	4	5	22.32	1	0	我儿从出生时，在太阳血有个小小皮点，当时听护士说会自然掉，要我们不要去动。结果随着小孩长大，那个小小点长大了。现在大约是1.5厘米，小孩今年4月满12岁。我总担心这个还会增长。请问如何才能处理掉，这是一个什么病因？是否会对小孩身体有很大的伤害，切盼专业人士给予答复。谢谢
12	1	1	4	74	9	9	0.52	8.22	0.99	2	0.25	5.68	0.5	1.0	1	0	3	0.75	0	0	0.0453	54525	2238	0.97	1	1.0	1.0	1	0	0	4	5	22.8	1	0	我儿从出生时，在太阳血有个小小皮点，当时听护士说会自然掉，要我们不要去动。结果随着小孩长大，那个小小点长大了。现在大约是1.5厘米，小孩今年4月满12岁。我总担心这个还会增长。请问如何才能处理掉，这是一个什么病因？是否会对小孩身体有很大的伤害，切盼专业人士给予答复。谢谢
12	1	1	4	60	5	4	0.61	12.0	1.0	0	0.0	5.02	0.5	0.0	-1	0	4	1.0	0	0	0.0148	6810	16	1	1	1.0	1.0	1	0	0	4	5	23.32	1	0	我儿从出生时，在太阳血有个小小皮点，当时听护士说会自然掉，要我们不要去动。结果随着小孩长大，那个小小点长大了。现在大约是1.5厘米，小孩今年4月满12岁。我总担心这个还会增长。请问如何才能处理掉，这是一个什么病因？是否会对小孩身体有很大的伤害，切盼专业人士给予答复。谢谢
5	1	2	4	46	5	1	0.6	9.2	0.95	2	0.0	4.92	0.5	0.0	0	0	1	0.33	1	0	0.016	37194	54	1	1	1.0	0.92	1	1	6	3	5	5.85	2	1	5岁孩子不太会说话，在家长身边时有时会说一些简单的词语或者讲一些让人听不懂的话语；孩子有些怕生，在家长身边时比较顽皮胆大，也能与陌生人玩耍，是什么原因？
5	1	2	4	48	3	2	0.55	16.0	0.96	2	0.0	5.28	1	0.0	0	0	2	0.67	0	1	0.014	23768	39	1	1	1.0	1.0	1	0	0	3	5	7.7	2	0	5岁孩子不太会说话，在家长身边时有时会说一些简单的词语或者讲一些让人听不懂的话语；孩子有些怕生，在家长身边时比较顽皮胆大，也能与陌生人玩耍，是什么原因？
5	1	2	4	67	4	3	0.65	16.75	0.81	12	0.56	4.85	0.5	3.0	2	0	3	1.0	0	0	0.0124	26510	30	1	0	1.0	1.0	2	2	6	3	5	17.67	1	0	5岁孩子不太会说话，在家长身边时有时会说一些简单的词语或者讲一些让人听不懂的话语；孩子有些怕生，在家长身边时比较顽皮胆大，也能与陌生人玩耍，是什么原因？
3	0	2	4	74	11	9	0.49	6.73	0.91	3	1.67	5.39	0.5	0.0	0	0	1	0.33	1	0	0.0198	36201	181	1	1	1.0	1.0	1	0	0	3	4	21.22	2	1	阵性腹痛便秘需要开塞露辅助曾经吃过助消化和提高免疫力的药物
3	0	2	4	51	4	3	0.59	12.75	0.9	3	0.42	5.14	0.5	0.0	0	0	2	0.67	0	1	0.0134	15958	45	1	2	1.0	1.0	1	1	6	3	4	50.65	1	0	阵性腹痛便秘需要开塞露辅助曾经吃过助消化和提高免疫力的药物
3	0	2	4	88	13	12	0.55	6.77	0.64	10	0.0	6.76	0.5	1.0	1	0	3	1.0	0	0	0.023	51557	353	1	1	1.0	0.97	1	0	0	3	4	57.27	1	0	阵性腹痛便秘需要开塞露辅助曾经吃过助消化和提高免疫力的药物
12	1	3	4	67	13	10	0.62	5.15	1.0	0	0.0	6.03	0.5	0.0	0	0	1	0.14	1	0	0.0197	30458	35	1	2	1.0	1.0	1	0	0	7	8	27.02	1	0	我12岁长了一些阴毛正常吗？算不算早熟啊？
12	1	3	4	63	9	8	0.49	7.0	0.92	2	0.0	5.36	0.5	3.0	3	0	2	0.29	0	1	0.009	23395	21	1	0	1.0	1.0	2	1	6	7	8	27.32	2	1	我12岁长了一些阴毛正常吗？算不算早熟啊？
12	1	3	4	85	14	7	0.46	6.07	0.75	5	0.0	5.9	0.5	0.5	-1	0	3	0.43	0	0	0.0236	88963	494	1	0	1.0	1.0	6	2	6	7	8	28.33	1	0	我12岁长了一些阴毛正常吗？算不算早熟啊？
12	1	3	4	82	8	3	0.58	10.25	0.85	4	0.0	5.31	0.5	0.0	0	0	4	0.57	0	0	0.1159	94834	7114	0.99	2	1.0	1.0	1	0	0	7	8	28.68	1	0	我12岁长了一些阴毛正常吗？算不算早熟啊？
12	1	3	4	48	5	2	0.58	9.6	0.81	4	0.0	4.78	0.5	0.0	0	0	5	0.71	0	0	0.0281	69164	1725	0.97	0	1.0	1.0	6	0	0	7	8	29.67	1	0	我12岁长了一些阴毛正常吗？算不算早熟啊？
12	1	3	4	89	15	11	0.51	5.93	0.88	3	0.0	7.06	0.5	1.0	1	0	6	0.86	0	0	0.0327	8063	65	1	1	1.0	1.0	1	0	0	7	8	31.37	1	0	我12岁长了一些阴毛正常吗？算不算早熟啊？
12	1	3	4	71	13	2	0.68	5.46	0.76	5	0.11	5.39	0.5	1.0	0	0	7	1.0	0	0	0.0227	5852	39	1	0	0	0	2	0	0	7	8	31.48	1	0	我12岁长了一些阴毛正常吗？算不算早熟啊？
1	1	3	4	47	5	9	0.42	9.4	0.81	4	0.5	4.67	0.5	0.0	0	0	1	0.14	1	0	0.0138	76491	226	1	1	1.0	1.0	1	0	0	7	7	1.42	1	1	刚出生的婴儿被蚊子叮了几次会影响大脑和智力吗
1	1	3	4	88	11	2	0.44	8.0	0.43	13	0.5	5.62	0.5	0.5	-1	0	2	0.29	0	1	0.019	17531	51	1	1	1.0	1.0	1	0	0	7	7	1.82	1	0	刚出生的婴儿被蚊子叮了几次会影响大脑和智力吗
1	1	3	4	52	5	2	0.66	10.4	1.0	0	0.2	5.22	0.5	0.0	-2	0	3	0.43	0	0	0.0144	13443	27	1	1	1.0	1.0	1	0	0	7	7	2.88	1	0	刚出生的婴儿被蚊子叮了几次会影响大脑和智力吗
1	1	3	4	53	7	5	0.59	7.57	0.86	4	0.5	4.76	0.5	0.0	0	0	4	0.57	0	0	0.012	15634	42	1	1	1.0	1.0	1	0	0	7	7	3.8	1	0	刚出生的婴儿被蚊子叮了几次会影响大脑和智力吗
1	1	3	4	64	11	2	0.52	5.82	0.76	8	0.12	4.3	0.5	0.0	-2	0	5	0.71	0	0	0.0125	3680	4	1	0	1.0	1.0	2	0	0	7	7	4.72	1	0	刚出生的婴儿被蚊子叮了几次会影响大脑和智力吗
1	1	3	4	95	11	8	0.55	8.64	0.73	9	0.17	5.97	1	1.0	1	0	6	0.86	0	0	0.009	9953	19	1	0	1.0	1.0	2	2	6	7	7	5.7	1	0	刚出生的婴儿被蚊子叮了几次会影响大脑和智力吗
1	1	3	4	74	9	6	0.69	8.22	0.61	10	0.0	5.63	1	0.0	-1	0	7	1.0	0	0	0.135	39824	4108	0.99	2	1.0	1.0	1	0	0	7	7	37.28	1	0	刚出生的婴儿被蚊子叮了几次会影响大脑和智力吗
6	1	3	4	48	8	10	0.46	6.0	1.0	0	0.0	4.71	1	0.0	-1	0	1	0.2	1	0	0.0094	4793	6	1	1	1.0	0.94	4	0	0	5	5	4.58	1	0	孩子眨眼睛、摇头、歪嘴巴，得了抽动症，我想带他西安哪里去看看，去医治一下，哪里可以看呢？
6	1	3	4	95	14	2	0.48	6.79	0.75	9	0.0	4.38	0.5	1.0	1	0	2	0.4	0	1	0.0103	59384	96	1	0	1.0	1.0	2	0	0	5	5	11.47	1	0	孩子眨眼睛、摇头、歪嘴巴，得了抽动症，我想带他西安哪里去看看，去医治一下，哪里可以看呢？
6	1	3	4	48	3	3	0.63	16.0	0.92	2	0.0	4.87	1	0.0	0	0	3	0.6	0	0	0.0094	36187	44	1	1	1.0	0.92	1	0	0	5	5	19.62	1	0	孩子眨眼睛、摇头、歪嘴巴，得了抽动症，我想带他西安哪里去看看，去医治一下，哪里可以看呢？
6	1	3	4	92	10	1	0.63	9.2	0.68	12	0.4	5.25	0.5	1.0	1	0	4	0.8	0	0	0.0149	20682	54	1	1	0.93	0.93	1	0	0	5	5	304.07	2	1	孩子眨眼睛、摇头、歪嘴巴，得了抽动症，我想带他西安哪里去看看，去医治一下，哪里可以看呢？
6	1	3	4	71	9	5	0.59	7.89	0.73	11	2.0	5.2	0.5	0.0	0	0	1	0.2	1	0	0.0179	224	0	1	1	1.0	1.0	1	0	0	5	4	228.65	1	0	孩子注意力不集中，一天调皮捣蛋，成绩很差，老师天天都打电话来找我，我想带孩子去测智商，西安哪里能测？是不是得了智力低下啊
6	1	3	4	79	12	0	0.64	6.58	0.7	13	0.33	5.48	0.5	2.0	2	0	2	0.4	0	1	0.016	37194	54	1	0	1.0	1.0	6	0	0	5	4	233.05	1	0	孩子注意力不集中，一天调皮捣蛋，成绩很差，老师天天都打电话来找我，我想带孩子去测智商，西安哪里能测？是不是得了智力低下啊
6	1	3	4	92	11	6	0.58	8.36	0.7	18	0.2	5.53	0.5	0.0	0	0	3	0.6	0	0	0.0254	4448	13	1	1	0.95	0.98	1	0	0	5	4	4483.4	2	1	孩子注意力不集中，一天调皮捣蛋，成绩很差，老师天天都打电话来找我，我想带孩子去测智商，西安哪里能测？是不是得了智力低下啊
34	0	2	4	66	8	10	0.54	8.25	0.58	13	0.4	5.19	0.5	0.0	0	0	1	0.5	1	0	0.0181	17866	55	1	2	1.0	1.0	1	2	6	2	2	5.27	1	0	就是想问一下安琪痛经贴有没有依赖性那？我可以用痛经贴吗？
34	0	2	4	59	8	5	0.59	7.38	0.57	13	0.2	4.89	0.5	0.0	0	0	2	1.0	0	1	0.0174	55058	123	1	0	0.85	0.85	2	1	6	2	2	8.98	1	1	就是想问一下安琪痛经贴有没有依赖性那？我可以用痛经贴吗？
29	0	2	4	49	7	10	0.53	7.0	0.92	0	0.67	5.26	0.5	0.0	0	0	1	0.33	1	0	0.0147	24979	27	1	1	1.0	1.0	1	0	0	3	3	0.88	1	0	痛经的毛病怎么治啊？我可以用吗？安琪痛经贴有副作用吗？
29	0	2	4	55	9	3	0.5	6.11	0.63	10	0.2	4.4	1	0.0	0	0	2	0.67	0	1	0.0196	52260	143	1	1	1.0	1.0	1	0	0	3	3	11.47	1	1	痛经的毛病怎么治啊？我可以用吗？安琪痛经贴有副作用吗？
29	0	2	4	78	14	10	0.52	5.57	0.63	10	0.2	5.49	0.5	1.0	1	0	3	1.0	0	0	0.0156	33233	79	1	0	1.0	1.0	2	0	0	3	3	17.4	1	0	痛经的毛病怎么治啊？我可以用吗？安琪痛经贴有副作用吗？
24	0	2	4	50	5	5	0.52	10.0	0.96	1	0.14	5.01	0.5	0.0	0	0	1	0.25	1	0	0.0104	114876	156	1	1	1.0	1.0	1	0	0	4	4	6.5	1	0	怎么贴那？就是痛经想治治了，很难受啊，疼的肚子涨涨的怎么办？
24	0	2	4	83	15	7	0.65	5.53	0.88	4	0.11	5.09	0.5	1.0	1	0	2	0.5	0	1	0.0192	23985	205	0.95	0	1.0	1.0	2	0	0	4	4	7.32	1	0	怎么贴那？就是痛经想治治了，很难受啊，疼的肚子涨涨的怎么办？
24	0	2	4	49	8	9	0.64	6.12	0.96	1	0.06	5.15	0.5	0.0	0	0	3	0.75	0	0	0.0146	124230	499	1	0	1.0	1.0	2	0	0	4	4	8.83	1	1	怎么贴那？就是痛经想治治了，很难受啊，疼的肚子涨涨的怎么办？
24	0	2	4	72	15	18	0.63	4.8	1.0	0	1.0	4.93	1	2.0	2	0	4	1.0	0	0	0.0238	62418	235	1	1	1.0	1.0	1	0	0	4	4	9.88	1	0	怎么贴那？就是痛经想治治了，很难受啊，疼的肚子涨涨的怎么办？
6	1	2	4	49	6	1	0.55	8.17	0.96	2	0.11	5.0	0.5	0.0	0	0	1	0.33	1	0	0.027	19238	214	1	1	1.0	1.0	1	0	0	3	2	12.4	1	1	我儿子7岁，医生要我们用硫酸阿托品眼用凝胶滴一星期，现在已经一星期了，想去外地看病，去之前不知道后面的几天里还用不用滴，不用的话会不会影响去外地医院检查，用的话会不会有什么副作用。
6	1	2	4	69	11	9	0.53	6.27	0.98	1	0.57	5.96	0.5	0.0	0	0	2	0.67	0	1	0.0144	9816	60	1	0	1.0	1.0	2	2	6	3	2	54.25	1	0	我儿子7岁，医生要我们用硫酸阿托品眼用凝胶滴一星期，现在已经一星期了，想去外地看病，去之前不知道后面的几天里还用不用滴，不用的话会不会影响去外地医院检查，用的话会不会有什么副作用。
21	1	1	4	53	8	7	0.55	6.62	0.87	3	0.29	4.37	0.5	0.0	0	0	1	0.14	1	0	0.0196	52260	143	1	1	1.0	1.0	1	0	0	7	6	1.22	1	0	感觉喉咙发炎，嘴唇干热。不知道有没发烧，可以服用尼美舒利颗粒吗
21	1	1	4	71	10	14	0.57	7.1	0.57	9	0.25	4.91	0.5	1.0	1	0	2	0.29	0	1	0.034	67254	1193	0.98	1	1.0	1.0	1	0	0	7	6	1.83	1	0	感觉喉咙发炎，嘴唇干热。不知道有没发烧，可以服用尼美舒利颗粒吗
21	1	1	4	72	12	16	0.53	6.0	0.84	3	0.33	6.1	0.5	0.0	0	0	3	0.43	0	0	0.044	224677	7021	0.99	1	1.0	1.0	1	0	0	7	6	1.97	1	0	感觉喉咙发炎，嘴唇干热。不知道有没发烧，可以服用尼美舒利颗粒吗
21	1	1	4	60	9	12	0.51	6.67	0.8	4	0.44	5.36	0.5	0.0	0	0	4	0.57	0	0	0.0234	12544	63	1	1	1.0	1.0	1	0	0	7	6	2.43	1	0	感觉喉咙发炎，嘴唇干热。不知道有没发烧，可以服用尼美舒利颗粒吗
21	1	1	4	63	9	9	0.64	7.0	0.75	6	0.17	5.44	1	0.0	-1	0	5	0.71	0	0	0.0294	41122	249	1	1	1.0	1.0	1	0	0	7	6	2.75	1	1	感觉喉咙发炎，嘴唇干热。不知道有没发烧，可以服用尼美舒利颗粒吗
21	1	1	4	75	15	23	0.52	5.0	0.79	5	10.33	6.53	0.5	0.33	-2	0	6	0.86	0	0	0.0104	38107	42	1	2	1.0	1.0	1	0	0	7	6	9.95	1	0	感觉喉咙发炎，嘴唇干热。不知道有没发烧，可以服用尼美舒利颗粒吗
6	1	1	4	62	7	3	0.6	8.86	0.95	5	3.44	4.76	0.5	0.0	0	0	1	0.33	1	0	0.0225	28180	25	1	2	1.0	1.0	1	1	6	3	3	24.13	1	1	慢性咳嗽四个月，医生CT检查有全组化脓性鼻窦炎，有咽炎。胸片正常。呼吸道六项:抗肺炎支原体抗体阳性。血常规正常，过敏原测试正常，肝功能、肾功能、心肌酶、抗O、免疫球蛋白、超C反应蛋白全部正常。听诊肺部和气管正常。目前症状:干咳，并有深呼吸。晨起喷嚏，有一点鼻涕，接下来一整天鼻孔干燥，晚上睡觉都没有咳嗽，睡得很好。医生开的药有阿奇霉素和胆木浸膏糖浆。孩子口述感觉喉咙痒，就咳嗽，感觉喉咙有异物感，就深呼吸，问鼻喉科医生为什么会有异物感，医生说是因为咽部发炎。可是我很想了解为什么会深呼吸？除了以上那些检查，医生
6	1	1	4	45	5	9	0.64	9.0	1.0	0	2.58	5.3	0.5	0.0	0	0	2	0.67	0	1	0.0156	33233	79	1	0	1.0	1.0	2	0	0	3	3	51.83	1	0	慢性咳嗽四个月，医生CT检查有全组化脓性鼻窦炎，有咽炎。胸片正常。呼吸道六项:抗肺炎支原体抗体阳性。血常规正常，过敏原测试正常，肝功能、肾功能、心肌酶、抗O、免疫球蛋白、超C反应蛋白全部正常。听诊肺部和气管正常。目前症状:干咳，并有深呼吸。晨起喷嚏，有一点鼻涕，接下来一整天鼻孔干燥，晚上睡觉都没有咳嗽，睡得很好。医生开的药有阿奇霉素和胆木浸膏糖浆。孩子口述感觉喉咙痒，就咳嗽，感觉喉咙有异物感，就深呼吸，问鼻喉科医生为什么会有异物感，医生说是因为咽部发炎。可是我很想了解为什么会深呼吸？除了以上那些检查，医生
6	1	1	4	69	10	12	0.62	6.9	0.82	16	0.0	5.91	0.5	1.0	1	0	3	1.0	0	0	0.0152	88013	202	1	0	1.0	1.0	2	1	6	3	3	63.8	1	0	慢性咳嗽四个月，医生CT检查有全组化脓性鼻窦炎，有咽炎。胸片正常。呼吸道六项:抗肺炎支原体抗体阳性。血常规正常，过敏原测试正常，肝功能、肾功能、心肌酶、抗O、免疫球蛋白、超C反应蛋白全部正常。听诊肺部和气管正常。目前症状:干咳，并有深呼吸。晨起喷嚏，有一点鼻涕，接下来一整天鼻孔干燥，晚上睡觉都没有咳嗽，睡得很好。医生开的药有阿奇霉素和胆木浸膏糖浆。孩子口述感觉喉咙痒，就咳嗽，感觉喉咙有异物感，就深呼吸，问鼻喉科医生为什么会有异物感，医生说是因为咽部发炎。可是我很想了解为什么会深呼吸？除了以上那些检查，医生
12	0	2	4	84	13	8	0.63	6.46	0.94	2	0.0	5.82	0.5	1.0	1	0	1	0.2	1	0	0.0216	207850	805	1	2	1.0	1.0	1	0	0	5	5	0.57	1	0	每天睡了7个小时及以上但是上课还是犯困。导致学习成绩急速下滑。
12	0	2	4	60	8	11	0.67	7.5	1.0	0	0.0	4.23	0.5	0.0	0	0	2	0.4	0	1	0.0256	176807	2213	1	4	1.0	1.0	2	3	6	5	5	1.58	1	1	每天睡了7个小时及以上但是上课还是犯困。导致学习成绩急速下滑。
12	0	2	4	64	8	14	0.61	8.0	1.0	0	0.0	6.01	1	0.0	0	0	3	0.6	0	0	0.0136	18062	52	1	1	1.0	1.0	1	0	0	5	5	2.37	1	0	每天睡了7个小时及以上但是上课还是犯困。导致学习成绩急速下滑。
12	0	2	4	61	9	11	0.6	6.78	1.0	0	0.0	4.83	0.5	0.0	-2	0	4	0.8	0	0	0.0155	22619	103	1	1	1.0	1.0	1	0	0	5	5	3.67	1	0	每天睡了7个小时及以上但是上课还是犯困。导致学习成绩急速下滑。
12	0	2	4	65	5	7	0.54	13.0	0.97	1	1.0	5.62	0.5	0.0	0	0	5	1.0	0	0	0.0393	34800	974	0.99	2	1.0	0.97	1	1	4	5	5	3.73	1	0	每天睡了7个小时及以上但是上课还是犯困。导致学习成绩急速下滑。
3	1	1	4	46	8	6	0.55	5.75	0.97	1	0.6	4.6	0.5	0.0	0	0	1	0.08	1	0	0.0386	139443	1249	1	1	1.0	0.95	1	0	0	12	12	0.58	1	1	我家宝宝流黄鼻涕，喉咙有痰伴有咳嗽，前几天严重，吃了（头孢，清肺止咳颗粒）三天药好了很多，还有一点，请问还需要吃药吗？
3	1	1	4	38	4	10	0.58	9.5	1.0	0	1.0	4.54	0.5	0.0	0	0	2	0.17	0	1	0.0069	137473	235	1	0	1.0	1.0	2	0	0	12	12	0.82	1	0	我家宝宝流黄鼻涕，喉咙有痰伴有咳嗽，前几天严重，吃了（头孢，清肺止咳颗粒）三天药好了很多，还有一点，请问还需要吃药吗？
3	1	1	4	78	9	6	0.55	8.67	0.91	5	0.67	5.84	0.5	1.0	1	0	3	0.25	0	0	0.0101	20685	43	1	1	1.0	1.0	1	2	6	12	12	1.1	1	0	我家宝宝流黄鼻涕，喉咙有痰伴有咳嗽，前几天严重，吃了（头孢，清肺止咳颗粒）三天药好了很多，还有一点，请问还需要吃药吗？
3	1	1	4	65	5	9	0.54	13.0	0.96	0	1.2	5.7	0.5	0.0	0	0	4	0.33	0	0	0.0068	15941	4	1	0	1.0	1.0	2	0	0	12	12	1.22	1	0	我家宝宝流黄鼻涕，喉咙有痰伴有咳嗽，前几天严重，吃了（头孢，清肺止咳颗粒）三天药好了很多，还有一点，请问还需要吃药吗？
3	1	1	4	57	9	5	0.65	6.33	0.91	6	0.6	3.73	0.5	0.0	0	0	5	0.42	0	0	0.0094	4793	6	1	0	1.0	1.0	2	0	0	12	12	1.72	1	0	我家宝宝流黄鼻涕，喉咙有痰伴有咳嗽，前几天严重，吃了（头孢，清肺止咳颗粒）三天药好了很多，还有一点，请问还需要吃药吗？
3	1	1	4	48	8	10	0.71	6.0	0.92	3	0.35	5.39	0.5	0.0	0	0	6	0.5	0	0	0.0294	41122	249	1	1	1.0	1.0	1	0	0	12	12	2.17	1	0	我家宝宝流黄鼻涕，喉咙有痰伴有咳嗽，前几天严重，吃了（头孢，清肺止咳颗粒）三天药好了很多，还有一点，请问还需要吃药吗？
3	1	1	4	77	11	17	0.64	7.0	0.75	14	0.86	5.53	0.5	1.0	1	0	7	0.58	0	0	0.0128	21086	67	1	0	1.0	1.0	6	0	0	12	12	2.37	1	0	我家宝宝流黄鼻涕，喉咙有痰伴有咳嗽，前几天严重，吃了（头孢，清肺止咳颗粒）三天药好了很多，还有一点，请问还需要吃药吗？
3	1	1	4	58	9	7	0.57	6.44	0.97	2	0.67	5.4	0.5	0.0	0	0	8	0.67	0	0	0.0369	115673	2264	1	1	1.0	1.0	1	0	0	12	12	2.43	1	0	我家宝宝流黄鼻涕，喉咙有痰伴有咳嗽，前几天严重，吃了（头孢，清肺止咳颗粒）三天药好了很多，还有一点，请问还需要吃药吗？
3	1	1	4	46	7	9	0.69	6.57	0.93	3	0.5	4.98	0.5	0.0	0	0	9	0.75	0	0	0.011	10756	23	1	0	1.0	1.0	2	1	6	12	12	2.85	1	0	我家宝宝流黄鼻涕，喉咙有痰伴有咳嗽，前几天严重，吃了（头孢，清肺止咳颗粒）三天药好了很多，还有一点，请问还需要吃药吗？
3	1	1	4	70	10	12	0.67	7.0	0.98	1	1.0	4.99	0.5	0.0	0	0	10	0.83	0	0	0.0415	50539	1173	0.99	1	1.0	0.97	1	0	0	12	12	3.02	1	0	我家宝宝流黄鼻涕，喉咙有痰伴有咳嗽，前几天严重，吃了（头孢，清肺止咳颗粒）三天药好了很多，还有一点，请问还需要吃药吗？
3	1	1	4	48	6	6	0.57	8.0	0.97	1	0.5	5.13	1	0.0	0	0	11	0.92	0	0	0.0226	51564	234	1	2	1.0	1.0	1	0	0	12	12	4.1	1	0	我家宝宝流黄鼻涕，喉咙有痰伴有咳嗽，前几天严重，吃了（头孢，清肺止咳颗粒）三天药好了很多，还有一点，请问还需要吃药吗？
3	1	1	4	42	7	12	0.66	6.0	1.0	0	0.83	5.04	0.5	0.0	0	0	12	1.0	0	0	0.014	89558	270	1	0	1.0	1.0	2	0	0	12	12	9.6	1	0	我家宝宝流黄鼻涕，喉咙有痰伴有咳嗽，前几天严重，吃了（头孢，清肺止咳颗粒）三天药好了很多，还有一点，请问还需要吃药吗？
5	1	1	4	44	8	6	0.56	5.5	0.74	4	1.0	4.55	0.5	0.0	0	0	1	0.33	1	0	0.016	37194	54	1	1	1.0	1.0	1	1	6	3	3	5.1	1	1	出生3天时黄疸指数15，第五天黄疸指数26，需要住院治疗吗
5	1	1	4	52	10	5	0.53	5.2	0.72	5	0.71	4.67	0.5	2.0	2	0	2	0.67	0	1	0.0145	2412	8	1	2	1.0	1.0	1	0	0	3	3	6.68	1	0	出生3天时黄疸指数15，第五天黄疸指数26，需要住院治疗吗
5	1	1	4	70	5	7	0.49	14.0	0.67	2	0.08	5.11	1	1.0	1	0	3	1.0	0	0	0.0138	6306	3	1	2	1.0	1.0	1	0	0	3	3	11.88	1	0	出生3天时黄疸指数15，第五天黄疸指数26，需要住院治疗吗
37	0	1	4	82	12	12	0.6	6.83	0.82	7	0.5	5.9	0.5	0.0	0	0	1	0.33	1	0	0.0198	36201	181	1	1	1.0	1.0	1	0	0	3	4	18.05	2	1	孕期婴儿头部现柠檬状是怎么回事胎儿能否正常现在已经39周了
37	0	1	4	45	5	2	0.52	9.0	0.88	2	0.33	4.95	1	0.0	0	0	2	0.67	0	1	0.0137	13150	19	1	1	1.0	1.0	1	0	0	3	4	89.6	1	0	孕期婴儿头部现柠檬状是怎么回事胎儿能否正常现在已经39周了
37	0	1	4	86	12	3	0.61	7.17	0.71	9	0.62	5.68	0.5	1.0	1	0	3	1.0	0	0	0.0131	1071	3	1	0	1.0	1.0	2	0	0	3	4	191.25	1	0	孕期婴儿头部现柠檬状是怎么回事胎儿能否正常现在已经39周了
22	1	3	4	70	16	8	0.6	4.38	0.83	8	0.56	5.9	0.5	0.0	0	0	1	0.25	1	0	0.0339	264980	2824	1	1	1.0	1.0	1	0	0	4	4	565.73	1	1	手淫多了会影响生育吗，会导致生殖器发育不良或者短小吗，我手淫了接近10年，平时JJ都很短小，只有硬的时候有10多厘米，平时就几厘米而且小，我本人比较胖
22	1	3	4	58	8	9	0.62	7.25	0.84	8	1.67	5.25	0.5	0.0	0	0	2	0.5	0	1	0.014	21816	25	1	1	1.0	1.0	1	0	0	4	4	566.18	1	0	手淫多了会影响生育吗，会导致生殖器发育不良或者短小吗，我手淫了接近10年，平时JJ都很短小，只有硬的时候有10多厘米，平时就几厘米而且小，我本人比较胖
22	1	3	4	84	13	3	0.65	6.46	0.78	13	0.26	5.53	0.5	1.0	1	0	3	0.75	0	0	0.011	6247	17	1	0	1.0	1.0	6	1	6	4	4	570.28	1	0	手淫多了会影响生育吗，会导致生殖器发育不良或者短小吗，我手淫了接近10年，平时JJ都很短小，只有硬的时候有10多厘米，平时就几厘米而且小，我本人比较胖
22	1	3	4	101	18	19	0.59	5.61	0.84	10	0.11	6.83	0.5	1.0	0	0	4	1.0	0	0	0.0087	17421	60	1	1	1.0	1.0	1	0	0	4	4	576.7	1	0	手淫多了会影响生育吗，会导致生殖器发育不良或者短小吗，我手淫了接近10年，平时JJ都很短小，只有硬的时候有10多厘米，平时就几厘米而且小，我本人比较胖
21	0	2	4	147	19	35	0.54	7.74	0.94	3	0.8	6.57	0.5	0.0	0	0	1	0.33	1	0	0.012	166	0	1	0	1.0	0.98	2	1	1	3	3	6.27	1	0	最近老是流鼻涕，咳嗽出痰，嗓子肿痛，不知道用感康怎么样?
21	0	2	4	50	7	5	0.58	7.14	1.0	0	0.22	5.05	0.5	0.0	0	0	2	0.67	0	1	0.0115	10340	31	1	0	1.0	1.0	6	0	0	3	3	6.68	1	1	最近老是流鼻涕，咳嗽出痰，嗓子肿痛，不知道用感康怎么样?
21	0	2	4	117	15	18	0.72	7.8	0.92	3	2.14	7.24	0.5	3.0	3	0	3	1.0	0	0	0.1091	11716	1414	0.99	2	0	0	1	0	0	3	3	11.15	1	0	最近老是流鼻涕，咳嗽出痰，嗓子肿痛，不知道用感康怎么样?
9	0	1	4	50	9	7	0.46	5.56	0.99	1	1.5	5.45	0.5	0.0	0	0	1	0.25	1	0	0.0079	2139	7	1	1	1.0	1.0	1	0	0	4	4	75.25	1	1	8周岁儿童,从大年初二开始有些咳嗽,咳嗽的不多,偶尔有黄痰.刚开始吃了些肺热咳喘口服液/宣肺口服液等药,效果不明显.最近一周咳嗽稍晚好点了,所以也没有吃药.但是感觉孩子偶尔还是咳嗽(比如每2/3个小时咳嗽两声),而且似乎喉咙里有痰又咳不出来.多次测试过体温,都是正常的,也没有别的症状.晚上睡觉也不咳嗽.
9	0	1	4	37	4	10	0.6	9.25	0.97	2	0.71	5.1	0.5	0.0	0	0	2	0.5	0	1	0.0131	10218	41	1	1	1.0	1.0	1	0	0	4	4	75.6	1	0	8周岁儿童,从大年初二开始有些咳嗽,咳嗽的不多,偶尔有黄痰.刚开始吃了些肺热咳喘口服液/宣肺口服液等药,效果不明显.最近一周咳嗽稍晚好点了,所以也没有吃药.但是感觉孩子偶尔还是咳嗽(比如每2/3个小时咳嗽两声),而且似乎喉咙里有痰又咳不出来.多次测试过体温,都是正常的,也没有别的症状.晚上睡觉也不咳嗽.
9	0	1	4	77	12	21	0.67	6.42	0.84	13	1.5	5.88	0.5	1.0	1	0	3	0.75	0	0	0.0081	2454	9	1	1	1.0	1.0	1	0	0	4	4	82.97	1	0	8周岁儿童,从大年初二开始有些咳嗽,咳嗽的不多,偶尔有黄痰.刚开始吃了些肺热咳喘口服液/宣肺口服液等药,效果不明显.最近一周咳嗽稍晚好点了,所以也没有吃药.但是感觉孩子偶尔还是咳嗽(比如每2/3个小时咳嗽两声),而且似乎喉咙里有痰又咳不出来.多次测试过体温,都是正常的,也没有别的症状.晚上睡觉也不咳嗽.
9	0	1	4	61	8	10	0.52	7.62	1.0	0	0.2	5.55	1	0.0	0	0	4	1.0	0	0	0.0369	115673	2264	1	1	1.0	0.93	1	0	0	4	4	85.4	1	0	8周岁儿童,从大年初二开始有些咳嗽,咳嗽的不多,偶尔有黄痰.刚开始吃了些肺热咳喘口服液/宣肺口服液等药,效果不明显.最近一周咳嗽稍晚好点了,所以也没有吃药.但是感觉孩子偶尔还是咳嗽(比如每2/3个小时咳嗽两声),而且似乎喉咙里有痰又咳不出来.多次测试过体温,都是正常的,也没有别的症状.晚上睡觉也不咳嗽.
13	0	1	4	58	5	5	0.47	11.6	0.97	1	0.33	5.2	0.5	0.0	0	0	1	0.33	1	0	0.0273	3620	20	1	1	1.0	1.0	1	0	0	3	3	19.3	1	0	以前我是戴方形的眼镜，然后一年多后喜欢圆框的，所以今天换了圆框的。不知道为什么感觉这样子怪怪的。
13	0	1	4	85	11	3	0.5	7.73	0.9	4	0.33	5.27	0.5	1.0	1	0	2	0.67	0	1	0.0101	9730	16	1	0	1.0	1.0	2	0	0	3	3	52.7	1	0	以前我是戴方形的眼镜，然后一年多后喜欢圆框的，所以今天换了圆框的。不知道为什么感觉这样子怪怪的。
13	0	1	4	70	11	3	0.7	6.36	0.75	11	0.33	5.08	0.5	4.0	4	0	3	1.0	0	0	0.0063	53354	43	1	1	1.0	1.0	4	1	6	3	3	54.78	1	1	以前我是戴方形的眼镜，然后一年多后喜欢圆框的，所以今天换了圆框的。不知道为什么感觉这样子怪怪的。
1	1	2	4	40	9	15	0.65	4.44	0.97	1	0.38	4.24	0.5	0.0	0	0	1	0.07	1	0	0.0172	139144	649	1	1	1.0	1.0	1	0	0	15	15	1.03	1	0	我家宝宝一岁了前俩天突然流鼻涕今天鼻涕变黄颜色的了还偶尔有几声咳嗽
1	1	2	4	46	5	13	0.46	9.2	1.0	0	0.62	5.3	0.5	0.0	0	0	2	0.13	0	1	0.0146	47283	200	1	1	1.0	1.0	1	0	0	15	15	1.13	1	0	我家宝宝一岁了前俩天突然流鼻涕今天鼻涕变黄颜色的了还偶尔有几声咳嗽
1	1	2	4	56	5	8	0.6	11.2	1.0	0	0.23	4.94	0.5	0.0	-1	0	3	0.2	0	0	0.0478	115608	4942	0.97	0	1.0	0.92	6	1	6	15	15	1.87	1	0	我家宝宝一岁了前俩天突然流鼻涕今天鼻涕变黄颜色的了还偶尔有几声咳嗽
1	1	2	4	77	12	22	0.59	6.42	0.93	3	0.5	5.95	0.5	1.0	1	0	4	0.27	0	0	0.0573	74310	2777	0.99	3	1.0	1.0	1	0	0	15	15	2.02	1	0	我家宝宝一岁了前俩天突然流鼻涕今天鼻涕变黄颜色的了还偶尔有几声咳嗽
1	1	2	4	41	7	10	0.57	5.86	0.96	1	0.36	4.35	0.5	0.0	0	0	5	0.33	0	0	0.0176	2105	3	1	1	1.0	1.0	1	0	0	15	15	2.02	1	0	我家宝宝一岁了前俩天突然流鼻涕今天鼻涕变黄颜色的了还偶尔有几声咳嗽
1	1	2	4	70	10	14	0.58	7.0	0.9	3	0.5	5.2	0.5	0.0	0	0	6	0.4	0	0	0.0525	70174	2843	0.99	0	1.0	1.0	6	0	0	15	15	2.23	1	1	我家宝宝一岁了前俩天突然流鼻涕今天鼻涕变黄颜色的了还偶尔有几声咳嗽
1	1	2	4	59	7	10	0.51	8.43	0.83	6	0.62	4.97	0.5	3.0	2	0	7	0.47	0	0	0.012	19646	31	1	0	1.0	0.97	2	1	6	15	15	2.68	1	0	我家宝宝一岁了前俩天突然流鼻涕今天鼻涕变黄颜色的了还偶尔有几声咳嗽
1	1	2	4	45	5	8	0.71	9.0	1.0	0	0.23	4.86	1	0.0	0	0	8	0.53	0	0	0.0136	35239	114	1	1	1.0	1.0	1	0	0	15	15	3.12	1	0	我家宝宝一岁了前俩天突然流鼻涕今天鼻涕变黄颜色的了还偶尔有几声咳嗽
1	1	2	4	72	13	22	0.58	5.54	1.0	0	0.42	6.19	0.5	0.0	0	0	9	0.6	0	0	0.0064	18156	27	1	0	1.0	1.0	2	0	0	15	15	3.35	1	0	我家宝宝一岁了前俩天突然流鼻涕今天鼻涕变黄颜色的了还偶尔有几声咳嗽
1	1	2	4	71	8	12	0.55	8.88	0.98	1	0.62	5.83	0.5	0.0	-2	0	10	0.67	0	0	0.0116	6445	4	1	0	1.0	1.0	2	0	0	15	15	4.25	1	0	我家宝宝一岁了前俩天突然流鼻涕今天鼻涕变黄颜色的了还偶尔有几声咳嗽
1	1	2	4	51	6	8	0.67	8.5	1.0	0	1.25	4.74	1	0.0	0	0	11	0.73	0	0	0.0199	6638	13	1	1	1.0	0.9	1	0	0	15	15	4.33	1	0	我家宝宝一岁了前俩天突然流鼻涕今天鼻涕变黄颜色的了还偶尔有几声咳嗽
1	1	2	4	42	4	4	0.54	10.5	1.0	0	1.67	4.63	0.5	0.0	0	0	12	0.8	0	0	0.0266	133888	3383	0.98	1	1.0	1.0	1	0	0	15	15	4.67	1	0	我家宝宝一岁了前俩天突然流鼻涕今天鼻涕变黄颜色的了还偶尔有几声咳嗽
1	1	2	4	50	4	3	0.59	12.5	1.0	0	0.5	4.68	0.5	0.0	0	0	13	0.87	0	0	0.0114	13702	6	1	1	1.0	1.0	1	1	6	15	15	334944.3	1	0	我家宝宝一岁了前俩天突然流鼻涕今天鼻涕变黄颜色的了还偶尔有几声咳嗽
1	1	2	4	49	7	10	0.55	7.0	0.94	2	0.56	4.8	1	0.0	0	0	14	0.93	0	0	0.0041	24921	1	1	3	1.0	1.0	2	2	6	15	15	379561.72	1	0	我家宝宝一岁了前俩天突然流鼻涕今天鼻涕变黄颜色的了还偶尔有几声咳嗽
1	1	2	4	62	11	9	0.59	5.64	0.65	9	0.4	5.06	1	1.0	1	0	15	1.0	0	0	0.0067	19224	14	1	3	1.0	1.0	2	1	6	15	15	379562.4	1	0	我家宝宝一岁了前俩天突然流鼻涕今天鼻涕变黄颜色的了还偶尔有几声咳嗽
26	0	1	4	63	11	10	0.53	5.73	0.83	9	0.57	5.25	0.5	0.0	0	0	1	0.5	1	0	0.0108	36153	35	1	0	1.0	1.0	2	0	0	2	2	56.15	1	0	朋友家的小朋友3岁了，大声哭的时候蛋蛋会变的很大，然后医生说是疝气，需要做手术。我在网上看到孩子有自愈的可能，想问问孩子还能不能自愈？还有其他的治疗办法吗？
26	0	1	4	90	9	7	0.61	10.0	0.84	10	0.27	5.77	0.5	0.0	-1	0	2	1.0	0	1	0.0277	4509	10	1	1	1.0	1.0	1	1	5	2	2	57.35	1	1	朋友家的小朋友3岁了，大声哭的时候蛋蛋会变的很大，然后医生说是疝气，需要做手术。我在网上看到孩子有自愈的可能，想问问孩子还能不能自愈？还有其他的治疗办法吗？
34	0	2	4	44	6	15	0.64	7.33	1.0	0	0.57	4.33	0.5	0.0	0	0	1	0.25	1	0	0.016	37194	54	1	1	1.0	1.0	1	1	6	4	4	8.1	1	0	请问大家感康片能和啤酒一起吃吗？最近为了治感冒买了一盒吴太感康，吃的时候要注意什么?
34	0	2	4	55	9	7	0.57	6.11	1.0	5	0.8	5.17	0.5	0.0	0	0	2	0.5	0	1	0.0063	53354	43	1	1	1.0	1.0	4	1	6	4	4	9.83	1	1	请问大家感康片能和啤酒一起吃吗？最近为了治感冒买了一盒吴太感康，吃的时候要注意什么?
34	0	2	4	79	12	5	0.58	6.58	0.89	7	0.8	5.55	0.5	1.0	1	0	3	0.75	0	0	0.01	4110	8	1	1	1.0	1.0	1	0	0	4	4	31.98	1	0	请问大家感康片能和啤酒一起吃吗？最近为了治感冒买了一盒吴太感康，吃的时候要注意什么?
34	0	2	4	53	9	5	0.58	5.89	0.85	5	0.22	4.95	0.5	0.0	0	0	4	1.0	0	0	0.0318	13480	109	1	2	1.0	1.0	1	0	0	4	4	32.87	1	0	请问大家感康片能和啤酒一起吃吗？最近为了治感冒买了一盒吴太感康，吃的时候要注意什么?
1	1	1	4	59	10	9	0.53	5.9	0.97	2	0.33	5.38	0.5	0.0	0	0	1	0.14	1	0	0.0256	176807	2213	1	4	1.0	1.0	2	3	6	7	8	7.8	1	0	宝宝13个月，吃饭、大便、白天表现都正常。晚上入睡后，分别在夜里23点、凌晨1-2点、凌晨3-4点出现哼唧，辗转反侧，进而开始哭。23点的抱起来拍一下就可以，凌晨1-2点的，竖着抱好一会才能安静，抱着时肚子会咕噜响一阵，宝宝又会在怀里动一阵，睡去。
1	1	1	4	77	10	6	0.66	7.7	0.92	9	0.5	6.18	0.5	1.0	1	0	2	0.29	0	1	0.0449	158284	5788	0.98	1	1.0	1.0	1	0	0	7	8	8.05	1	0	宝宝13个月，吃饭、大便、白天表现都正常。晚上入睡后，分别在夜里23点、凌晨1-2点、凌晨3-4点出现哼唧，辗转反侧，进而开始哭。23点的抱起来拍一下就可以，凌晨1-2点的，竖着抱好一会才能安静，抱着时肚子会咕噜响一阵，宝宝又会在怀里动一阵，睡去。
1	1	1	4	44	5	4	0.73	8.8	0.96	3	0.09	4.63	0.5	1.0	1	0	3	0.43	0	0	0.0125	76543	182	1	0	1.0	1.0	6	0	0	7	8	8.93	1	0	宝宝13个月，吃饭、大便、白天表现都正常。晚上入睡后，分别在夜里23点、凌晨1-2点、凌晨3-4点出现哼唧，辗转反侧，进而开始哭。23点的抱起来拍一下就可以，凌晨1-2点的，竖着抱好一会才能安静，抱着时肚子会咕噜响一阵，宝宝又会在怀里动一阵，睡去。
1	1	1	4	84	18	22	0.54	4.67	1.0	0	2.0	4.55	1	4.0	4	0	4	0.57	0	0	0.0238	62418	235	1	1	1.0	1.0	1	0	0	7	8	9.08	2	1	宝宝13个月，吃饭、大便、白天表现都正常。晚上入睡后，分别在夜里23点、凌晨1-2点、凌晨3-4点出现哼唧，辗转反侧，进而开始哭。23点的抱起来拍一下就可以，凌晨1-2点的，竖着抱好一会才能安静，抱着时肚子会咕噜响一阵，宝宝又会在怀里动一阵，睡去。
1	1	1	4	65	5	1	0.73	13.0	0.93	6	0.67	5.39	0.5	2.0	2	0	5	0.71	0	0	0.0164	4328	28	1	1	1.0	1.0	1	0	0	7	8	9.87	1	0	宝宝13个月，吃饭、大便、白天表现都正常。晚上入睡后，分别在夜里23点、凌晨1-2点、凌晨3-4点出现哼唧，辗转反侧，进而开始哭。23点的抱起来拍一下就可以，凌晨1-2点的，竖着抱好一会才能安静，抱着时肚子会咕噜响一阵，宝宝又会在怀里动一阵，睡去。
1	1	1	4	63	11	3	0.55	5.73	0.95	3	0.22	5.8	0.5	1.0	0	0	6	0.86	0	0	0.0172	11372	48	1	1	1.0	1.0	1	0	0	7	8	9.93	1	0	宝宝13个月，吃饭、大便、白天表现都正常。晚上入睡后，分别在夜里23点、凌晨1-2点、凌晨3-4点出现哼唧，辗转反侧，进而开始哭。23点的抱起来拍一下就可以，凌晨1-2点的，竖着抱好一会才能安静，抱着时肚子会咕噜响一阵，宝宝又会在怀里动一阵，睡去。
1	1	1	4	98	13	9	0.59	7.54	0.88	11	2.0	6.91	0.5	2.0	2	0	7	1.0	0	0	0.0022	1389	1	1	1	1.0	1.0	1	0	0	7	8	25.95	1	0	宝宝13个月，吃饭、大便、白天表现都正常。晚上入睡后，分别在夜里23点、凌晨1-2点、凌晨3-4点出现哼唧，辗转反侧，进而开始哭。23点的抱起来拍一下就可以，凌晨1-2点的，竖着抱好一会才能安静，抱着时肚子会咕噜响一阵，宝宝又会在怀里动一阵，睡去。
1	1	1	4	51	7	0	0.53	7.29	0.92	7	0.67	4.97	0.5	2.0	2	0	1	0.25	1	0	0.0261	10908	73	1	0	1.0	1.0	6	0	0	4	4	2.57	1	0	孩子出生二个月整，出生时脐带绕脖很厉害，医生叫做高压氧，每隔十天做十天的高压氧，现在已经做了三个疗程的了医生还叫做第四个，问一下还有没有必要做第四个疗程。
1	1	1	4	72	10	3	0.58	7.2	0.87	18	0.33	4.47	0.5	1.0	1	0	2	0.5	0	1	0.016	37194	54	1	1	1.0	1.0	1	1	6	4	4	9.2	1	0	孩子出生二个月整，出生时脐带绕脖很厉害，医生叫做高压氧，每隔十天做十天的高压氧，现在已经做了三个疗程的了医生还叫做第四个，问一下还有没有必要做第四个疗程。
1	1	1	4	53	7	6	0.55	7.57	0.79	12	0.22	5.18	0.5	0.0	0	0	3	0.75	0	0	0.0107	6357	13	1	0	1.0	1.0	2	0	0	4	4	12.1	1	0	孩子出生二个月整，出生时脐带绕脖很厉害，医生叫做高压氧，每隔十天做十天的高压氧，现在已经做了三个疗程的了医生还叫做第四个，问一下还有没有必要做第四个疗程。
1	1	1	4	51	5	9	0.5	10.2	0.87	10	0.33	5.39	0.5	0.0	0	0	4	1.0	0	0	0.0154	5729	18	1	0	1.0	1.0	2	0	0	4	4	15.2	1	1	孩子出生二个月整，出生时脐带绕脖很厉害，医生叫做高压氧，每隔十天做十天的高压氧，现在已经做了三个疗程的了医生还叫做第四个，问一下还有没有必要做第四个疗程。
5	0	3	4	46	2	3	0.53	23.0	0.97	1	0.33	4.67	0.5	0.0	0	0	1	0.25	1	0	0.0138	76491	226	1	1	1.0	0.93	1	0	0	4	4	23.18	1	0	五岁宝宝女间歇性抽动症怎么办？孩子间断性歪嘴巴和眨眼睛，已经持续一个月了，吃了西药也不管用，怎么办？
5	0	3	4	77	9	3	0.63	8.56	0.79	8	1.0	5.97	0.5	1.0	0	0	2	0.5	0	1	0.018	668	4	1	1	1.0	1.0	1	0	0	4	4	38.17	1	0	五岁宝宝女间歇性抽动症怎么办？孩子间断性歪嘴巴和眨眼睛，已经持续一个月了，吃了西药也不管用，怎么办？
5	0	3	4	92	10	1	0.64	9.2	0.77	11	0.18	4.79	0.5	1.0	1	0	3	0.75	0	0	0.0103	59384	96	1	1	0.94	0.93	1	0	0	4	4	155.75	2	1	五岁宝宝女间歇性抽动症怎么办？孩子间断性歪嘴巴和眨眼睛，已经持续一个月了，吃了西药也不管用，怎么办？
27	0	2	4	42	7	11	0.57	6.0	1.0	0	0.18	5.05	0.5	0.0	0	0	1	0.5	1	0	0.0172	139144	649	1	1	1.0	1.0	1	0	0	2	2	1.95	1	0	痛经实在是太难受啊，一整来大姨妈就可疼了，疼的厉害了就吃止疼药啊！
27	0	2	4	56	10	11	0.56	5.6	0.92	2	0.5	5.26	0.5	1.0	1	0	2	1.0	0	1	0.0341	8574	113	1	1	1.0	1.0	1	0	0	2	2	2.68	1	1	痛经实在是太难受啊，一整来大姨妈就可疼了，疼的厉害了就吃止疼药啊！
22	0	2	4	59	7	4	0.53	8.43	1.0	3	0.5	4.33	0.5	0.0	0	0	1	0.33	1	0	0.0267	3376	15	1	0	1.0	1.0	2	0	0	3	3	14.32	1	1	痛经很闹心。我能用安琪痛经贴吗？就是疼的时候很痛的。。。
22	0	2	4	59	9	4	0.57	6.56	0.79	8	0.15	5.07	1	0.0	0	0	2	0.67	0	1	0.0162	6106	9	1	1	0.85	0.91	1	0	0	3	3	15.33	1	0	痛经很闹心。我能用安琪痛经贴吗？就是疼的时候很痛的。。。
22	0	2	4	98	17	13	0.57	5.76	0.74	13	3.0	6.36	1	2.0	2	0	3	1.0	0	0	0.0168	713	0	1	1	1.0	1.0	1	0	0	3	3	16.58	1	0	痛经很闹心。我能用安琪痛经贴吗？就是疼的时候很痛的。。。
9	1	3	4	42	5	0	0.56	8.4	0.96	2	1.5	4.53	1	0.0	0	0	1	0.2	1	0	0.0103	59384	96	1	2	1.0	1.0	1	0	0	5	5	16.03	1	0	孩子经常清嗓、咳嗽、吸鼻、吐痰感觉喉咙一直不舒服，但是也没有什么病啊，有时候还会不自主的眨眼、皱眉头、噘嘴巴、张嘴巴，感觉很奇怪，网上查了下似乎是抽动症，到西安哪里能够诊断和治疗呢？
9	1	3	4	71	8	2	0.62	8.88	0.71	13	0.75	5.8	0.5	1.0	1	0	2	0.4	0	1	0.0323	105638	1383	1	1	1.0	0.98	1	0	0	5	5	16.45	1	0	孩子经常清嗓、咳嗽、吸鼻、吐痰感觉喉咙一直不舒服，但是也没有什么病啊，有时候还会不自主的眨眼、皱眉头、噘嘴巴、张嘴巴，感觉很奇怪，网上查了下似乎是抽动症，到西安哪里能够诊断和治疗呢？
9	1	3	4	69	8	4	0.61	8.62	0.93	4	1.0	5.19	0.5	0.0	0	0	3	0.6	0	0	0.013	52646	144	1	1	0.97	0.96	1	0	0	5	5	28.55	1	0	孩子经常清嗓、咳嗽、吸鼻、吐痰感觉喉咙一直不舒服，但是也没有什么病啊，有时候还会不自主的眨眼、皱眉头、噘嘴巴、张嘴巴，感觉很奇怪，网上查了下似乎是抽动症，到西安哪里能够诊断和治疗呢？
9	1	3	4	120	13	3	0.57	9.23	0.85	12	0.0	5.68	1	2.0	1	1	4	0.8	0	0	0.0594	227473	4556	0.95	1	0.96	0.96	1	0	0	5	5	1045.8	2	1	孩子经常清嗓、咳嗽、吸鼻、吐痰感觉喉咙一直不舒服，但是也没有什么病啊，有时候还会不自主的眨眼、皱眉头、噘嘴巴、张嘴巴，感觉很奇怪，网上查了下似乎是抽动症，到西安哪里能够诊断和治疗呢？
5	1	3	4	88	12	9	0.58	7.33	0.84	5	0.0	6.08	0.5	1.0	1	0	1	0.2	1	0	0.0216	1437	1	1	2	1.0	0.97	1	0	0	5	5	27.45	1	0	5岁的宝宝老是吐舌头怎么回事？还经常眨眼睛，这是得了抽动症吗？这怎么办
5	1	3	4	125	18	15	0.58	6.94	0.95	2	0.0	7.81	0.5	0.0	0	0	2	0.4	0	1	0.013	52646	144	1	2	1.0	0.97	1	1	6	5	5	41.83	1	0	5岁的宝宝老是吐舌头怎么回事？还经常眨眼睛，这是得了抽动症吗？这怎么办
5	1	3	4	97	10	3	0.5	9.7	0.85	6	0.0	4.92	0.5	2.0	2	0	3	0.6	0	0	0.0031	15439	0	1	1	0.91	0.96	1	0	0	5	5	1049.77	2	1	5岁的宝宝老是吐舌头怎么回事？还经常眨眼睛，这是得了抽动症吗？这怎么办
5	1	3	4	52	7	11	0.74	7.43	0.83	4	0.57	4.77	0.5	1.0	1	0	4	0.8	0	0	0.0216	207850	805	1	3	1.0	1.0	2	2	6	5	5	702162.55	1	0	5岁的宝宝老是吐舌头怎么回事？还经常眨眼睛，这是得了抽动症吗？这怎么办
5	0	1	4	74	15	7	0.57	4.93	0.86	11	1.33	5.73	0.5	2.0	2	0	1	0.25	1	0	0.0238	62418	235	1	1	1.0	1.0	1	0	0	4	3	7.23	1	1	上周六孩子（4岁9个月女孩）在玩耍时，不小心把门牙（左上）给磕了，去一家私人口腔看了一下，牙片显示压根处有裂痕。由于当时孩子哭闹不停，医生说先回去观察一下，如果没有红肿化脓的情况可以暂时不做处理。现在是第四天了，牙龈有些发红发肿，但孩子反映没有什么不适的感觉。
5	0	1	4	40	3	3	0.49	13.33	0.96	3	0.57	4.57	0.5	1.0	1	0	2	0.5	0	1	0.029	17259	200	1	1	1.0	1.0	1	0	0	4	3	11.13	1	0	上周六孩子（4岁9个月女孩）在玩耍时，不小心把门牙（左上）给磕了，去一家私人口腔看了一下，牙片显示压根处有裂痕。由于当时孩子哭闹不停，医生说先回去观察一下，如果没有红肿化脓的情况可以暂时不做处理。现在是第四天了，牙龈有些发红发肿，但孩子反映没有什么不适的感觉。
5	0	1	4	85	11	7	0.56	7.73	0.9	8	0.36	5.82	0.5	1.0	1	0	3	0.75	0	0	0.0124	26510	30	1	1	1.0	1.0	1	0	0	4	3	18.77	1	0	上周六孩子（4岁9个月女孩）在玩耍时，不小心把门牙（左上）给磕了，去一家私人口腔看了一下，牙片显示压根处有裂痕。由于当时孩子哭闹不停，医生说先回去观察一下，如果没有红肿化脓的情况可以暂时不做处理。现在是第四天了，牙龈有些发红发肿，但孩子反映没有什么不适的感觉。
29	1	1	4	75	13	14	0.49	5.77	0.57	18	0.62	5.72	0.5	1.0	1	0	1	0.12	1	0	0.0463	20010	74	1	1	1.0	1.0	1	0	0	8	8	0.9	1	0	体检前多久不能喝酒呢?喜欢没事的时候喝两杯，也不多最近准备去体检的，所以想问问多久不能喝酒
29	1	1	4	41	5	8	0.64	8.2	0.9	4	1.0	3.82	0.5	0.0	0	0	2	0.25	0	1	0.019	9583	13	1	2	1.0	1.0	1	1	6	8	8	1.15	1	0	体检前多久不能喝酒呢?喜欢没事的时候喝两杯，也不多最近准备去体检的，所以想问问多久不能喝酒
29	1	1	4	47	8	5	0.5	5.88	0.8	6	1.25	4.74	0.5	0.0	0	0	3	0.38	0	0	0.74	50	3	1	3	1.0	0.97	1	0	0	8	8	2.08	1	1	体检前多久不能喝酒呢?喜欢没事的时候喝两杯，也不多最近准备去体检的，所以想问问多久不能喝酒
29	1	1	4	56	11	4	0.58	5.09	1.0	0	0.42	4.44	0.5	0.0	0	0	4	0.5	0	0	0.0352	203310	4394	0.98	1	1.0	1.0	1	0	0	8	8	2.17	1	0	体检前多久不能喝酒呢?喜欢没事的时候喝两杯，也不多最近准备去体检的，所以想问问多久不能喝酒
29	1	1	4	77	14	12	0.54	5.5	0.87	7	0.36	5.78	0.5	0.0	0	0	5	0.62	0	0	0.014	89558	270	1	0	1.0	0.97	2	0	0	8	8	5.8	1	0	体检前多久不能喝酒呢?喜欢没事的时候喝两杯，也不多最近准备去体检的，所以想问问多久不能喝酒
29	1	1	4	94	11	14	0.59	8.55	0.6	19	0.21	5.88	0.5	1.0	1	0	6	0.75	0	0	0.0264	43249	193	1	1	1.0	1.0	1	0	0	8	8	8.45	1	0	体检前多久不能喝酒呢?喜欢没事的时候喝两杯，也不多最近准备去体检的，所以想问问多久不能喝酒
29	1	1	4	91	12	24	0.49	7.58	0.79	12	1.0	6.47	0.5	0.0	0	0	7	0.88	0	0	0.0095	10473	5	1	0	1.0	1.0	2	0	0	8	8	27.8	1	0	体检前多久不能喝酒呢?喜欢没事的时候喝两杯，也不多最近准备去体检的，所以想问问多久不能喝酒
29	1	1	4	39	5	5	0.5	7.8	0.78	7	0.06	4.17	0.5	0.0	0	0	8	1.0	0	0	0.0046	25148	7	1	3	1.0	1.0	2	0	6	8	8	360488.8	1	0	体检前多久不能喝酒呢?喜欢没事的时候喝两杯，也不多最近准备去体检的，所以想问问多久不能喝酒
6	1	3	4	113	9	17	0.47	12.56	0.87	6	0.09	6.35	1	2.0	2	0	1	0.11	1	0	0.0097	29664	53	1	0	1.0	1.0	2	0	0	9	8	26.83	1	0	孩子得了抽动症一个月了，怎么护理啊？平常吃什么水果对孩子身体好呢？
6	1	3	4	111	6	11	0.58	18.5	0.98	1	0.14	5.84	0.5	0.0	-3	0	2	0.22	0	1	0.0332	57966	850	1	1	1.0	1.0	1	0	0	9	8	29.18	1	0	孩子得了抽动症一个月了，怎么护理啊？平常吃什么水果对孩子身体好呢？
6	1	3	4	53	9	7	0.67	5.89	0.72	8	0.2	4.87	0.5	0.0	-1	0	3	0.33	0	0	0.0103	19982	23	1	0	1.0	1.0	2	0	0	9	8	42.07	1	0	孩子得了抽动症一个月了，怎么护理啊？平常吃什么水果对孩子身体好呢？
6	1	3	4	48	6	5	0.57	8.0	0.73	8	0.17	4.86	0.5	0.0	0	0	4	0.44	0	0	0.0252	79527	1419	0.98	4	1.0	0.97	1	0	0	9	8	45.82	1	0	孩子得了抽动症一个月了，怎么护理啊？平常吃什么水果对孩子身体好呢？
6	1	3	4	75	9	6	0.69	8.33	0.94	3	1.0	5.76	0.5	1.0	0	0	5	0.56	0	0	0.0044	8958	11	1	1	1.0	1.0	1	0	0	9	8	46.18	1	0	孩子得了抽动症一个月了，怎么护理啊？平常吃什么水果对孩子身体好呢？
6	1	3	4	94	10	1	0.58	9.4	0.55	22	0.08	4.85	0.5	2.0	2	0	6	0.67	0	0	0.0067	8953	2	1	1	0.94	0.93	1	0	0	9	8	76.92	2	1	孩子得了抽动症一个月了，怎么护理啊？平常吃什么水果对孩子身体好呢？
6	1	3	4	60	9	12	0.49	6.67	0.54	12	0.0	5.39	1	0.0	-3	0	7	0.78	0	0	0.0063	12923	9	1	3	1.0	1.0	1	2	6	9	8	319269.03	1	0	孩子得了抽动症一个月了，怎么护理啊？平常吃什么水果对孩子身体好呢？
10	1	3	4	76	8	3	0.69	9.5	0.72	14	0.0	5.78	1	1.0	1	0	1	0.2	1	0	0.0332	57966	850	1	1	1.0	0.95	1	0	0	5	4	8.9	1	0	孩子得了抽动症怎么办？我孩子已经得抽动症半年了，我带他去看了，也拿了药，什么氟哌啶醇片啊这些药，但是断了又复发了，这怎么办啊？孩子歪嘴巴，他现在越来越内向了，我很担心他以后出现心理方面的问题，抽动症怎么才能治好啊
10	1	3	4	104	10	0	0.61	10.4	0.56	44	0.0	4.77	0.5	0.0	-1	0	2	0.4	0	1	0.0067	8953	2	1	1	0.88	0.94	1	0	0	5	4	34.3	2	1	孩子得了抽动症怎么办？我孩子已经得抽动症半年了，我带他去看了，也拿了药，什么氟哌啶醇片啊这些药，但是断了又复发了，这怎么办啊？孩子歪嘴巴，他现在越来越内向了，我很担心他以后出现心理方面的问题，抽动症怎么才能治好啊
10	1	3	4	77	13	14	0.73	5.92	0.79	12	3.25	6.33	0.5	0.0	-3	0	3	0.6	0	0	0.0103	59384	96	1	3	1.0	1.0	1	2	6	5	4	326987.92	1	0	孩子得了抽动症怎么办？我孩子已经得抽动症半年了，我带他去看了，也拿了药，什么氟哌啶醇片啊这些药，但是断了又复发了，这怎么办啊？孩子歪嘴巴，他现在越来越内向了，我很担心他以后出现心理方面的问题，抽动症怎么才能治好啊
1	1	1	4	41	7	4	0.69	5.86	0.89	8	0.72	4.37	1	0.0	0	0	1	0.5	1	0	0.0134	15958	45	1	2	1.0	1.0	1	1	6	2	2	184.07	1	1	孩子于16年9月末出生，在两个月的时候还曾要自己翻身，并且很活泼。后来百天左右感冒后，不再练习翻身，并且在之前让他趴着时能抬头而现在不大能抬头了，同时胳膊和腿也不如以前爱动了。今天去发育科进行了检查，发现严重缺铁（血铁含量为2），然后肌电图显示神经系统没有问题，但有些肌无力。想问下，这个症状与缺铁有关么？因为当时看诊的大夫说看肌电图与她想象的不同，说不知道是什么病，也不知道什么原因引起的，只是开了些补铁的药剂和维生素B1、B2、B12，让观察。是妹妹39岁才生的孩子，并且是盼了很久才得到的唯一的孩子，家里
1	1	1	4	59	11	18	0.57	5.36	1.0	0	0.5	4.86	0.5	0.0	0	0	2	1.0	0	1	0.0243	14526	20	1	3	0.98	1.0	1	0	0	2	2	583.33	1	0	孩子于16年9月末出生，在两个月的时候还曾要自己翻身，并且很活泼。后来百天左右感冒后，不再练习翻身，并且在之前让他趴着时能抬头而现在不大能抬头了，同时胳膊和腿也不如以前爱动了。今天去发育科进行了检查，发现严重缺铁（血铁含量为2），然后肌电图显示神经系统没有问题，但有些肌无力。想问下，这个症状与缺铁有关么？因为当时看诊的大夫说看肌电图与她想象的不同，说不知道是什么病，也不知道什么原因引起的，只是开了些补铁的药剂和维生素B1、B2、B12，让观察。是妹妹39岁才生的孩子，并且是盼了很久才得到的唯一的孩子，家里
11	0	1	4	61	6	8	0.71	10.17	0.96	2	0.67	4.87	0.5	0.0	-1	0	1	0.33	1	0	0.0178	21514	56	1	2	1.0	0.97	1	0	0	3	3	10.03	2	1	11岁了好几年了起长时间休息后手脚无力活动一会就没事了最近厉害了抽血检查不缺钙和微量元素
11	0	1	4	42	8	6	0.59	5.25	0.91	3	0.55	4.58	0.5	0.0	0	0	2	0.67	0	1	0.0049	9731	2	1	4	1.0	1.0	1	2	6	3	3	695828.88	1	0	11岁了好几年了起长时间休息后手脚无力活动一会就没事了最近厉害了抽血检查不缺钙和微量元素
1	0	1	4	41	5	11	0.48	8.2	1.0	0	0.5	4.48	0.5	0.0	0	0	1	0.33	1	0	0.0069	137473	235	1	0	1.0	1.0	2	0	0	3	3	13.37	1	1	您好。我家宝宝9个半月了，以前晚上起夜3-4次，但很快入睡。最近凌晨起夜总有一次醒来要1-2小时才能入睡。醒来时不哭，但总是翻身，翻身一会睡不着就要哼哼。抱起来宝宝会打挺。白天经常有挠头动作。白天上午11点一觉，下午3点一觉各一小时左右。晚上8:30-9点入睡。早上7点多起床。凌晨2-4点醒来时会给吃一次夜奶。宝宝用餐时间8点奶粉120ML。10点小米粥加菜泥。12点奶粉90ML。1点苹果半个。2点小米粥鸡蛋羹半个。4点奶粉90ML。6点小米粥鸡蛋半个。8:30奶粉120ML加婴儿饼干5小块。入睡。
1	0	1	4	79	9	12	0.61	8.78	0.81	28	0.46	5.18	0.5	0.0	0	0	2	0.67	0	1	0.0198	36201	181	1	1	1.0	1.0	1	0	0	3	3	35.2	1	0	您好。我家宝宝9个半月了，以前晚上起夜3-4次，但很快入睡。最近凌晨起夜总有一次醒来要1-2小时才能入睡。醒来时不哭，但总是翻身，翻身一会睡不着就要哼哼。抱起来宝宝会打挺。白天经常有挠头动作。白天上午11点一觉，下午3点一觉各一小时左右。晚上8:30-9点入睡。早上7点多起床。凌晨2-4点醒来时会给吃一次夜奶。宝宝用餐时间8点奶粉120ML。10点小米粥加菜泥。12点奶粉90ML。1点苹果半个。2点小米粥鸡蛋羹半个。4点奶粉90ML。6点小米粥鸡蛋半个。8:30奶粉120ML加婴儿饼干5小块。入睡。
1	0	1	4	77	15	13	0.6	5.13	0.87	16	2.33	5.62	1	1.0	1	0	3	1.0	0	0	0.0118	4654	3	1	3	1.0	1.0	1	1	6	3	3	35.72	1	0	您好。我家宝宝9个半月了，以前晚上起夜3-4次，但很快入睡。最近凌晨起夜总有一次醒来要1-2小时才能入睡。醒来时不哭，但总是翻身，翻身一会睡不着就要哼哼。抱起来宝宝会打挺。白天经常有挠头动作。白天上午11点一觉，下午3点一觉各一小时左右。晚上8:30-9点入睡。早上7点多起床。凌晨2-4点醒来时会给吃一次夜奶。宝宝用餐时间8点奶粉120ML。10点小米粥加菜泥。12点奶粉90ML。1点苹果半个。2点小米粥鸡蛋羹半个。4点奶粉90ML。6点小米粥鸡蛋半个。8:30奶粉120ML加婴儿饼干5小块。入睡。
83	0	1	4	57	7	3	0.52	8.14	1.0	0	0.47	5.2	1	0.0	0	0	1	0.5	1	0	0.0122	35085	88	1	1	1.0	1.0	1	0	0	2	4	6.05	2	0	我妈83岁了，近来隔天发一次病。发病时说胸闷，身体有多处，要掉下来，须用手扶着，一直和人家打牌，口里念打打打的，行动也迟缓，力不从心。2015年年底因发生大腿骨折做了大手术，2016年初也发病了，吃了药好的
83	0	1	4	92	13	15	0.57	7.08	1.0	3	1.8	5.65	0.5	0.0	0	0	2	1.0	0	1	0.0198	36201	181	1	1	1.0	1.0	1	0	0	2	4	10.3	2	1	我妈83岁了，近来隔天发一次病。发病时说胸闷，身体有多处，要掉下来，须用手扶着，一直和人家打牌，口里念打打打的，行动也迟缓，力不从心。2015年年底因发生大腿骨折做了大手术，2016年初也发病了，吃了药好的
3	1	1	4	49	5	5	0.61	9.8	0.87	7	0.5	4.7	0.5	1.0	1	0	1	0.2	1	0	0.0206	10273	61	0.98	1	1.0	1.0	1	0	0	5	5	14.52	1	0	前阵子宝宝脸上长痘痘，我觉得可能是捂着了，后来他爷爷奶奶带出去玩，一热又着凉，加上积食，就感冒发烧了。烧到39度，后来去了医院，化验了血，医生说病毒感冒，听了心肺和气管，说没问题。后来开了美林退烧药，葵花牌小儿肺热止咳口服液，豆豉清热解毒颗粒，还有一个红曲霉素冲剂消炎的，吃了三天也没效，还是到了晚上和早上就发烧，一般38.5度左右。怎么办？还需要去医院看吗？担心。
3	1	1	4	61	12	18	0.62	5.08	0.9	5	1.5	5.64	0.5	0.0	0	0	2	0.4	0	1	0.0168	24173	35	1	0	0.97	1.0	2	0	0	5	5	21.18	2	1	前阵子宝宝脸上长痘痘，我觉得可能是捂着了，后来他爷爷奶奶带出去玩，一热又着凉，加上积食，就感冒发烧了。烧到39度，后来去了医院，化验了血，医生说病毒感冒，听了心肺和气管，说没问题。后来开了美林退烧药，葵花牌小儿肺热止咳口服液，豆豉清热解毒颗粒，还有一个红曲霉素冲剂消炎的，吃了三天也没效，还是到了晚上和早上就发烧，一般38.5度左右。怎么办？还需要去医院看吗？担心。
3	1	1	4	73	11	6	0.61	6.64	0.78	16	1.5	5.75	0.5	1.0	1	0	3	0.6	0	0	0.0158	5259	11	1	1	1.0	1.0	1	0	0	5	5	21.78	1	0	前阵子宝宝脸上长痘痘，我觉得可能是捂着了，后来他爷爷奶奶带出去玩，一热又着凉，加上积食，就感冒发烧了。烧到39度，后来去了医院，化验了血，医生说病毒感冒，听了心肺和气管，说没问题。后来开了美林退烧药，葵花牌小儿肺热止咳口服液，豆豉清热解毒颗粒，还有一个红曲霉素冲剂消炎的，吃了三天也没效，还是到了晚上和早上就发烧，一般38.5度左右。怎么办？还需要去医院看吗？担心。
3	1	1	4	44	7	6	0.61	6.29	0.92	5	0.0	4.89	1	0.0	0	0	4	0.8	0	0	0.0119	17874	33	1	1	1.0	1.0	1	1	6	5	5	23.43	1	0	前阵子宝宝脸上长痘痘，我觉得可能是捂着了，后来他爷爷奶奶带出去玩，一热又着凉，加上积食，就感冒发烧了。烧到39度，后来去了医院，化验了血，医生说病毒感冒，听了心肺和气管，说没问题。后来开了美林退烧药，葵花牌小儿肺热止咳口服液，豆豉清热解毒颗粒，还有一个红曲霉素冲剂消炎的，吃了三天也没效，还是到了晚上和早上就发烧，一般38.5度左右。怎么办？还需要去医院看吗？担心。
8	1	3	4	66	6	9	0.56	11.0	0.95	2	0.0	5.46	0.5	1.0	1	0	1	0.14	1	0	0.0065	1232	1	1	2	1.0	1.0	1	0	0	7	6	56.72	1	0	孩子患抽动症已经1个月了，现在越来越严重了，怎样减轻抽动症孩子的症状？
8	1	3	4	151	21	22	0.68	7.19	0.62	26	0.0	5.48	0.5	1.5	1	0	2	0.29	0	1	0.0138	76491	226	1	1	1.0	1.0	1	3	0	7	6	58.83	1	0	孩子患抽动症已经1个月了，现在越来越严重了，怎样减轻抽动症孩子的症状？
8	1	3	4	97	12	8	0.62	8.08	0.84	7	0.0	6.22	1	0.5	-1	0	3	0.43	0	0	0.0152	13029	33	1	0	1.0	1.0	2	1	6	7	6	60.33	1	0	孩子患抽动症已经1个月了，现在越来越严重了，怎样减轻抽动症孩子的症状？
8	1	3	4	52	5	5	0.57	10.4	0.94	2	0.0	5.0	0.5	0.0	0	0	4	0.57	0	0	0.0141	20898	46	1	1	1.0	1.0	1	0	0	7	6	67.13	1	0	孩子患抽动症已经1个月了，现在越来越严重了，怎样减轻抽动症孩子的症状？
8	1	3	4	104	11	0	0.58	9.45	0.49	22	0.0	5.3	0.5	2.0	2	0	5	0.71	0	0	0.0076	526	1	1	1	0.87	0.92	1	0	0	7	6	80.4	2	1	孩子患抽动症已经1个月了，现在越来越严重了，怎样减轻抽动症孩子的症状？
23	0	2	4	60	11	25	0.59	5.45	1.0	1	0.0	4.96	0.5	0.0	0	0	1	0.14	1	0	0.0097	4729	6	1	0	1.0	1.0	2	0	0	7	6	1.22	1	0	大姨妈真的是疼起来闹挺啊。我在这里求助一下医生我该怎么办？
23	0	2	4	78	13	11	0.62	6.0	1.0	0	0.0	5.7	0.5	1.0	1	0	2	0.29	0	1	0.0146	124230	499	1	0	1.0	1.0	2	0	0	7	6	1.35	1	0	大姨妈真的是疼起来闹挺啊。我在这里求助一下医生我该怎么办？
23	0	2	4	64	7	10	0.54	9.14	1.0	0	0.0	4.91	0.5	0.0	0	0	3	0.43	0	0	0.0163	39007	138	1	0	1.0	1.0	2	0	0	7	6	1.9	1	1	大姨妈真的是疼起来闹挺啊。我在这里求助一下医生我该怎么办？
23	0	2	4	54	8	11	0.54	6.75	1.0	0	0.0	5.16	0.5	0.0	-1	0	4	0.57	0	0	0.009	4001	14	1	0	1.0	1.0	2	2	6	7	6	2.37	1	0	大姨妈真的是疼起来闹挺啊。我在这里求助一下医生我该怎么办？
23	0	2	4	48	7	3	0.62	6.86	1.0	0	0.0	4.14	0.5	0.0	-2	0	5	0.71	0	0	0.0168	24173	35	1	0	1.0	1.0	6	0	0	7	6	2.88	1	0	大姨妈真的是疼起来闹挺啊。我在这里求助一下医生我该怎么办？
23	0	2	4	60	10	14	0.67	6.0	1.0	0	0.75	5.67	0.5	0.0	0	0	6	0.86	0	0	0.0138	7340	9	1	0	1.0	1.0	2	0	0	7	6	3.43	1	0	大姨妈真的是疼起来闹挺啊。我在这里求助一下医生我该怎么办？
28	0	2	4	49	7	4	0.5	7.0	0.93	2	0.23	4.57	0.5	0.0	0	0	1	0.5	1	0	0.1048	155031	19294	0.97	1	1.0	1.0	1	0	0	2	2	2.77	1	0	自从来大姨妈就痛经啊、医生我吃止疼药有依赖性了。我能用安琪痛经贴吗？
28	0	2	4	60	9	13	0.62	6.67	0.87	5	0.0	4.55	0.5	0.0	0	0	2	1.0	0	1	0.0072	32707	40	1	0	1.0	1.0	6	0	0	2	2	3.27	1	1	自从来大姨妈就痛经啊、医生我吃止疼药有依赖性了。我能用安琪痛经贴吗？
2	0	3	4	74	12	3	0.63	6.17	0.85	5	0.0	5.77	0.5	1.0	1	0	1	0.25	1	0	0.0178	21514	56	1	2	1.0	1.0	1	1	6	4	4	35.58	1	0	小孩子两岁了不会说话咋办？女儿都2岁了还是不会喊爸爸妈妈，这是什么原因引起的？怎么治疗啊？
2	0	3	4	93	11	11	0.57	8.45	0.92	3	0.0	5.8	0.5	0.0	0	0	2	0.5	0	1	0.0216	1437	1	1	2	1.0	1.0	1	0	0	4	4	36.18	1	0	小孩子两岁了不会说话咋办？女儿都2岁了还是不会喊爸爸妈妈，这是什么原因引起的？怎么治疗啊？
2	0	3	4	91	10	4	0.48	9.1	0.94	5	2.0	4.94	1	1.0	1	0	3	0.75	0	0	0.135	39824	4108	0.99	1	1.0	0.98	1	0	0	4	4	1235.2	2	1	小孩子两岁了不会说话咋办？女儿都2岁了还是不会喊爸爸妈妈，这是什么原因引起的？怎么治疗啊？
1	1	1	4	54	6	0	0.72	9.0	0.97	1	0.33	5.11	0.5	0.0	0	0	1	0.5	1	0	0.0686	72814	4636	0.99	1	1.0	1.0	1	0	0	2	3	5.37	1	0	您好！我家宝宝10个月，最近发现小孩喜欢用头去碰撞一些东西（比如，墙、床头柜、或者大人的头）。而且碰完后就笑。请问是什么原因？前期一直补钙和吃鱼肝油。
1	1	1	4	47	7	6	0.64	6.71	0.96	2	0.08	5.27	0.5	0.0	0	0	2	1.0	0	1	0.0022	1389	1	1	1	1.0	1.0	1	0	0	2	3	5.72	2	1	您好！我家宝宝10个月，最近发现小孩喜欢用头去碰撞一些东西（比如，墙、床头柜、或者大人的头）。而且碰完后就笑。请问是什么原因？前期一直补钙和吃鱼肝油。
2	1	1	4	39	5	13	0.65	7.8	1.0	0	0.08	4.13	0.5	0.0	0	0	1	0.25	1	0	0.0097	94290	113	1	1	1.0	1.0	1	0	0	4	4	0.9	1	0	二周岁的小孩白天经常哭闹，晚上睡觉也不踏实。
2	1	1	4	88	13	13	0.65	6.77	0.83	5	0.07	6.02	0.5	1.0	1	0	2	0.5	0	1	0.0216	207850	805	1	2	1.0	1.0	1	0	0	4	4	1.38	1	0	二周岁的小孩白天经常哭闹，晚上睡觉也不踏实。
2	1	1	4	80	11	15	0.61	7.27	0.8	5	0.14	6.02	0.5	0.0	0	0	3	0.75	0	0	0.0118	28219	72	1	0	0	0	6	0	0	4	4	1.43	1	0	二周岁的小孩白天经常哭闹，晚上睡觉也不踏实。
2	1	1	4	59	9	7	0.6	6.56	0.82	4	0.83	5.43	0.5	0.0	0	0	4	1.0	0	0	0.0256	176807	2213	1	4	1.0	1.0	2	3	6	4	4	3.65	1	1	二周岁的小孩白天经常哭闹，晚上睡觉也不踏实。
54	0	2	4	45	8	6	0.63	5.62	0.89	4	0.5	4.83	0.5	0.0	0	1	1	0.33	1	0	0.0386	139443	1249	1	1	1.0	1.0	1	0	0	3	4	0.52	2	1	咳嗽，痰粘黄不易咳出，咽痒。问医生是风热咳嗽还是风寒咳嗽?谢谢！
54	0	2	4	67	9	10	0.64	7.44	0.9	4	0.19	5.58	0.5	0.0	0	0	2	0.67	0	1	0.0216	207850	805	1	2	1.0	1.0	1	0	0	3	4	0.87	1	0	咳嗽，痰粘黄不易咳出，咽痒。问医生是风热咳嗽还是风寒咳嗽?谢谢！
54	0	2	4	83	15	27	0.71	5.53	0.81	12	0.0	6.4	1	1.0	1	0	3	1.0	0	0	0.0134	27711	60	1	1	1.0	1.0	1	1	6	3	4	1.45	1	0	咳嗽，痰粘黄不易咳出，咽痒。问医生是风热咳嗽还是风寒咳嗽?谢谢！
1	0	3	4	42	4	3	0.47	10.5	0.97	1	0.0	4.94	0.5	1.0	1	1	1	0.33	1	0	0.0069	137473	235	1	0	1.0	1.0	2	0	0	3	5	1.48	2	0	家里宝宝这两天拉粑粑带有鸡蛋黄的泡沫，有时候出气带有些酸臭味
1	0	3	4	45	4	1	0.58	11.25	0.9	3	0.83	4.71	0.5	0.0	0	1	2	0.67	0	1	0.015	8215	5	1	1	1.0	1.0	1	0	0	3	5	2.43	3	1	家里宝宝这两天拉粑粑带有鸡蛋黄的泡沫，有时候出气带有些酸臭味
25	0	2	4	45	7	6	0.7	6.43	0.89	1	0.36	5.08	1	0.0	0	0	1	0.17	1	0	0.0174	44288	120	1	1	1.0	1.0	1	0	0	6	6	1.27	1	1	大家觉得吴太感康治感冒抗病毒有效吗？我得了病毒性感冒可不可以吃吴太感康？
25	0	2	4	60	8	14	0.5	7.5	0.91	0	1.67	4.96	1	0.0	0	0	2	0.33	0	1	0.0254	4448	13	1	1	1.0	0.78	1	0	0	6	6	2.6	1	0	大家觉得吴太感康治感冒抗病毒有效吗？我得了病毒性感冒可不可以吃吴太感康？
25	0	2	4	72	11	3	0.61	6.55	0.83	4	0.71	5.2	1	1.0	0	0	3	0.5	0	0	0.0188	23249	37	1	0	1.0	1.0	6	1	6	6	6	3.02	1	0	大家觉得吴太感康治感冒抗病毒有效吗？我得了病毒性感冒可不可以吃吴太感康？
25	0	2	4	44	8	7	0.57	5.5	0.69	5	0.33	4.64	0.5	0.0	0	0	4	0.67	0	0	0.0118	37339	107	1	0	1.0	1.0	3	0	0	6	6	3.6	1	0	大家觉得吴太感康治感冒抗病毒有效吗？我得了病毒性感冒可不可以吃吴太感康？
25	0	2	4	46	4	15	0.68	11.5	0.91	2	0.26	4.6	1	0.0	0	0	5	0.83	0	0	0.0294	41122	249	1	1	1.0	1.0	1	0	0	6	6	19.85	1	0	大家觉得吴太感康治感冒抗病毒有效吗？我得了病毒性感冒可不可以吃吴太感康？
25	0	2	4	44	10	19	0.61	4.4	0.9	1	1.6	4.61	0.5	0.0	0	0	6	1.0	0	0	0.0108	35138	105	1	1	1.0	1.0	1	0	0	6	6	35.62	1	0	大家觉得吴太感康治感冒抗病毒有效吗？我得了病毒性感冒可不可以吃吴太感康？
1	0	1	4	44	7	5	0.68	6.29	0.95	3	0.57	4.99	0.5	0.0	0	0	1	0.33	1	0	0.014	89558	270	1	0	1.0	1.0	2	0	0	3	4	1.02	1	0	宝宝出生3天后出现黄疸，医生说是生理性的，半月后症状轻了很多，但指甲根部开始发紫。做了心电图说心脏应该没事，然后医生也说不像缺氧，说缺氧手会抖，但宝宝这样已经一周多了，还没见好，请问各位名医们知道什么情况吗？非常感谢！
1	0	1	4	62	13	14	0.53	4.77	0.96	3	2.67	5.37	0.5	0.0	0	0	2	0.67	0	1	0.016	37194	54	1	1	1.0	1.0	1	1	6	3	4	8.58	2	1	宝宝出生3天后出现黄疸，医生说是生理性的，半月后症状轻了很多，但指甲根部开始发紫。做了心电图说心脏应该没事，然后医生也说不像缺氧，说缺氧手会抖，但宝宝这样已经一周多了，还没见好，请问各位名医们知道什么情况吗？非常感谢！
1	0	1	4	74	9	3	0.67	8.22	0.72	15	0.43	5.92	0.5	1.0	1	0	3	1.0	0	0	0.014	21816	25	1	1	1.0	1.0	1	0	0	3	4	8.67	1	0	宝宝出生3天后出现黄疸，医生说是生理性的，半月后症状轻了很多，但指甲根部开始发紫。做了心电图说心脏应该没事，然后医生也说不像缺氧，说缺氧手会抖，但宝宝这样已经一周多了，还没见好，请问各位名医们知道什么情况吗？非常感谢！
2	1	1	4	42	9	7	0.56	4.67	1.0	0	0.27	4.59	1	0.0	0	0	1	0.2	1	0	0.0175	67994	252	1	1	1.0	1.0	1	0	0	5	5	5.12	1	0	医生您好，我儿子三岁半，每天晚上睡觉老是出虚汗，是不是需要补钙。之前没有吃钙片，谢谢！
2	1	1	4	66	9	11	0.65	7.33	0.98	1	0.33	5.31	0.5	1.0	1	0	2	0.4	0	1	0.0097	94290	113	1	1	1.0	1.0	1	0	0	5	5	6.25	1	0	医生您好，我儿子三岁半，每天晚上睡觉老是出虚汗，是不是需要补钙。之前没有吃钙片，谢谢！
2	1	1	4	54	7	9	0.55	7.71	1.0	0	0.23	5.35	0.5	0.0	0	0	3	0.6	0	0	0.017	11539	18	1	0	1.0	1.0	2	0	0	5	5	10.72	1	0	医生您好，我儿子三岁半，每天晚上睡觉老是出虚汗，是不是需要补钙。之前没有吃钙片，谢谢！
2	1	1	4	47	6	13	0.6	7.83	0.97	1	0.16	5.05	1	1.0	0	0	4	0.8	0	0	0.0071	15205	36	1	0	1.0	1.0	2	0	0	5	5	12.12	1	0	医生您好，我儿子三岁半，每天晚上睡觉老是出虚汗，是不是需要补钙。之前没有吃钙片，谢谢！
2	1	1	4	82	13	19	0.47	6.31	0.98	1	2.0	5.5	1	0.0	0	0	5	1.0	0	0	0.0022	1389	1	1	1	1.0	1.0	1	0	0	5	5	34.85	1	1	医生您好，我儿子三岁半，每天晚上睡觉老是出虚汗，是不是需要补钙。之前没有吃钙片，谢谢！
11	0	1	4	45	5	3	0.76	9.0	1.0	0	2.0	4.56	1	0.0	0	0	1	0.25	1	0	0.013	52646	144	1	1	1.0	1.0	1	0	0	4	4	185.78	1	1	好几年了以前是早上起来双手无力活动一会就好了近期双手总是无力写一会字就好一点检查了不缺钙和微量元素有先天性内三角膜轻度返流
11	0	1	4	46	17	3	0.59	2.71	1.0	0	0.86	3.91	1	1.0	1	0	2	0.5	0	1	0.016	37194	54	1	1	1.0	1.0	1	1	6	4	4	215.13	1	0	好几年了以前是早上起来双手无力活动一会就好了近期双手总是无力写一会字就好一点检查了不缺钙和微量元素有先天性内三角膜轻度返流
11	0	1	4	70	7	7	0.62	10.0	0.85	7	0.86	5.89	0.5	1.0	1	0	3	0.75	0	0	0.0131	24821	135	1	1	1.0	0.96	1	1	6	4	4	222.32	1	0	好几年了以前是早上起来双手无力活动一会就好了近期双手总是无力写一会字就好一点检查了不缺钙和微量元素有先天性内三角膜轻度返流
11	0	1	4	60	6	7	0.5	10.0	0.96	2	0.5	5.53	0.5	0.0	0	0	4	1.0	0	0	0.0022	1389	1	1	1	1.0	1.0	1	0	0	4	4	14437.05	1	0	好几年了以前是早上起来双手无力活动一会就好了近期双手总是无力写一会字就好一点检查了不缺钙和微量元素有先天性内三角膜轻度返流
28	0	1	4	52	5	4	0.43	10.4	0.96	0	2.0	4.83	0.5	2.0	2	0	1	0.25	1	0	0.0289	30421	405	1	1	1.0	1.0	1	0	0	4	4	1.4	1	1	普通上班族，身体也没什么大毛病，就是有点亚健康，可是最近失眠特别严重，而且也吃不好，没有什么食欲。
28	0	1	4	46	5	1	0.61	9.2	1.0	0	0.2	4.24	0.5	0.0	0	0	2	0.5	0	1	0.013	52646	144	1	1	1.0	1.0	1	0	0	4	4	4.87	1	0	普通上班族，身体也没什么大毛病，就是有点亚健康，可是最近失眠特别严重，而且也吃不好，没有什么食欲。
28	0	1	4	79	16	10	0.6	4.94	0.95	4	0.29	5.28	1	1.0	1	0	3	0.75	0	0	0.0122	7450	18	1	1	1.0	1.0	1	0	0	4	4	6.67	1	0	普通上班族，身体也没什么大毛病，就是有点亚健康，可是最近失眠特别严重，而且也吃不好，没有什么食欲。
28	0	1	4	42	5	7	0.58	8.4	0.97	1	0.67	4.85	0.5	0.0	0	0	4	1.0	0	0	0.0079	7361	12	1	0	1.0	1.0	2	0	0	4	4	12.78	1	0	普通上班族，身体也没什么大毛病，就是有点亚健康，可是最近失眠特别严重，而且也吃不好，没有什么食欲。
1	0	2	4	161	23	9	0.67	7.0	0.89	19	0.33	6.19	0.5	0.5	-1	0	1	0.33	1	0	0.0113	21351	30	1	0	1.0	1.0	2	2	6	3	4	2.0	2	0	我家宝宝出生12天，这三天都有一次吐泡泡，但是没有咳嗽，没有鼻塞、体温吃奶也是正常的，就是白天睡眠时间没有之前那么长了。我看网上说吐泡泡是肺炎早期症状，想咨询一下，谢谢
1	0	2	4	75	12	18	0.49	6.25	0.82	13	0.27	5.46	0.5	4.0	3	1	2	0.67	0	1	0.044	224677	7021	0.99	1	1.0	1.0	1	0	0	3	4	3.42	2	1	我家宝宝出生12天，这三天都有一次吐泡泡，但是没有咳嗽，没有鼻塞、体温吃奶也是正常的，就是白天睡眠时间没有之前那么长了。我看网上说吐泡泡是肺炎早期症状，想咨询一下，谢谢
6	1	1	4	41	5	11	0.6	8.2	0.97	1	3.0	4.83	0.5	0.0	0	0	1	0.25	1	0	0.0134	15958	45	1	0	1.0	1.0	2	0	0	4	2	24.77	1	0	宝宝耸肩缩脖子是得了抽动症吗？已经持续两个月了，时不时发作一下，先一个星期发作一次，现在隔一天就发作了，这要怎么办？怎么看这个病啊？
6	1	1	4	90	9	0	0.51	10.0	0.92	7	0.0	5.05	0.5	1.0	0	0	2	0.5	0	1	0.0104	114904	156	1	1	0.95	0.96	1	0	0	4	2	70.82	1	1	宝宝耸肩缩脖子是得了抽动症吗？已经持续两个月了，时不时发作一下，先一个星期发作一次，现在隔一天就发作了，这要怎么办？怎么看这个病啊？
3	1	1	4	55	6	3	0.6	9.17	0.92	3	0.0	4.71	0.5	0.0	0	0	1	0.2	1	0	0.0154	5729	18	1	1	1.0	1.0	1	0	0	5	4	43.65	1	0	小孩爱摇头怎么回事？4岁了，最近发现经常摇头，不知道他怎么了，我查了下，说是抽动症的症状，真的是得了抽动症吗？
3	1	1	4	81	10	2	0.61	8.1	0.73	11	0.0	6.51	0.5	4.0	4	0	2	0.4	0	1	0.0122	5144	15	1	0	1.0	1.0	2	0	0	5	4	55.87	1	0	小孩爱摇头怎么回事？4岁了，最近发现经常摇头，不知道他怎么了，我查了下，说是抽动症的症状，真的是得了抽动症吗？
3	1	1	4	74	10	3	0.62	7.4	0.91	4	0.0	5.93	1	0.0	0	0	3	0.6	0	0	0.016	37194	54	1	0	1.0	1.0	2	0	0	5	4	57.7	1	0	小孩爱摇头怎么回事？4岁了，最近发现经常摇头，不知道他怎么了，我查了下，说是抽动症的症状，真的是得了抽动症吗？
3	1	1	4	101	12	2	0.54	8.42	0.86	10	1.12	5.53	0.5	1.0	0	0	4	0.8	0	0	0.022	6277	25	1	1	0.89	0.96	1	0	0	5	4	71.02	1	1	小孩爱摇头怎么回事？4岁了，最近发现经常摇头，不知道他怎么了，我查了下，说是抽动症的症状，真的是得了抽动症吗？
6	0	1	4	56	7	8	0.66	8.0	0.47	23	0.64	5.43	0.5	0.0	0	0	1	0.25	1	0	0.022	6277	25	1	1	1.0	1.0	1	0	0	4	7	5.7	3	1	6岁孩子咳嗽睡觉前和刚起床后咳嗽比较厉害有痰怎么样区分过敏性咳嗽肺热引起的咳嗽还是炎症咳嗽呢
6	0	1	4	62	9	14	0.62	6.89	0.98	1	0.47	5.2	0.5	0.0	0	0	2	0.5	0	1	0.0085	54622	97	1	0	1.0	1.0	2	0	0	4	7	8.1	2	0	6岁孩子咳嗽睡觉前和刚起床后咳嗽比较厉害有痰怎么样区分过敏性咳嗽肺热引起的咳嗽还是炎症咳嗽呢
6	0	1	4	76	8	19	0.67	9.5	0.71	16	0.53	6.32	0.5	1.0	0	0	3	0.75	0	0	0.0104	114876	156	1	1	1.0	1.0	1	0	0	4	7	9.88	1	0	6岁孩子咳嗽睡觉前和刚起床后咳嗽比较厉害有痰怎么样区分过敏性咳嗽肺热引起的咳嗽还是炎症咳嗽呢
6	0	1	4	46	8	17	0.49	5.75	0.89	6	1.0	5.37	0.5	0.0	0	0	4	1.0	0	0	0.0172	139144	649	1	1	1.0	0.96	1	0	0	4	7	11.1	1	0	6岁孩子咳嗽睡觉前和刚起床后咳嗽比较厉害有痰怎么样区分过敏性咳嗽肺热引起的咳嗽还是炎症咳嗽呢
30	1	1	4	45	5	2	0.47	9.0	1.0	0	0.67	3.85	0.5	0.0	0	0	1	0.25	1	0	0.0132	35972	159	1	1	1.0	1.0	1	0	0	4	4	1.27	1	1	右归胶囊与葡萄糖酸锌口服液可以同时服用吗
30	1	1	4	59	6	3	0.59	9.83	0.88	3	0.5	4.46	0.5	1.0	0	0	2	0.5	0	1	0.0478	115608	4942	0.97	0	1.0	0.88	6	1	6	4	4	22.5	1	0	右归胶囊与葡萄糖酸锌口服液可以同时服用吗
30	1	1	4	81	12	4	0.57	6.75	0.44	17	0.15	5.2	1	0.5	-1	0	3	0.75	0	0	0.0248	33773	147	1	1	1.0	1.0	1	0	0	4	4	34.97	1	0	右归胶囊与葡萄糖酸锌口服液可以同时服用吗
30	1	1	4	61	7	13	0.52	8.71	0.74	8	0.88	4.71	1	0.0	-1	0	4	1.0	0	0	0.0141	9476	20	1	1	1.0	1.0	1	0	0	4	4	35.6	1	0	右归胶囊与葡萄糖酸锌口服液可以同时服用吗
3	0	2	4	56	6	8	0.54	9.33	0.85	8	1.0	4.68	1	0.0	0	0	1	0.2	1	0	0.0254	4448	13	1	1	0.93	1.0	1	0	0	5	6	24.28	1	0	刚开始感冒，流鼻涕，然后咳嗽，气喘，上不来气，查了支原体是阳性1:160，打了5天阿奇和喜炎平、雾化，停药1天后发烧，连续3天，然后又查了支原体（1:640），打了5天吉他霉素和喜炎平，孩子现在停用消炎药5天，一直有服用止咳化痰的中药，目前精神状态良好。
3	0	2	4	71	11	7	0.62	6.45	0.92	5	1.17	5.74	0.5	1.0	1	0	2	0.4	0	1	0.0686	72814	4636	0.99	1	1.0	1.0	1	0	0	5	6	24.85	1	0	刚开始感冒，流鼻涕，然后咳嗽，气喘，上不来气，查了支原体是阳性1:160，打了5天阿奇和喜炎平、雾化，停药1天后发烧，连续3天，然后又查了支原体（1:640），打了5天吉他霉素和喜炎平，孩子现在停用消炎药5天，一直有服用止咳化痰的中药，目前精神状态良好。
3	0	2	4	56	7	6	0.53	8.0	0.96	2	1.75	4.58	1	0.0	0	0	3	0.6	0	0	0.0148	44189	86	1	1	1.0	1.0	1	0	0	5	6	25.12	1	0	刚开始感冒，流鼻涕，然后咳嗽，气喘，上不来气，查了支原体是阳性1:160，打了5天阿奇和喜炎平、雾化，停药1天后发烧，连续3天，然后又查了支原体（1:640），打了5天吉他霉素和喜炎平，孩子现在停用消炎药5天，一直有服用止咳化痰的中药，目前精神状态良好。
3	0	2	4	47	6	4	0.6	7.83	0.98	0	0.64	4.86	1	0.0	-1	0	4	0.8	0	0	0.0144	13443	27	1	1	1.0	1.0	1	0	0	5	6	26.4	1	0	刚开始感冒，流鼻涕，然后咳嗽，气喘，上不来气，查了支原体是阳性1:160，打了5天阿奇和喜炎平、雾化，停药1天后发烧，连续3天，然后又查了支原体（1:640），打了5天吉他霉素和喜炎平，孩子现在停用消炎药5天，一直有服用止咳化痰的中药，目前精神状态良好。
3	0	2	4	75	8	11	0.61	9.38	0.92	1	1.67	5.67	1	0.0	0	0	5	1.0	0	0	0.135	39824	4108	0.99	2	1.0	1.0	1	0	0	5	6	29.3	2	1	刚开始感冒，流鼻涕，然后咳嗽，气喘，上不来气，查了支原体是阳性1:160，打了5天阿奇和喜炎平、雾化，停药1天后发烧，连续3天，然后又查了支原体（1:640），打了5天吉他霉素和喜炎平，孩子现在停用消炎药5天，一直有服用止咳化痰的中药，目前精神状态良好。
4	0	1	4	74	11	3	0.62	6.73	0.97	5	0.5	5.56	1	1.0	1	0	1	0.2	1	0	0.0728	177179	6520	1	1	0.87	1.0	1	0	0	5	5	15.53	1	0	女宝三周半了，最近发现左下阴部长了个疝气，剧烈活动时或者哭闹厉害时就会出现，用手轻柔就是回去，平时没有别的什么明显症状，只是在疝气下来时，孩子会说胀，憋的慌，
4	0	1	4	79	13	10	0.63	6.08	0.77	9	0.83	5.69	1	1.0	1	0	2	0.4	0	1	0.0217	6354	31	1	1	1.0	1.0	1	0	0	5	5	17.13	1	0	女宝三周半了，最近发现左下阴部长了个疝气，剧烈活动时或者哭闹厉害时就会出现，用手轻柔就是回去，平时没有别的什么明显症状，只是在疝气下来时，孩子会说胀，憋的慌，
4	0	1	4	49	9	6	0.67	5.44	0.84	7	1.0	4.63	1	1.0	1	0	3	0.6	0	0	0.0148	11119	22	1	1	1.0	1.0	1	2	6	5	5	17.48	1	0	女宝三周半了，最近发现左下阴部长了个疝气，剧烈活动时或者哭闹厉害时就会出现，用手轻柔就是回去，平时没有别的什么明显症状，只是在疝气下来时，孩子会说胀，憋的慌，
4	0	1	4	61	11	5	0.55	5.55	0.93	3	0.71	5.06	1	0.0	0	0	4	0.8	0	0	0	37	0	1	1	1.0	1.0	1	1	6	5	5	24.72	1	0	女宝三周半了，最近发现左下阴部长了个疝气，剧烈活动时或者哭闹厉害时就会出现，用手轻柔就是回去，平时没有别的什么明显症状，只是在疝气下来时，孩子会说胀，憋的慌，
4	0	1	4	77	8	7	0.42	9.62	0.82	13	0.23	5.59	1	0.0	-2	0	5	1.0	0	0	0.135	39824	4108	0.99	2	1.0	0.97	1	0	0	5	5	35.1	1	1	女宝三周半了，最近发现左下阴部长了个疝气，剧烈活动时或者哭闹厉害时就会出现，用手轻柔就是回去，平时没有别的什么明显症状，只是在疝气下来时，孩子会说胀，憋的慌，
4	1	1	4	55	7	13	0.5	7.86	0.96	2	0.75	4.35	0.5	0.0	0	1	1	0.5	1	0	0.0235	2001	11	1	2	1.0	1.0	1	0	0	2	4	28.73	3	1	3岁，男孩，一边脸肉多，一边脸没肉，没肉的脸这边的颈筋特别粗、一说大声点，、有个位置还凸起来，是斜颈吗？怎么办，婴儿时期头歪过，但是医生说是没力气，后面到8、9个月没歪了。现在都没歪，也没有包块。
4	1	1	4	50	5	4	0.58	10.0	0.97	1	0.1	4.71	0.5	0.0	0	0	2	1.0	0	1	0.013	52646	144	1	1	1.0	1.0	1	0	0	2	4	153.07	1	0	3岁，男孩，一边脸肉多，一边脸没肉，没肉的脸这边的颈筋特别粗、一说大声点，、有个位置还凸起来，是斜颈吗？怎么办，婴儿时期头歪过，但是医生说是没力气，后面到8、9个月没歪了。现在都没歪，也没有包块。
24	0	2	4	45	4	10	0.51	11.25	0.96	1	0.11	4.93	0.5	0.0	0	0	1	0.25	1	0	0.0266	133888	3383	0.98	1	1.0	1.0	1	0	0	4	4	1.1	1	0	从小就是遗传了我妈的痛经啊，一来大姨妈急疼的可闹腾了，我该怎么办啊？
24	0	2	4	74	9	9	0.58	8.22	0.89	3	0.14	5.92	0.5	2.0	2	0	2	0.5	0	1	0.0224	24563	174	0.99	0	1.0	1.0	6	0	0	4	4	1.52	1	0	从小就是遗传了我妈的痛经啊，一来大姨妈急疼的可闹腾了，我该怎么办啊？
24	0	2	4	53	3	7	0.51	17.67	0.92	2	0.5	4.52	1	0.0	-1	0	3	0.75	0	0	0.0179	2568	11	1	1	1.0	0.97	1	0	6	4	4	2.48	1	1	从小就是遗传了我妈的痛经啊，一来大姨妈急疼的可闹腾了，我该怎么办啊？
24	0	2	4	57	10	2	0.66	5.7	0.96	1	0.75	4.46	0.5	2.0	2	0	4	1.0	0	0	0.0196	52260	143	1	1	0	0	1	0	0	4	4	2.85	1	0	从小就是遗传了我妈的痛经啊，一来大姨妈急疼的可闹腾了，我该怎么办啊？
2	0	1	4	44	9	4	0.53	4.89	0.91	3	0.18	5.19	0.5	0.0	0	0	1	0.25	1	0	0.0092	38001	42	1	0	1.0	1.0	2	0	0	4	4	16.58	1	0	1岁半宝宝10个手指都是纯白色的，宝宝从出生就是人工喂养，但胃口很好，身高体重都正常。想问是一下缺什么。
2	0	1	4	90	15	17	0.66	6.0	0.86	6	0.27	6.49	0.5	1.0	1	0	2	0.5	0	1	0.017	17716	40	1	2	1.0	1.0	1	0	0	4	4	20.82	1	0	1岁半宝宝10个手指都是纯白色的，宝宝从出生就是人工喂养，但胃口很好，身高体重都正常。想问是一下缺什么。
2	0	1	4	47	7	11	0.55	6.71	1.0	0	0.75	4.42	0.5	0.0	-1	0	3	0.75	0	0	0.0097	94290	113	1	1	1.0	1.0	1	0	0	4	4	23.12	1	1	1岁半宝宝10个手指都是纯白色的，宝宝从出生就是人工喂养，但胃口很好，身高体重都正常。想问是一下缺什么。
2	0	1	4	47	6	4	0.67	7.83	0.77	8	0.73	4.43	0.5	0.0	0	0	4	1.0	0	0	0.0093	5168	17	1	1	1.0	0.97	1	2	0	4	4	23.5	1	0	1岁半宝宝10个手指都是纯白色的，宝宝从出生就是人工喂养，但胃口很好，身高体重都正常。想问是一下缺什么。
16	1	1	4	51	6	15	0.55	8.5	1.0	0	0.65	5.04	0.5	0.0	0	0	1	0.17	1	0	0.0118	38398	64	1	1	1.0	1.0	1	0	0	6	6	2.12	1	0	您好，我最近身上起了不多不少的小包，然后我去医大四院检查了一下，说是玫瑰糠疹，然后我妈非得说我是免疫力低下得的，可是我却认为我免疫力挺好的，因为一学期全班都生过病，就我没有，请问玫瑰糠疹是免疫力低下引起的吗
16	1	1	4	47	9	17	0.59	5.22	1.0	0	1.57	5.17	0.5	0.0	0	0	2	0.33	0	1	0.0104	114876	156	1	1	1.0	1.0	1	0	0	6	6	2.37	2	1	您好，我最近身上起了不多不少的小包，然后我去医大四院检查了一下，说是玫瑰糠疹，然后我妈非得说我是免疫力低下得的，可是我却认为我免疫力挺好的，因为一学期全班都生过病，就我没有，请问玫瑰糠疹是免疫力低下引起的吗
16	1	1	4	83	13	7	0.63	6.38	0.7	21	0.61	5.28	0.5	1.0	1	0	3	0.5	0	0	0.0118	28219	72	1	0	1.0	0.98	2	1	6	6	6	2.92	1	0	您好，我最近身上起了不多不少的小包，然后我去医大四院检查了一下，说是玫瑰糠疹，然后我妈非得说我是免疫力低下得的，可是我却认为我免疫力挺好的，因为一学期全班都生过病，就我没有，请问玫瑰糠疹是免疫力低下引起的吗
16	1	1	4	59	10	18	0.63	5.9	0.93	2	0.55	5.94	0.5	1.0	0	0	4	0.67	0	0	0.0142	14184	23	1	0	1.0	1.0	6	0	0	6	6	3.8	1	0	您好，我最近身上起了不多不少的小包，然后我去医大四院检查了一下，说是玫瑰糠疹，然后我妈非得说我是免疫力低下得的，可是我却认为我免疫力挺好的，因为一学期全班都生过病，就我没有，请问玫瑰糠疹是免疫力低下引起的吗
16	1	1	4	75	11	20	0.47	6.82	0.95	2	0.0	6.06	0.5	0.0	-1	0	5	0.83	0	0	0.0339	264980	2824	1	1	1.0	0.97	1	0	0	6	6	6.7	1	0	您好，我最近身上起了不多不少的小包，然后我去医大四院检查了一下，说是玫瑰糠疹，然后我妈非得说我是免疫力低下得的，可是我却认为我免疫力挺好的，因为一学期全班都生过病，就我没有，请问玫瑰糠疹是免疫力低下引起的吗
19	1	1	4	47	5	3	0.64	9.4	0.95	1	0.0	5.52	0.5	1.0	1	0	1	0.5	1	0	0.0129	37120	96	1	1	1.0	1.0	1	1	6	2	2	6.22	1	0	我喜欢经常抱着气球睡、用小鸡鸡捂气球；这样会发生什么情况呢？
19	1	1	4	53	8	4	0.58	6.62	0.92	2	0.13	5.32	0.5	0.0	0	0	2	1.0	0	1	0.0137	5898	13	1	1	1.0	1.0	1	0	0	2	2	8.27	1	1	我喜欢经常抱着气球睡、用小鸡鸡捂气球；这样会发生什么情况呢？
37	0	3	4	57	9	15	0.59	6.33	0.95	2	2.0	4.67	0.5	0.0	-1	0	1	0.33	1	0	0.0164	60596	116	1	1	1.0	1.0	1	0	0	3	3	580.95	1	0	我和老公准备这个月要二娃，可前个星期他却感冒了。吃了感康，头孢，还有其他止咳药等等。现在他好了。再隔几天就是我的排卵日。请问医生，这个月可不可以要小孩？如果要，对胎儿有没有影响？万分感谢！！！
37	0	3	4	66	10	1	0.59	6.6	0.91	5	0.18	5.18	0.5	0.0	0	0	2	0.67	0	1	0.0177	3900	8	1	0	1.0	1.0	2	0	0	3	3	581.38	1	1	我和老公准备这个月要二娃，可前个星期他却感冒了。吃了感康，头孢，还有其他止咳药等等。现在他好了。再隔几天就是我的排卵日。请问医生，这个月可不可以要小孩？如果要，对胎儿有没有影响？万分感谢！！！
37	0	3	4	80	14	11	0.59	5.71	0.95	5	0.27	5.78	1	1.0	1	0	3	1.0	0	0	0.0092	38003	42	1	0	1.0	1.0	2	0	0	3	3	583.08	1	0	我和老公准备这个月要二娃，可前个星期他却感冒了。吃了感康，头孢，还有其他止咳药等等。现在他好了。再隔几天就是我的排卵日。请问医生，这个月可不可以要小孩？如果要，对胎儿有没有影响？万分感谢！！！
1	0	2	4	44	6	11	0.58	7.33	0.97	2	1.5	4.69	0.5	0.0	0	0	1	0.25	1	0	0.0077	7685	12	1	1	1.0	1.0	1	1	6	4	4	64.58	1	0	女婴4个半月，最近半个多月不怎么尿尿，一个尿不湿一天都不用换，之前一天连拉带尿一天换6个尿不湿的，照片是昨天下午2点多到现在的，10多个小时了，尿不湿尿显都没怎么变，就屁股后面一点点变绿了，像是尿了一次的样子，孩子从出生到现在没喝过几次水，但是以前尿不湿换的挺勤的啊，到底怎么回事
1	0	2	4	62	8	2	0.58	7.75	0.97	3	0.3	5.3	0.5	0.0	0	0	2	0.5	0	1	0.005	30780	24	1	3	1.0	0.97	2	3	6	4	4	71.0	1	1	女婴4个半月，最近半个多月不怎么尿尿，一个尿不湿一天都不用换，之前一天连拉带尿一天换6个尿不湿的，照片是昨天下午2点多到现在的，10多个小时了，尿不湿尿显都没怎么变，就屁股后面一点点变绿了，像是尿了一次的样子，孩子从出生到现在没喝过几次水，但是以前尿不湿换的挺勤的啊，到底怎么回事
1	0	2	4	88	14	10	0.57	6.29	0.9	15	0.33	5.75	0.5	2.0	2	0	3	0.75	0	0	0.0097	4851	2	1	1	1.0	1.0	1	0	0	4	4	75.6	1	0	女婴4个半月，最近半个多月不怎么尿尿，一个尿不湿一天都不用换，之前一天连拉带尿一天换6个尿不湿的，照片是昨天下午2点多到现在的，10多个小时了，尿不湿尿显都没怎么变，就屁股后面一点点变绿了，像是尿了一次的样子，孩子从出生到现在没喝过几次水，但是以前尿不湿换的挺勤的啊，到底怎么回事
1	0	2	4	61	9	9	0.51	6.78	0.98	1	1.5	4.87	0.5	0.0	0	0	4	1.0	0	0	0.011	11806	15	1	0	1.0	1.0	2	0	0	4	4	80.2	1	0	女婴4个半月，最近半个多月不怎么尿尿，一个尿不湿一天都不用换，之前一天连拉带尿一天换6个尿不湿的，照片是昨天下午2点多到现在的，10多个小时了，尿不湿尿显都没怎么变，就屁股后面一点点变绿了，像是尿了一次的样子，孩子从出生到现在没喝过几次水，但是以前尿不湿换的挺勤的啊，到底怎么回事
7	1	1	4	53	8	4	0.5	6.62	0.81	6	0.46	4.87	0.5	0.0	0	0	1	0.2	1	0	0.0196	52260	143	1	1	1.0	1.0	1	0	0	5	5	1.48	1	0	7岁男孩有疝气，疝气手术治疗后一年多，可以练跆拳道吗
7	1	1	4	78	8	13	0.56	9.75	0.66	9	0.67	6.06	1	1.0	1	0	2	0.4	0	1	0.0453	54525	2238	0.97	1	1.0	1.0	1	0	0	5	5	2.0	1	0	7岁男孩有疝气，疝气手术治疗后一年多，可以练跆拳道吗
7	1	1	4	79	10	9	0.52	7.9	0.71	10	1.5	4.95	0.5	0.0	0	0	3	0.6	0	0	0.0323	105638	1383	1	1	0.96	0.96	1	0	0	5	5	2.53	1	0	7岁男孩有疝气，疝气手术治疗后一年多，可以练跆拳道吗
7	1	1	4	54	9	4	0.53	6.0	0.84	2	2.0	5.3	1	1.0	0	0	4	0.8	0	0	0.0372	48938	352	1	1	1.0	1.0	1	2	5	5	5	3.53	1	0	7岁男孩有疝气，疝气手术治疗后一年多，可以练跆拳道吗
7	1	1	4	43	6	3	0.57	7.17	0.77	5	0.33	4.95	0.5	0.0	-1	0	5	1.0	0	0	0.0341	58080	206	1	1	1.0	1.0	1	0	0	5	5	5.83	1	1	7岁男孩有疝气，疝气手术治疗后一年多，可以练跆拳道吗
1	1	1	4	49	5	3	0.58	9.8	0.97	2	0.5	5.06	0.5	1.0	1	0	1	0.33	1	0	0.0223	79710	95	1	1	1.0	1.0	1	0	0	3	5	135.48	2	0	新生儿出生第三天进行听力测试未通过但其熟睡时通过拍手测试有较强反应是不是假阳性家长非常担心中
1	1	1	4	48	5	2	0.43	9.6	0.87	5	0.0	4.76	0.5	0.0	-1	1	2	0.67	0	1	0.0009	1170	1	1	0	1.0	1.0	2	2	5	3	5	183.0	3	1	新生儿出生第三天进行听力测试未通过但其熟睡时通过拍手测试有较强反应是不是假阳性家长非常担心中
19	1	1	4	53	5	6	0.63	10.6	0.96	1	0.0	5.13	0.5	0.0	0	0	1	0.33	1	0	0.0179	224	0	1	0	1.0	0.95	6	0	0	3	2	9.58	1	0	我喜欢经常抱着气球睡、用小鸡鸡捂气球；这样会发生什么情况呢；不去医院可以吗；为什么呢？
19	1	1	4	57	10	5	0.65	5.7	0.85	4	0.17	5.96	0.5	0.0	0	0	2	0.67	0	1	0.0125	14447	13	1	0	1.0	1.0	2	2	6	3	2	17.8	1	1	我喜欢经常抱着气球睡、用小鸡鸡捂气球；这样会发生什么情况呢；不去医院可以吗；为什么呢？
9	0	3	4	74	14	6	0.67	5.29	0.82	8	0.5	4.98	0.5	0.0	-1	0	1	0.33	1	0	0.0163	9057	46	1	1	1.0	1.0	1	0	0	3	3	22.72	1	0	孩子平常不眨眼，但是她一看电视和手机就开始眨巴眼睛了，我是孩子妈妈，我最近才发现她这样的，问孩子，她说她眼睛并没有不舒服的地方，我提醒过她后，她又不眨了，但是她坚持一会儿还是老样子，这是怎么回事啊？
9	0	3	4	105	13	2	0.55	8.08	0.67	28	0.29	5.41	0.5	1.0	1	0	2	0.67	0	1	0.0134	7910	19	1	1	1.0	0.95	1	0	0	3	3	4021.38	2	1	孩子平常不眨眼，但是她一看电视和手机就开始眨巴眼睛了，我是孩子妈妈，我最近才发现她这样的，问孩子，她说她眼睛并没有不舒服的地方，我提醒过她后，她又不眨了，但是她坚持一会儿还是老样子，这是怎么回事啊？
3	1	1	4	40	3	7	0.53	13.33	1.0	0	0.2	3.82	0.5	0.0	0	0	1	0.25	1	0	0.0115	10426	9	1	1	1.0	1.0	1	0	0	4	3	2.0	1	0	2岁的宝宝，今天整天流白色鼻涕，不发烧该用什么药
3	1	1	4	79	12	10	0.67	6.58	0.65	10	0.1	5.55	0.5	1.0	0	0	2	0.5	0	1	0.0284	72620	438	0.99	1	1.0	1.0	1	0	0	4	3	3.13	1	0	2岁的宝宝，今天整天流白色鼻涕，不发烧该用什么药
3	1	1	4	117	18	20	0.54	6.5	1.0	0	0.21	6.65	0.5	3.0	2	0	3	0.75	0	0	0.0132	35972	159	1	0	1.0	1.0	2	2	6	4	3	3.18	1	1	2岁的宝宝，今天整天流白色鼻涕，不发烧该用什么药
23	1	3	4	59	9	14	0.51	6.56	0.94	2	0.33	5.41	0.5	0.0	-1	0	1	0.17	1	0	0.0162	14090	20	1	2	1.0	1.0	1	0	0	6	7	13.35	1	0	最近想准备要个孩子，医生建议吃点含锌量较高，含蛋白质较为丰富的保健品来助孕，请问这方面有什么好推荐的吗？
23	1	3	4	53	6	9	0.65	8.83	1.0	0	0.25	5.21	0.5	0.0	0	1	2	0.33	0	1	0.0089	13947	46	1	1	1.0	1.0	1	0	0	6	7	18.4	2	1	最近想准备要个孩子，医生建议吃点含锌量较高，含蛋白质较为丰富的保健品来助孕，请问这方面有什么好推荐的吗？
23	1	3	4	71	16	12	0.42	4.44	0.95	2	0.23	5.97	0.5	1.0	1	0	3	0.5	0	0	0.0086	5806	7	1	1	1.0	1.0	1	1	1	6	7	18.43	1	0	最近想准备要个孩子，医生建议吃点含锌量较高，含蛋白质较为丰富的保健品来助孕，请问这方面有什么好推荐的吗？
23	1	3	4	45	7	13	0.63	6.43	0.92	3	0.27	3.97	0.5	0.0	0	0	4	0.67	0	0	0.0124	34912	80	1	1	1.0	1.0	1	0	0	6	7	19.63	1	0	最近想准备要个孩子，医生建议吃点含锌量较高，含蛋白质较为丰富的保健品来助孕，请问这方面有什么好推荐的吗？
23	1	3	4	57	5	11	0.67	11.4	1.0	0	0.15	5.19	0.5	0.0	0	0	5	0.83	0	0	0.0131	10218	41	1	1	1.0	1.0	1	0	0	6	7	20.05	1	0	最近想准备要个孩子，医生建议吃点含锌量较高，含蛋白质较为丰富的保健品来助孕，请问这方面有什么好推荐的吗？
23	1	3	4	70	12	20	0.69	5.83	0.95	2	0.5	6.06	1	0.0	0	0	6	1.0	0	0	0.0069	5510	6	1	1	1.0	0.86	5	0	0	6	7	20.48	1	0	最近想准备要个孩子，医生建议吃点含锌量较高，含蛋白质较为丰富的保健品来助孕，请问这方面有什么好推荐的吗？
9	0	1	4	42	5	6	0.61	8.4	0.9	2	0.33	4.6	0.5	0.0	-1	0	1	0.25	1	0	0.014	1069	1	1	0	1.0	1.0	6	1	6	4	3	7.78	1	0	女孩9岁，每天像个男孩子那样调皮捣蛋，成绩差，注意力不集中，这是不是得了多动症啊？这怎么办呢？
9	0	1	4	99	12	9	0.48	8.25	0.89	6	0.25	5.48	1	1.0	0	0	2	0.5	0	1	0.0187	23257	37	1	1	0.92	0.94	1	0	0	4	3	3246.95	2	1	女孩9岁，每天像个男孩子那样调皮捣蛋，成绩差，注意力不集中，这是不是得了多动症啊？这怎么办呢？
3	1	2	4	60	6	16	0.56	10.0	0.93	4	2.0	4.47	1	0.0	0	0	1	0.25	1	0	0.0063	53354	43	1	1	1.0	1.0	1	0	0	4	3	44.55	1	1	孩子2岁2个月，自1岁10个月断奶后一直夜里睡不踏实，本来以为他断奶不习惯，现在都这么长时间了还是夜里总醒，一醒就哭着爬起来让抱着晃，一晚上能醒五六次！孩子补着钙，不缺钙，不知道是因为别的原因吗？
3	1	2	4	63	8	2	0.53	7.88	0.8	12	0.8	5.21	0.5	0.0	0	0	2	0.5	0	1	0.0197	120076	239	1	1	1.0	1.0	4	1	6	4	3	47.32	1	0	孩子2岁2个月，自1岁10个月断奶后一直夜里睡不踏实，本来以为他断奶不习惯，现在都这么长时间了还是夜里总醒，一醒就哭着爬起来让抱着晃，一晚上能醒五六次！孩子补着钙，不缺钙，不知道是因为别的原因吗？
3	1	2	4	72	10	5	0.58	7.2	0.91	7	0.14	5.38	0.5	1.0	0	0	3	0.75	0	0	0	1389	0	1	0	1.0	0.97	3	0	0	4	3	49.07	1	0	孩子2岁2个月，自1岁10个月断奶后一直夜里睡不踏实，本来以为他断奶不习惯，现在都这么长时间了还是夜里总醒，一醒就哭着爬起来让抱着晃，一晚上能醒五六次！孩子补着钙，不缺钙，不知道是因为别的原因吗？
1	1	3	4	74	10	7	0.55	7.4	0.9	7	0.2	5.51	0.5	0.0	-2	0	1	0.33	1	0	0.0161	1739	3	1	1	1.0	1.0	1	1	5	3	3	17.13	1	0	你好！我想请问你一下我宝宝九个月打23号从学步车摔倒头打了一个包，前天去医院看了一下没什么事，但是头上的包还是那么大，这是什么原因？包在额头头发那里现在感觉有点往下转移。
1	1	3	4	71	9	5	0.53	7.89	0.98	4	0.11	5.27	1	1.0	1	0	2	0.67	0	1	0.0148	6810	16	1	1	0.96	1.0	1	0	0	3	3	19.58	1	0	你好！我想请问你一下我宝宝九个月打23号从学步车摔倒头打了一个包，前天去医院看了一下没什么事，但是头上的包还是那么大，这是什么原因？包在额头头发那里现在感觉有点往下转移。
1	1	3	4	49	8	9	0.65	6.12	0.93	4	0.5	4.59	1	0.0	0	0	3	1.0	0	0	0.0059	7606	6	1	0	1.0	1.0	2	0	0	3	3	21.2	1	1	你好！我想请问你一下我宝宝九个月打23号从学步车摔倒头打了一个包，前天去医院看了一下没什么事，但是头上的包还是那么大，这是什么原因？包在额头头发那里现在感觉有点往下转移。
9	0	1	4	48	5	8	0.56	9.6	0.86	5	0.25	5.33	1	0.0	0	0	1	0.25	1	0	0.009	23395	21	1	1	1.0	1.0	1	0	0	4	4	13.45	1	0	孩子得了多动症，注意力不集中怎么治？女孩9岁了，天天像个男孩子那么顽皮，成绩不好，严重注意力不集中，经常丢三落四，有时候连自己的作业都忘了，这要怎么治疗啊？
9	0	1	4	116	16	16	0.61	7.25	0.78	16	0.5	6.06	0.5	2.0	2	0	2	0.5	0	1	0.016	37194	54	1	0	1.0	1.0	2	1	6	4	4	16.82	1	0	孩子得了多动症，注意力不集中怎么治？女孩9岁了，天天像个男孩子那么顽皮，成绩不好，严重注意力不集中，经常丢三落四，有时候连自己的作业都忘了，这要怎么治疗啊？
9	0	1	4	104	12	8	0.64	8.67	0.75	17	0.2	5.75	0.5	0.0	-1	0	3	0.75	0	0	0.0104	114905	156	1	1	0.95	0.95	1	0	0	4	4	3186.57	2	1	孩子得了多动症，注意力不集中怎么治？女孩9岁了，天天像个男孩子那么顽皮，成绩不好，严重注意力不集中，经常丢三落四，有时候连自己的作业都忘了，这要怎么治疗啊？
28	0	2	4	45	5	5	0.56	9.0	1.0	0	0.1	4.79	0.5	0.0	0	0	1	0.11	1	0	0.0104	114876	156	1	1	1.0	1.0	1	0	0	9	9	0.73	1	0	我就是一来大姨妈就是腰疼，腿疼的，我该怎么治痛经啊？
28	0	2	4	78	13	10	0.66	6.0	0.87	3	0.11	5.74	0.5	1.0	1	0	2	0.22	0	1	0.0221	1405	10	1	1	1.0	1.0	1	0	0	9	9	1.42	1	0	我就是一来大姨妈就是腰疼，腿疼的，我该怎么治痛经啊？
28	0	2	4	47	8	9	0.62	5.88	0.96	1	0.05	4.79	0.5	0.0	0	0	3	0.33	0	0	0.0146	124230	499	1	0	1.0	1.0	2	0	0	9	9	1.7	1	0	我就是一来大姨妈就是腰疼，腿疼的，我该怎么治痛经啊？
28	0	2	4	95	19	19	0.65	5.0	0.97	1	0.25	6.96	0.5	1.0	1	0	4	0.44	0	0	0.0175	16313	43	1	0	1.0	0.97	2	0	0	9	9	1.75	1	0	我就是一来大姨妈就是腰疼，腿疼的，我该怎么治痛经啊？
28	0	2	4	57	4	4	0.43	14.25	1.0	0	0.12	4.65	0.5	1.0	1	0	5	0.56	0	0	0.0288	16112	390	0.99	1	1.0	0.96	1	0	0	9	9	1.78	1	0	我就是一来大姨妈就是腰疼，腿疼的，我该怎么治痛经啊？
28	0	2	4	104	11	8	0.53	9.45	0.88	3	0.08	6.62	0.5	1.0	1	0	6	0.67	0	0	0.014	23764	39	1	1	1.0	1.0	1	0	0	9	9	2.67	1	0	我就是一来大姨妈就是腰疼，腿疼的，我该怎么治痛经啊？
28	0	2	4	57	7	13	0.69	8.14	0.96	1	0.05	4.7	0.5	0.0	0	0	7	0.78	0	0	0.0111	1709	4	1	0	1.0	1.0	2	0	0	9	9	3.05	1	1	我就是一来大姨妈就是腰疼，腿疼的，我该怎么治痛经啊？
28	0	2	4	65	12	20	0.64	5.42	0.96	1	0.11	6.02	0.5	0.0	0	0	8	0.89	0	0	0.0195	16002	32	1	0	1.0	1.0	6	0	0	9	9	4.5	1	0	我就是一来大姨妈就是腰疼，腿疼的，我该怎么治痛经啊？
28	0	2	4	58	7	9	0.59	8.29	0.91	2	0.17	5.36	0.5	0.0	0	0	9	1.0	0	0	0.0163	39007	138	1	0	1.0	1.0	2	0	0	9	9	5.73	1	0	我就是一来大姨妈就是腰疼，腿疼的，我该怎么治痛经啊？
38	0	2	4	44	4	12	0.62	11.0	1.0	0	0.2	4.99	0.5	0.0	0	0	1	0.25	1	0	0.0104	114876	156	1	1	1.0	1.0	1	0	0	4	4	1.07	1	0	就是想用点药来缓解一下疼痛啊?别的倒没什么，就是很疼啊。
38	0	2	4	84	14	10	0.51	6.0	0.91	2	0.22	5.92	0.5	0.0	0	0	2	0.5	0	1	0.0352	203310	4394	0.98	1	1.0	1.0	1	0	0	4	4	3.03	1	1	就是想用点药来缓解一下疼痛啊?别的倒没什么，就是很疼啊。
38	0	2	4	70	8	9	0.62	8.75	0.81	5	0.17	5.36	0.5	1.0	1	0	3	0.75	0	0	0.0134	15958	45	1	2	1.0	1.0	1	1	6	4	4	3.92	1	0	就是想用点药来缓解一下疼痛啊?别的倒没什么，就是很疼啊。
38	0	2	4	69	14	12	0.64	4.93	0.96	1	0.18	6.1	0.5	0.0	0	0	4	1.0	0	0	0.0113	7578	14	1	1	1.0	1.0	1	0	0	4	4	4.45	1	0	就是想用点药来缓解一下疼痛啊?别的倒没什么，就是很疼啊。
33	0	2	4	75	15	17	0.55	5.0	0.94	2	0.25	6.88	0.5	0.0	0	0	1	0.25	1	0	0.0195	16002	32	1	0	1.0	1.0	6	0	0	4	4	6.78	1	0	痛经的毛病让我很困扰啊，问一下啊治好痛经做好的方法是什么那、
33	0	2	4	89	17	12	0.62	5.24	0.82	6	0.43	5.86	0.5	1.5	1	0	2	0.5	0	1	0.0115	10278	18	1	1	0.87	0.92	1	0	0	4	4	11.12	1	0	痛经的毛病让我很困扰啊，问一下啊治好痛经做好的方法是什么那、
33	0	2	4	63	3	7	0.62	21.0	0.89	4	0.3	5.17	0.5	0.0	0	0	3	0.75	0	0	0.0288	16112	390	0.99	1	1.0	0.89	1	0	0	4	4	11.12	1	0	痛经的毛病让我很困扰啊，问一下啊治好痛经做好的方法是什么那、
33	0	2	4	56	6	10	0.58	9.33	0.81	6	0.25	4.97	0.5	0.0	0	0	4	1.0	0	0	0.0132	8755	23	1	1	1.0	1.0	1	0	0	4	4	12.23	1	1	痛经的毛病让我很困扰啊，问一下啊治好痛经做好的方法是什么那、
1	0	1	4	59	8	8	0.58	7.38	1.0	0	0.67	4.65	0.5	1.0	1	0	1	0.33	1	0	0.0168	24173	35	1	0	1.0	1.0	2	0	0	3	4	3.68	1	0	一旦喂奶就不哭了，从出生到现在都是抱着的，而且不管她的话哭的特别凶。是不是有什么毛病啊？
1	0	1	4	48	8	3	0.61	6.0	1.0	0	0.15	4.34	1	0.0	0	0	2	0.67	0	1	0.0106	15850	43	1	1	1.0	1.0	1	0	0	3	4	5.55	2	1	一旦喂奶就不哭了，从出生到现在都是抱着的，而且不管她的话哭的特别凶。是不是有什么毛病啊？
1	0	1	4	88	13	13	0.58	6.77	1.0	2	1.33	6.37	0.5	1.0	0	0	3	1.0	0	0	0.0194	52480	331	1	1	1.0	1.0	1	1	6	3	4	6.85	1	0	一旦喂奶就不哭了，从出生到现在都是抱着的，而且不管她的话哭的特别凶。是不是有什么毛病啊？
1	1	3	4	55	9	6	0.58	6.11	0.95	2	1.0	4.69	1	0.0	0	0	1	0.2	1	0	0.0123	45824	99	1	0	1.0	1.0	2	2	8	5	9	8.03	2	0	最近几天宝宝总是哭，哭声又大，不喜欢睡觉，手脚有汗，吃奶吃的不好，昨晚11点吃的奶150毫升，凌晨3点半左右吃了40毫升，到今天早晨9点半的不想吃，奶瓶放到嘴里就开始哭
1	1	3	4	91	14	8	0.51	6.5	0.97	2	1.6	5.51	0.5	2.0	1	0	2	0.4	0	1	0.0368	9097	201	0.97	1	1.0	1.0	1	0	0	5	9	8.48	2	0	最近几天宝宝总是哭，哭声又大，不喜欢睡觉，手脚有汗，吃奶吃的不好，昨晚11点吃的奶150毫升，凌晨3点半左右吃了40毫升，到今天早晨9点半的不想吃，奶瓶放到嘴里就开始哭
1	1	3	4	53	6	5	0.57	8.83	0.93	3	0.89	4.74	1	1.0	0	0	3	0.6	0	0	0.0186	6556	6	1	0	1.0	1.0	6	0	0	5	9	9.37	2	1	最近几天宝宝总是哭，哭声又大，不喜欢睡觉，手脚有汗，吃奶吃的不好，昨晚11点吃的奶150毫升，凌晨3点半左右吃了40毫升，到今天早晨9点半的不想吃，奶瓶放到嘴里就开始哭
1	1	3	4	42	3	9	0.52	14.0	0.96	2	1.6	5.02	0.5	0.0	0	0	4	0.8	0	0	0.0069	137473	235	1	0	1.0	1.0	2	0	0	5	9	9.5	2	0	最近几天宝宝总是哭，哭声又大，不喜欢睡觉，手脚有汗，吃奶吃的不好，昨晚11点吃的奶150毫升，凌晨3点半左右吃了40毫升，到今天早晨9点半的不想吃，奶瓶放到嘴里就开始哭
1	1	3	4	58	10	5	0.34	5.8	0.94	3	1.0	4.88	0.5	0.0	0	0	5	1.0	0	0	0.0138	10916	14	1	0	1.0	0.97	2	0	0	5	9	23.52	1	0	最近几天宝宝总是哭，哭声又大，不喜欢睡觉，手脚有汗，吃奶吃的不好，昨晚11点吃的奶150毫升，凌晨3点半左右吃了40毫升，到今天早晨9点半的不想吃，奶瓶放到嘴里就开始哭
1	1	3	4	61	4	2	0.61	15.25	0.52	18	2.0	5.09	0.5	0.0	-1	0	1	0.2	1	0	0.019	17531	51	1	1	1.0	1.0	1	0	0	5	8	4.37	2	1	宝宝现在4个月3个多月的时候前囟门就闭合了现在智力及各方面都表现正常请问前囟门早闭真的一定会影响宝宝智力发育吗这种概率有多大呢
1	1	3	4	56	11	1	0.49	5.09	0.73	12	1.0	4.88	1	0.0	-1	0	2	0.4	0	1	0.0063	53354	43	1	1	1.0	1.0	4	1	6	5	8	4.92	2	0	宝宝现在4个月3个多月的时候前囟门就闭合了现在智力及各方面都表现正常请问前囟门早闭真的一定会影响宝宝智力发育吗这种概率有多大呢
1	1	3	4	85	9	2	0.61	9.44	0.54	23	1.0	5.71	0.5	1.0	1	0	3	0.6	0	0	0.0203	16462	51	1	1	1.0	1.0	1	0	0	5	8	5.53	2	0	宝宝现在4个月3个多月的时候前囟门就闭合了现在智力及各方面都表现正常请问前囟门早闭真的一定会影响宝宝智力发育吗这种概率有多大呢
1	1	3	4	56	7	2	0.46	8.0	0.93	5	0.67	4.22	0.5	0.0	0	0	4	0.8	0	0	0.0202	34011	48	1	1	1.0	1.0	1	0	0	5	8	6.35	1	0	宝宝现在4个月3个多月的时候前囟门就闭合了现在智力及各方面都表现正常请问前囟门早闭真的一定会影响宝宝智力发育吗这种概率有多大呢
1	1	3	4	57	9	3	0.61	6.33	0.67	14	1.38	4.25	0.5	0.0	-1	0	5	1.0	0	0	0.0159	7531	18	1	1	1.0	1.0	1	1	6	5	8	6.57	1	0	宝宝现在4个月3个多月的时候前囟门就闭合了现在智力及各方面都表现正常请问前囟门早闭真的一定会影响宝宝智力发育吗这种概率有多大呢
1	0	1	4	44	6	8	0.52	7.33	1.0	0	11.0	4.6	0.5	1.0	1	0	1	0.2	1	0	0.145	42790	289	1	0	1.0	1.0	2	0	0	5	5	1.88	1	0	您好，我小孩刚刚2个月，大概从20多天开始，就一直是2天才拉一次大便，到现在3-4天才一次大便，这次是第5天还没有拉，去拿了药吃都没有用，要怎么办啊，急死人了。大便是不算太干，糊状的，然后老打屁，很臭，有时候吃奶的时候打屁就会呛到咳嗽，有时候打屁感觉都要用力才能打出来。吃的也是比较少，出生时5.8斤，2个月只长了4斤是母乳喂养，一天可能吃个一次奶粉，另外正常这么大的小孩一次要吃多少，吃多少次？
1	0	1	4	90	11	1	0.54	8.18	0.95	4	2.75	6.17	0.5	2.0	1	0	2	0.4	0	1	0.0254	9728	106	1	1	1.0	0.94	1	2	6	5	5	2.62	1	0	您好，我小孩刚刚2个月，大概从20多天开始，就一直是2天才拉一次大便，到现在3-4天才一次大便，这次是第5天还没有拉，去拿了药吃都没有用，要怎么办啊，急死人了。大便是不算太干，糊状的，然后老打屁，很臭，有时候吃奶的时候打屁就会呛到咳嗽，有时候打屁感觉都要用力才能打出来。吃的也是比较少，出生时5.8斤，2个月只长了4斤是母乳喂养，一天可能吃个一次奶粉，另外正常这么大的小孩一次要吃多少，吃多少次？
1	0	1	4	72	12	4	0.53	6.0	0.98	4	1.57	5.16	0.5	1.0	1	0	3	0.6	0	0	0.0134	19126	25	1	3	1.0	1.0	2	0	0	5	5	5.37	1	1	您好，我小孩刚刚2个月，大概从20多天开始，就一直是2天才拉一次大便，到现在3-4天才一次大便，这次是第5天还没有拉，去拿了药吃都没有用，要怎么办啊，急死人了。大便是不算太干，糊状的，然后老打屁，很臭，有时候吃奶的时候打屁就会呛到咳嗽，有时候打屁感觉都要用力才能打出来。吃的也是比较少，出生时5.8斤，2个月只长了4斤是母乳喂养，一天可能吃个一次奶粉，另外正常这么大的小孩一次要吃多少，吃多少次？
1	0	1	4	57	8	7	0.57	7.12	0.97	2	0.85	5.43	1	0.0	0	0	4	0.8	0	0	0.0168	24173	35	1	0	1.0	1.0	2	0	0	5	5	6.63	1	0	您好，我小孩刚刚2个月，大概从20多天开始，就一直是2天才拉一次大便，到现在3-4天才一次大便，这次是第5天还没有拉，去拿了药吃都没有用，要怎么办啊，急死人了。大便是不算太干，糊状的，然后老打屁，很臭，有时候吃奶的时候打屁就会呛到咳嗽，有时候打屁感觉都要用力才能打出来。吃的也是比较少，出生时5.8斤，2个月只长了4斤是母乳喂养，一天可能吃个一次奶粉，另外正常这么大的小孩一次要吃多少，吃多少次？
1	0	1	4	70	13	13	0.57	5.38	0.99	5	0.33	4.92	0.5	1.0	1	0	5	1.0	0	0	0.0221	1405	10	1	1	1.0	1.0	1	0	0	5	5	27.97	1	0	您好，我小孩刚刚2个月，大概从20多天开始，就一直是2天才拉一次大便，到现在3-4天才一次大便，这次是第5天还没有拉，去拿了药吃都没有用，要怎么办啊，急死人了。大便是不算太干，糊状的，然后老打屁，很臭，有时候吃奶的时候打屁就会呛到咳嗽，有时候打屁感觉都要用力才能打出来。吃的也是比较少，出生时5.8斤，2个月只长了4斤是母乳喂养，一天可能吃个一次奶粉，另外正常这么大的小孩一次要吃多少，吃多少次？
19	1	2	4	69	13	6	0.71	5.31	1.0	0	0.17	5.78	0.5	0.0	0	1	1	0.33	1	0	0.0339	264980	2824	1	1	1.0	1.0	1	0	0	3	4	0.72	3	1	说话时总觉得嘴里口水很多,甚至影响到了说话会有时口齿不清请问什么原因呢？
19	1	2	4	51	5	12	0.47	10.2	1.0	0	0.62	4.08	0.5	0.0	0	0	2	0.67	0	1	0.0195	25947	149	1	1	1.0	1.0	1	0	0	3	4	27.85	1	0	说话时总觉得嘴里口水很多,甚至影响到了说话会有时口齿不清请问什么原因呢？
8	1	1	4	86	10	8	0.57	8.6	0.87	12	1.67	5.95	0.5	1.0	1	0	1	0.25	1	0	0.0187	3910	5	1	2	1.0	1.0	1	0	0	4	6	12.15	1	0	早产儿30周，现在保温箱的时间己经有15天了，各种的检擦情况都没有什么问题，但现在还是用管子插到宝宝的胃里喂母乳，每天喂八次，一次可以吃14ML，也可以正常排便，请宝宝什么时候可以出院啊？还要在里面呆多久
8	1	1	4	54	7	3	0.49	7.71	0.81	8	5.0	5.4	0.5	0.0	0	0	2	0.5	0	1	0.0215	929	2	1	1	1.0	1.0	1	0	0	4	6	12.62	2	1	早产儿30周，现在保温箱的时间己经有15天了，各种的检擦情况都没有什么问题，但现在还是用管子插到宝宝的胃里喂母乳，每天喂八次，一次可以吃14ML，也可以正常排便，请宝宝什么时候可以出院啊？还要在里面呆多久
8	1	1	4	45	4	1	0.55	11.25	0.98	1	1.25	4.77	0.5	0.0	0	0	3	0.75	0	0	0.0163	17614	28	1	1	1.0	1.0	1	0	0	4	6	25.2	1	0	早产儿30周，现在保温箱的时间己经有15天了，各种的检擦情况都没有什么问题，但现在还是用管子插到宝宝的胃里喂母乳，每天喂八次，一次可以吃14ML，也可以正常排便，请宝宝什么时候可以出院啊？还要在里面呆多久
8	1	1	4	44	7	4	0.52	6.29	0.93	3	0.43	4.56	1	0.0	-1	0	4	1.0	0	0	0.0044	55170	48	1	3	1.0	1.0	1	1	1	4	6	28.85	2	0	早产儿30周，现在保温箱的时间己经有15天了，各种的检擦情况都没有什么问题，但现在还是用管子插到宝宝的胃里喂母乳，每天喂八次，一次可以吃14ML，也可以正常排便，请宝宝什么时候可以出院啊？还要在里面呆多久
2	0	2	4	62	5	14	0.62	12.4	0.91	5	0.86	5.57	0.5	0.0	-1	0	1	0.14	1	0	0.0178	21514	56	1	2	0.96	0.92	1	0	0	7	7	17.55	2	1	我家宝宝断断续续发烧3天了，周一去医院验了血项没异常，咽喉肿痛，啼哭不止，医生开了磷酸奥司他韦颗粒，蓝芪口服液，但是小孩怎么都喂不下去药，强喂也会呕出来，今天带她去吊水，哭闹的护士扎不稳针，吊了一半只好作罢，吃不下也没法吊针，还能有什么办法治疗呢，看宝宝什么都不想吃，一天天憔悴，好着急啊
2	0	2	4	108	11	7	0.6	9.82	0.99	1	1.0	6.25	0.5	0.0	0	0	2	0.29	0	1	0.135	39824	4108	0.99	2	1.0	0.98	1	0	0	7	7	18.98	1	0	我家宝宝断断续续发烧3天了，周一去医院验了血项没异常，咽喉肿痛，啼哭不止，医生开了磷酸奥司他韦颗粒，蓝芪口服液，但是小孩怎么都喂不下去药，强喂也会呕出来，今天带她去吊水，哭闹的护士扎不稳针，吊了一半只好作罢，吃不下也没法吊针，还能有什么办法治疗呢，看宝宝什么都不想吃，一天天憔悴，好着急啊
2	0	2	4	163	25	6	0.63	6.52	0.96	6	0.75	6.02	0.5	2.0	2	0	3	0.43	0	0	0.0603	12913	559	1	1	1.0	0.99	1	0	0	7	7	19.0	1	0	我家宝宝断断续续发烧3天了，周一去医院验了血项没异常，咽喉肿痛，啼哭不止，医生开了磷酸奥司他韦颗粒，蓝芪口服液，但是小孩怎么都喂不下去药，强喂也会呕出来，今天带她去吊水，哭闹的护士扎不稳针，吊了一半只好作罢，吃不下也没法吊针，还能有什么办法治疗呢，看宝宝什么都不想吃，一天天憔悴，好着急啊
2	0	2	4	63	9	8	0.6	7.0	0.99	1	0.86	5.8	0.5	0.0	0	0	4	0.57	0	0	0.016	37194	54	1	1	1.0	1.0	1	0	0	7	7	22.43	1	0	我家宝宝断断续续发烧3天了，周一去医院验了血项没异常，咽喉肿痛，啼哭不止，医生开了磷酸奥司他韦颗粒，蓝芪口服液，但是小孩怎么都喂不下去药，强喂也会呕出来，今天带她去吊水，哭闹的护士扎不稳针，吊了一半只好作罢，吃不下也没法吊针，还能有什么办法治疗呢，看宝宝什么都不想吃，一天天憔悴，好着急啊
2	0	2	4	45	10	7	0.52	4.5	0.98	1	1.0	4.93	0.5	1.0	1	0	5	0.71	0	0	0.0137	5929	10	1	1	1.0	1.0	1	1	6	7	7	22.77	1	0	我家宝宝断断续续发烧3天了，周一去医院验了血项没异常，咽喉肿痛，啼哭不止，医生开了磷酸奥司他韦颗粒，蓝芪口服液，但是小孩怎么都喂不下去药，强喂也会呕出来，今天带她去吊水，哭闹的护士扎不稳针，吊了一半只好作罢，吃不下也没法吊针，还能有什么办法治疗呢，看宝宝什么都不想吃，一天天憔悴，好着急啊
2	0	2	4	50	5	6	0.48	10.0	0.86	9	0.1	5.12	0.5	0.0	0	0	6	0.86	0	0	0.0241	4725	6	1	0	1.0	0.98	6	0	0	7	7	22.83	1	0	我家宝宝断断续续发烧3天了，周一去医院验了血项没异常，咽喉肿痛，啼哭不止，医生开了磷酸奥司他韦颗粒，蓝芪口服液，但是小孩怎么都喂不下去药，强喂也会呕出来，今天带她去吊水，哭闹的护士扎不稳针，吊了一半只好作罢，吃不下也没法吊针，还能有什么办法治疗呢，看宝宝什么都不想吃，一天天憔悴，好着急啊
27	0	1	4	63	9	10	0.54	7.0	0.87	4	0.5	5.34	0.5	0.0	0	0	1	0.2	1	0	0.0377	424	4	1	1	1.0	1.0	1	0	0	5	7	11.55	2	1	为什么二十多岁骨骼还是跟小孩子一样，最近十年基本没有再长身体了。常规体检没有什么问题
27	0	1	4	89	13	2	0.49	6.85	0.92	4	0.2	4.97	0.5	1.0	1	0	2	0.4	0	1	0.0037	3278	6	1	0	1.0	1.0	2	0	0	5	7	13.72	1	0	为什么二十多岁骨骼还是跟小孩子一样，最近十年基本没有再长身体了。常规体检没有什么问题
27	0	1	4	55	9	5	0.63	6.11	0.94	2	0.07	5.53	0.5	0.0	0	0	3	0.6	0	0	0.0104	1248	1	1	1	1.0	1.0	1	0	0	5	7	25.55	1	0	为什么二十多岁骨骼还是跟小孩子一样，最近十年基本没有再长身体了。常规体检没有什么问题
27	0	1	4	43	8	15	0.62	5.38	0.97	1	1.0	4.69	0.5	0.0	0	0	4	0.8	0	0	0.0113	3615	10	1	0	1.0	1.0	3	0	0	5	7	26.02	1	0	为什么二十多岁骨骼还是跟小孩子一样，最近十年基本没有再长身体了。常规体检没有什么问题
27	0	1	4	47	6	0	0.45	7.83	0.92	2	2.0	3.86	0.5	0.0	0	0	5	1.0	0	0	0.0031	2254	0	1	2	1.0	1.0	1	1	6	5	7	675761.97	2	0	为什么二十多岁骨骼还是跟小孩子一样，最近十年基本没有再长身体了。常规体检没有什么问题
25	0	1	4	76	11	1	0.59	6.91	0.87	5	0.67	4.8	0.5	1.0	1	0	1	0.12	1	0	0.0196	52260	143	1	1	1.0	1.0	1	0	0	8	8	1.17	1	0	我现在每天早晨喝一杯雀巢高钙营养奶粉好吗？空腹喝好还是饭后喝好？
25	0	1	4	49	2	3	0.49	24.5	0.94	2	0.4	3.8	0.5	0.0	0	0	2	0.25	0	1	0.0154	5729	18	1	0	1.0	1.0	2	0	0	8	8	1.33	1	0	我现在每天早晨喝一杯雀巢高钙营养奶粉好吗？空腹喝好还是饭后喝好？
25	0	1	4	51	6	5	0.54	8.5	0.9	3	0.29	4.53	0.5	0.0	0	0	3	0.38	0	0	0.0085	9026	16	1	0	1.0	1.0	2	0	0	8	8	1.57	1	0	我现在每天早晨喝一杯雀巢高钙营养奶粉好吗？空腹喝好还是饭后喝好？
25	0	1	4	46	9	7	0.44	5.11	0.86	4	0.67	4.21	0.5	0.0	0	0	4	0.5	0	0	0.0219	22218	127	1	0	1.0	1.0	6	0	0	8	8	2.08	1	0	我现在每天早晨喝一杯雀巢高钙营养奶粉好吗？空腹喝好还是饭后喝好？
25	0	1	4	70	9	3	0.6	7.78	0.84	6	0.5	5.05	0.5	1.0	1	0	5	0.62	0	0	0.013	11967	7	1	0	1.0	1.0	2	0	0	8	8	2.1	1	0	我现在每天早晨喝一杯雀巢高钙营养奶粉好吗？空腹喝好还是饭后喝好？
25	0	1	4	85	15	4	0.62	5.67	0.94	3	0.4	5.55	0.5	0.0	0	0	6	0.75	0	0	0.0339	264980	2824	1	1	1.0	1.0	1	0	0	8	8	2.1	1	1	我现在每天早晨喝一杯雀巢高钙营养奶粉好吗？空腹喝好还是饭后喝好？
25	0	1	4	53	7	5	0.5	7.57	0.87	5	0.5	5.19	0.5	0.0	0	0	7	0.88	0	0	0.0215	4981	12	1	1	0	0	1	0	0	8	8	4.6	1	0	我现在每天早晨喝一杯雀巢高钙营养奶粉好吗？空腹喝好还是饭后喝好？
25	0	1	4	50	8	4	0.51	6.25	0.89	3	0.5	4.13	0.5	0.0	0	0	8	1.0	0	0	0.005	5187	1	1	2	1.0	1.0	1	1	6	8	8	684411.83	1	0	我现在每天早晨喝一杯雀巢高钙营养奶粉好吗？空腹喝好还是饭后喝好？
13	0	1	4	84	11	4	0.59	7.64	0.63	22	0.11	5.98	0.5	0.0	-3	1	1	0.2	1	0	0.0488	130803	3602	1	1	1.0	1.0	1	0	0	5	7	3.22	3	1	小孩说;有时做着一件事后脑子一片空白，不知道什么，就了一下又不会，上午就不会，下午晚上就会，当不是什么时候都会，有时才会，带小孩去看了两次医生都说正常的，还有小孩的脚会脱皮，是不是缺钙?
13	0	1	4	68	10	18	0.67	6.8	0.98	3	0.11	5.05	0.5	2.0	2	0	2	0.4	0	1	0.044	224677	7021	0.99	1	1.0	1.0	1	0	0	5	7	3.28	1	0	小孩说;有时做着一件事后脑子一片空白，不知道什么，就了一下又不会，上午就不会，下午晚上就会，当不是什么时候都会，有时才会，带小孩去看了两次医生都说正常的，还有小孩的脚会脱皮，是不是缺钙?
13	0	1	4	81	14	18	0.64	5.79	0.79	13	0.4	6.26	0.5	2.0	1	0	3	0.6	0	0	0.0132	8690	47	1	0	1.0	1.0	2	1	6	5	7	3.55	1	0	小孩说;有时做着一件事后脑子一片空白，不知道什么，就了一下又不会，上午就不会，下午晚上就会，当不是什么时候都会，有时才会，带小孩去看了两次医生都说正常的，还有小孩的脚会脱皮，是不是缺钙?
13	0	1	4	59	8	5	0.7	7.38	1.0	0	0.09	4.71	0.5	0.0	0	0	4	0.8	0	0	0.0321	4836	132	0.98	1	1.0	1.0	4	0	0	5	7	5.85	1	0	小孩说;有时做着一件事后脑子一片空白，不知道什么，就了一下又不会，上午就不会，下午晚上就会，当不是什么时候都会，有时才会，带小孩去看了两次医生都说正常的，还有小孩的脚会脱皮，是不是缺钙?
13	0	1	4	80	11	23	0.59	7.27	0.91	5	0.0	6.94	0.5	1.0	0	0	5	1.0	0	0	0.0022	1389	1	1	1	1.0	1.0	1	0	0	5	7	4309.27	1	0	小孩说;有时做着一件事后脑子一片空白，不知道什么，就了一下又不会，上午就不会，下午晚上就会，当不是什么时候都会，有时才会，带小孩去看了两次医生都说正常的，还有小孩的脚会脱皮，是不是缺钙?
26	1	2	4	39	6	0	0.46	6.5	1.0	0	0.0	4.01	0.5	1.0	1	0	1	0.25	1	0	0.016	37194	54	1	1	1.0	1.0	1	1	6	4	13	1.47	2	1	我很讨厌白天，喜欢黑夜，到底是怎么回事呢？总的来讲:白天和黑夜，哪个好呢？选。
26	1	2	4	59	8	0	0.49	7.38	0.51	14	0.0	4.8	1	3.0	3	0	2	0.5	0	1	0.0196	52260	143	1	1	1.0	1.0	1	0	0	4	13	2.47	4	0	我很讨厌白天，喜欢黑夜，到底是怎么回事呢？总的来讲:白天和黑夜，哪个好呢？选。
26	1	2	4	107	15	2	0.6	7.13	0.72	10	0.0	6.17	0.5	1.0	1	0	3	0.75	0	0	0.0217	58638	541	1	0	1.0	1.0	6	0	0	4	13	3.72	3	0	我很讨厌白天，喜欢黑夜，到底是怎么回事呢？总的来讲:白天和黑夜，哪个好呢？选。
26	1	2	4	53	8	0	0.59	6.62	0.73	8	0.29	4.15	0.5	5.0	4	0	4	1.0	0	0	0.0092	2841	2	1	0	1.0	1.0	2	0	0	4	13	5.28	4	0	我很讨厌白天，喜欢黑夜，到底是怎么回事呢？总的来讲:白天和黑夜，哪个好呢？选。
10	1	3	4	58	6	7	0.55	9.67	0.97	1	0.2	5.36	0.5	0.0	0	0	1	0.2	1	0	0.0103	19982	23	1	1	1.0	1.0	1	0	0	5	4	29.3	1	0	我儿子10岁了，得了抽动症一个月了，吃了氟哌啶醇片这些药一直反复发作，这怎么办？他现在还是隔三差五的眨眼睛和歪嘴巴，我也是没办法了
10	1	3	4	83	9	10	0.58	9.22	0.93	4	0.4	6.34	0.5	1.0	1	0	2	0.4	0	1	0.0178	21514	56	1	1	1.0	1.0	1	0	0	5	4	31.72	1	0	我儿子10岁了，得了抽动症一个月了，吃了氟哌啶醇片这些药一直反复发作，这怎么办？他现在还是隔三差五的眨眼睛和歪嘴巴，我也是没办法了
10	1	3	4	120	15	5	0.56	8.0	0.89	11	0.17	5.28	0.5	0.0	-1	0	3	0.6	0	0	0.0151	55460	120	1	1	0.94	0.96	1	0	0	5	4	1486.05	2	1	我儿子10岁了，得了抽动症一个月了，吃了氟哌啶醇片这些药一直反复发作，这怎么办？他现在还是隔三差五的眨眼睛和歪嘴巴，我也是没办法了
4	1	1	4	79	10	6	0.5	7.9	0.77	5	0.09	5.91	0.5	1.0	1	0	1	0.09	1	0	0.0113	3992	6	1	0	1.0	1.0	2	0	0	11	12	1.6	1	0	经常尿床，几个月会有一两次在睡着的时候既然大便了是怎么回事
4	1	1	4	52	4	11	0.66	13.0	0.95	1	0.2	5.25	0.5	0.0	0	0	2	0.18	0	1	0.0134	60949	107	1	0	1.0	1.0	3	0	0	11	12	1.72	1	0	经常尿床，几个月会有一两次在睡着的时候既然大便了是怎么回事
4	1	1	4	47	5	5	0.55	9.4	1.0	0	0.09	5.55	0.5	0.0	0	0	3	0.27	0	0	0.0205	53182	273	1	1	1.0	1.0	1	0	0	11	12	1.95	2	1	经常尿床，几个月会有一两次在睡着的时候既然大便了是怎么回事
4	1	1	4	55	8	11	0.5	6.88	1.0	0	0.33	5.08	0.5	0.0	0	0	4	0.36	0	0	0.0122	35091	88	1	1	1.0	0.93	1	0	0	11	12	2.2	1	0	经常尿床，几个月会有一两次在睡着的时候既然大便了是怎么回事
4	1	1	4	60	6	3	0.63	10.0	1.0	0	0.08	5.11	0.5	0.0	-1	0	5	0.45	0	0	0.0478	115608	4942	0.97	0	1.0	1.0	6	1	6	11	12	2.47	1	0	经常尿床，几个月会有一两次在睡着的时候既然大便了是怎么回事
4	1	1	4	101	15	12	0.54	6.73	0.94	2	0.07	6.01	0.5	2.0	2	0	6	0.55	0	0	0.0065	2010	4	1	1	1.0	1.0	1	0	0	11	12	2.9	1	0	经常尿床，几个月会有一两次在睡着的时候既然大便了是怎么回事
4	1	1	4	103	15	14	0.72	6.87	0.92	3	0.14	6.3	0.5	0.0	0	0	7	0.64	0	0	0.0058	10319	15	1	1	1.0	0.99	5	0	0	11	12	2.97	1	0	经常尿床，几个月会有一两次在睡着的时候既然大便了是怎么回事
4	1	1	4	61	6	7	0.63	10.17	0.9	3	0.11	5.71	0.5	0.0	-1	0	8	0.73	0	0	0.0086	7451	13	1	0	1.0	1.0	2	0	0	11	12	3.7	1	0	经常尿床，几个月会有一两次在睡着的时候既然大便了是怎么回事
4	1	1	4	49	7	9	0.59	7.0	1.0	0	0.11	4.85	0.5	0.0	0	0	9	0.82	0	0	0.017	17716	40	1	2	1.0	1.0	1	0	0	11	12	4.42	1	0	经常尿床，几个月会有一两次在睡着的时候既然大便了是怎么回事
4	1	1	4	51	6	9	0.58	8.5	0.96	1	0.17	4.8	0.5	0.0	0	0	10	0.91	0	0	0.0069	5510	6	1	1	1.0	1.0	5	0	0	11	12	7.5	1	0	经常尿床，几个月会有一两次在睡着的时候既然大便了是怎么回事
4	1	1	4	36	6	6	0.57	6.0	0.94	1	0.12	4.16	0.5	0.0	0	0	11	1.0	0	0	0.0016	3802	0	1	3	1.0	1.0	1	1	6	11	12	680175.55	1	0	经常尿床，几个月会有一两次在睡着的时候既然大便了是怎么回事
10	1	3	4	69	7	17	0.55	9.86	0.94	2	0.33	5.99	1	1.0	1	0	1	0.17	1	0	0.0291	25733	383	0.99	1	1.0	1.0	1	3	6	6	5	19.37	1	0	孩子时不时会眨眼睛和歪嘴巴，得了抽动症，这要怎么控制啊？吃什么药能尽快好呢？
10	1	3	4	73	12	6	0.55	6.08	0.86	5	2.0	5.62	0.5	1.0	1	0	2	0.33	0	1	0.0197	120076	239	1	2	1.0	1.0	1	0	0	6	5	31.38	1	0	孩子时不时会眨眼睛和歪嘴巴，得了抽动症，这要怎么控制啊？吃什么药能尽快好呢？
10	1	3	4	44	6	1	0.67	7.33	0.97	1	1.0	4.29	1	0.0	0	0	3	0.5	0	0	0.0098	7833	6	1	0	1.0	0.95	3	0	0	6	5	44.03	1	0	孩子时不时会眨眼睛和歪嘴巴，得了抽动症，这要怎么控制啊？吃什么药能尽快好呢？
10	1	3	4	105	13	2	0.49	8.08	0.69	16	2.0	5.31	1	1.0	1	0	4	0.67	0	0	0.0206	5765	16	1	1	0.93	0.95	1	0	0	6	5	1424.93	2	1	孩子时不时会眨眼睛和歪嘴巴，得了抽动症，这要怎么控制啊？吃什么药能尽快好呢？
27	0	2	4	47	5	1	0.6	9.4	0.95	2	0.2	4.71	0.5	0.0	0	0	1	0.5	1	0	0.013	52646	144	1	1	1.0	1.0	1	0	0	2	2	2.02	1	1	我查的的微量元素。铁偏高，钙偏低。医生说没问题。但是我心里总有点担忧。
27	0	2	4	50	11	10	0.61	4.55	0.81	6	0.0	4.66	1	0.0	-2	0	2	1.0	0	1	0	841	0	1	3	1.0	1.0	1	2	6	2	2	671149.27	1	0	我查的的微量元素。铁偏高，钙偏低。医生说没问题。但是我心里总有点担忧。
2	1	1	4	89	16	19	0.58	5.56	0.88	5	0.0	6.0	1	0.0	0	1	1	0.25	1	0	0.0198	36201	181	1	1	1.0	1.0	1	0	0	4	7	2.38	4	1	我家儿子两岁半了睾丸一大一小有点硬请问严重吗
2	1	1	4	69	11	2	0.48	6.27	0.96	1	0.0	5.08	0.5	1.0	1	0	2	0.5	0	1	0.0728	177179	6520	1	1	1.0	1.0	1	0	0	4	7	2.77	1	0	我家儿子两岁半了睾丸一大一小有点硬请问严重吗
2	1	1	4	67	8	4	0.62	8.38	0.88	3	0.0	5.44	1	1.0	1	0	3	0.75	0	0	0.013	52646	144	1	1	1.0	1.0	1	0	0	4	7	3.48	1	0	我家儿子两岁半了睾丸一大一小有点硬请问严重吗
2	1	1	4	45	6	9	0.62	7.5	1.0	0	2.0	5.21	0.5	0.0	0	0	4	1.0	0	0	0.0137	5929	10	1	0	1.0	0.97	6	0	0	4	7	5.95	1	0	我家儿子两岁半了睾丸一大一小有点硬请问严重吗
6	1	1	4	60	6	1	0.54	10.0	1.0	0	1.0	4.94	0.5	0.0	0	1	1	0.5	1	0	0.0153	12343	30	1	0	1.0	1.0	2	0	0	2	3	19.4	2	1	6岁男孩子，有包皮过长，一直都有尿裤子的现象，一般都是有杯子口大小的尿迹，一天大约两次左右，晚上睡觉不会尿床，早上起来也不会有尿迹，只有在白天才会尿裤子。这两个星期有些严重，两次在学校尿的湿透了才会说想上厕所。
6	1	1	4	48	6	2	0.65	8.0	0.92	5	0.33	4.43	0.5	1.0	1	0	2	1.0	0	1	0.012	19648	31	1	0	1.0	1.0	2	1	6	2	3	35.13	1	0	6岁男孩子，有包皮过长，一直都有尿裤子的现象，一般都是有杯子口大小的尿迹，一天大约两次左右，晚上睡觉不会尿床，早上起来也不会有尿迹，只有在白天才会尿裤子。这两个星期有些严重，两次在学校尿的湿透了才会说想上厕所。
30	0	3	4	78	14	6	0.63	5.57	0.9	18	0.67	4.38	0.5	0.0	0	0	1	0.25	1	0	0.0121	9406	17	1	0	1.0	1.0	2	1	5	4	4	6.98	1	0	请问医生？:三个月小孩子的奶粉可不可以一次性兑几次或一天的装在保温桶，再分次喂，喂一次兑一次很麻烦，特别是晚上等哭了再兑，要弄半天，小孩又哭得她爸都醒几次。
30	0	3	4	82	14	3	0.46	5.86	0.81	10	2.0	5.7	0.5	1.0	1	0	2	0.5	0	1	0.0183	6334	18	1	1	1.0	1.0	1	2	6	4	4	9.58	1	0	请问医生？:三个月小孩子的奶粉可不可以一次性兑几次或一天的装在保温桶，再分次喂，喂一次兑一次很麻烦，特别是晚上等哭了再兑，要弄半天，小孩又哭得她爸都醒几次。
30	0	3	4	70	5	0	0.55	14.0	0.98	1	0.67	5.43	1	0.0	0	0	3	0.75	0	0	0.0459	23568	827	0.99	1	1.0	1.0	1	1	0	4	4	11.8	1	0	请问医生？:三个月小孩子的奶粉可不可以一次性兑几次或一天的装在保温桶，再分次喂，喂一次兑一次很麻烦，特别是晚上等哭了再兑，要弄半天，小孩又哭得她爸都醒几次。
30	0	3	4	67	8	3	0.59	8.38	0.98	1	1.2	4.91	1	0.0	0	0	4	1.0	0	0	0.094	34536	2145	1	1	1.0	1.0	1	0	0	4	4	1420.53	1	1	请问医生？:三个月小孩子的奶粉可不可以一次性兑几次或一天的装在保温桶，再分次喂，喂一次兑一次很麻烦，特别是晚上等哭了再兑，要弄半天，小孩又哭得她爸都醒几次。
5	1	1	4	63	8	5	0.56	7.88	0.83	9	1.5	5.09	1	0.0	-2	1	1	0.25	1	0	0.019	17538	51	1	1	1.0	1.0	1	0	0	4	5	3.43	2	1	男孩，4岁4个月大，小鸡鸡有时一大一小，休息后恢复，发烧，不舒服后就会，剧烈运动后也会出现，孩子没有疼痛，有时候会说有点痒痒，
5	1	1	4	68	7	4	0.58	9.71	1.0	1	1.2	4.08	1	0.0	-1	0	2	0.5	0	1	0.0187	24997	29	1	1	1.0	1.0	1	0	0	4	5	4.4	1	0	男孩，4岁4个月大，小鸡鸡有时一大一小，休息后恢复，发烧，不舒服后就会，剧烈运动后也会出现，孩子没有疼痛，有时候会说有点痒痒，
5	1	1	4	79	12	5	0.6	6.58	0.87	8	1.2	5.82	0.5	1.0	0	0	3	0.75	0	0	0.017	42287	121	1	0	1.0	0.97	2	0	0	4	5	7.27	1	0	男孩，4岁4个月大，小鸡鸡有时一大一小，休息后恢复，发烧，不舒服后就会，剧烈运动后也会出现，孩子没有疼痛，有时候会说有点痒痒，
5	1	1	4	47	7	5	0.6	6.71	0.91	4	0.33	4.95	1	0.0	-1	0	4	1.0	0	0	0.0122	21988	42	1	1	1.0	1.0	1	1	1	4	5	9.55	1	0	男孩，4岁4个月大，小鸡鸡有时一大一小，休息后恢复，发烧，不舒服后就会，剧烈运动后也会出现，孩子没有疼痛，有时候会说有点痒痒，
1	1	1	4	68	8	6	0.61	8.5	0.98	1	0.33	5.47	0.5	1.0	1	0	1	0.33	1	0	0.0221	36426	231	1	3	1.0	1.0	2	2	1	3	2	5.92	1	1	男孩子，现在3个多月，出生15天就肛周浓肿，在医院做的切排。到现在切排的地方一直有米粒大小的肿块，自己挑开会有一粒浓，之后就是出血。过几天又有浓了，这个怎么办呀，怎么老是复发呀
1	1	1	4	38	3	6	0.64	12.67	0.98	0	0.23	4.82	1	0.0	0	0	2	0.67	0	1	0.0069	137473	235	1	0	1.0	1.0	2	0	0	3	2	8.02	1	0	男孩子，现在3个多月，出生15天就肛周浓肿，在医院做的切排。到现在切排的地方一直有米粒大小的肿块，自己挑开会有一粒浓，之后就是出血。过几天又有浓了，这个怎么办呀，怎么老是复发呀
1	0	2	4	55	6	13	0.58	9.17	0.93	2	0.33	5.28	0.5	1.0	0	0	1	0.25	1	0	0.01	94639	211	1	1	1.0	1.0	1	0	0	4	4	15.02	1	1	我家宝宝（出生19天），脸上长了红点点，不知道是湿疹还是痤疮？该怎么处理？谢谢
1	0	2	4	69	7	9	0.58	9.86	0.77	8	0.27	5.75	1	2.0	2	0	2	0.5	0	1	0.0266	133888	3383	0.98	1	1.0	1.0	1	0	0	4	4	17.78	1	0	我家宝宝（出生19天），脸上长了红点点，不知道是湿疹还是痤疮？该怎么处理？谢谢
1	0	2	4	67	10	11	0.54	6.7	0.89	3	0.11	5.71	0.5	0.0	0	0	3	0.75	0	0	0.0195	3845	0	1	0	1.0	1.0	2	1	6	4	4	20.43	1	0	我家宝宝（出生19天），脸上长了红点点，不知道是湿疹还是痤疮？该怎么处理？谢谢
1	0	2	4	107	11	28	0.65	9.73	0.93	3	0.33	5.67	0.5	1.0	1	0	4	1.0	0	0	0.135	39824	4108	0.99	2	1.0	1.0	1	0	0	4	4	30.8	1	0	我家宝宝（出生19天），脸上长了红点点，不知道是湿疹还是痤疮？该怎么处理？谢谢
34	0	2	4	48	8	12	0.58	6.0	0.8	6	0.36	4.96	0.5	0.0	0	0	1	0.1	1	0	0.0172	139144	649	1	1	1.0	1.0	1	0	0	10	10	1.68	1	0	我就是痛经疼得厉害啊，我想问一下啊，我可以贴安琪痛经贴缓解疼痛吗？
34	0	2	4	77	13	11	0.5	5.92	0.89	5	2.0	5.83	0.5	2.0	1	0	2	0.2	1	1	0.0081	41193	52	1	1	1.0	0.89	1	0	0	10	10	1.68	1	0	我就是痛经疼得厉害啊，我想问一下啊，我可以贴安琪痛经贴缓解疼痛吗？
34	0	2	4	42	3	2	0.6	14.0	0.93	2	0.4	4.14	0.5	0.0	0	0	3	0.3	0	0	0.0132	35972	159	1	1	1.0	1.0	1	0	0	10	10	2.25	1	0	我就是痛经疼得厉害啊，我想问一下啊，我可以贴安琪痛经贴缓解疼痛吗？
34	0	2	4	62	8	10	0.58	7.75	0.68	11	0.24	5.68	0.5	0.0	0	0	4	0.4	0	0	0.0187	102031	445	1	1	1.0	1.0	1	0	0	10	10	2.28	1	0	我就是痛经疼得厉害啊，我想问一下啊，我可以贴安琪痛经贴缓解疼痛吗？
34	0	2	4	57	8	17	0.55	7.12	0.7	10	0.67	5.22	0.5	1.0	1	0	5	0.5	0	0	0.0341	8574	113	1	1	1.0	1.0	1	0	0	10	10	3.28	1	0	我就是痛经疼得厉害啊，我想问一下啊，我可以贴安琪痛经贴缓解疼痛吗？
34	0	2	4	85	12	6	0.5	7.08	0.78	11	0.4	5.54	0.5	0.0	0	0	6	0.6	0	0	0.0339	264980	2824	1	1	1.0	1.0	1	0	0	10	10	3.48	1	1	我就是痛经疼得厉害啊，我想问一下啊，我可以贴安琪痛经贴缓解疼痛吗？
34	0	2	4	82	11	10	0.59	7.45	0.77	9	0.8	6.06	0.5	1.0	1	0	7	0.7	0	0	0.0163	39007	138	1	0	1.0	1.0	2	0	0	10	10	3.8	1	0	我就是痛经疼得厉害啊，我想问一下啊，我可以贴安琪痛经贴缓解疼痛吗？
34	0	2	4	49	10	5	0.59	4.9	0.87	5	0.4	4.42	1	0.0	0	0	8	0.8	0	0	0.016	37194	54	1	1	1.0	1.0	1	1	6	10	10	3.87	1	0	我就是痛经疼得厉害啊，我想问一下啊，我可以贴安琪痛经贴缓解疼痛吗？
34	0	2	4	69	11	10	0.54	6.27	0.75	9	2.0	5.59	0.5	1.0	0	0	9	0.9	0	0	0.0235	27104	54	1	1	1.0	1.0	1	0	0	10	10	5.6	1	0	我就是痛经疼得厉害啊，我想问一下啊，我可以贴安琪痛经贴缓解疼痛吗？
34	0	2	4	52	8	2	0.53	6.5	0.79	6	0.25	4.82	0.5	0.0	0	0	10	1.0	0	0	0.0174	44288	120	1	1	1.0	1.0	1	0	0	10	10	142.62	1	0	我就是痛经疼得厉害啊，我想问一下啊，我可以贴安琪痛经贴缓解疼痛吗？
31	0	2	4	55	9	12	0.58	6.11	0.92	2	0.25	5.07	0.5	0.0	0	0	1	0.33	1	0	0.0148	43052	145	1	2	1.0	1.0	1	2	1	3	3	0.73	1	0	我就是有痛经的毛病啊，我真的好苦恼啊。这个安琪痛经贴我贴在那个穴位上那？
31	0	2	4	86	15	12	0.51	5.73	0.79	12	0.75	5.18	0.5	1.0	1	0	2	0.67	0	1	0.011	5807	7	1	1	1.0	1.0	1	0	0	3	3	4.18	1	0	我就是有痛经的毛病啊，我真的好苦恼啊。这个安琪痛经贴我贴在那个穴位上那？
31	0	2	4	68	9	4	0.78	7.56	0.69	15	0.0	4.73	0.5	0.0	-1	0	3	1.0	0	0	0.0113	11431	19	1	0	1.0	1.0	2	1	5	3	3	13.72	1	1	我就是有痛经的毛病啊，我真的好苦恼啊。这个安琪痛经贴我贴在那个穴位上那？
14	1	3	4	40	10	11	0.57	4.0	0.96	1	0.0	4.27	0.5	0.0	0	0	1	0.33	1	0	0.0137	2549	6	1	1	1.0	1.0	1	1	6	3	3	17.35	1	0	孩子老是不自主的就开始皱眉头噘嘴吧有时候还会耸肩不知道为什么
14	1	3	4	122	12	9	0.65	10.17	0.77	9	0.23	7.05	0.5	1.0	1	0	2	0.67	0	1	0.016	37194	54	1	1	1.0	0.96	1	0	0	3	3	4261.3	2	1	孩子老是不自主的就开始皱眉头噘嘴吧有时候还会耸肩不知道为什么
26	0	2	4	46	6	13	0.54	7.67	1.0	0	1.0	4.8	0.5	0.0	0	0	1	0.2	1	0	0.0104	114876	156	1	1	1.0	1.0	1	0	0	5	5	0.77	1	0	痛经啊，滕大哥厉害的时候就是会睡不着觉啊，这是什么毛病啊，我能用安琪痛经贴治痛经吗？
26	0	2	4	68	8	3	0.5	8.5	0.86	6	0.38	5.25	0.5	1.0	1	0	2	0.4	0	1	0.0132	35972	159	1	1	1.0	1.0	1	0	0	5	5	1.13	1	0	痛经啊，滕大哥厉害的时候就是会睡不着觉啊，这是什么毛病啊，我能用安琪痛经贴治痛经吗？
26	0	2	4	96	10	8	0.49	9.6	0.83	9	0.43	6.36	0.5	0.0	0	0	3	0.6	0	0	0.0339	264980	2824	1	1	1.0	1.0	1	0	0	5	5	2.78	1	1	痛经啊，滕大哥厉害的时候就是会睡不着觉啊，这是什么毛病啊，我能用安琪痛经贴治痛经吗？
26	0	2	4	61	8	7	0.58	7.62	0.71	12	0.16	4.52	0.5	0.0	0	0	4	0.8	0	0	0.0686	72814	4636	0.99	1	1.0	1.0	1	0	0	5	5	3.6	1	0	痛经啊，滕大哥厉害的时候就是会睡不着觉啊，这是什么毛病啊，我能用安琪痛经贴治痛经吗？
26	0	2	4	71	11	19	0.71	6.45	1.0	0	0.17	5.89	1	0.0	0	0	5	1.0	0	0	0.0149	8165	6	1	1	1.0	1.0	1	0	0	5	5	5.1	1	0	痛经啊，滕大哥厉害的时候就是会睡不着觉啊，这是什么毛病啊，我能用安琪痛经贴治痛经吗？
3	1	1	4	41	7	6	0.54	5.86	1.0	0	1.0	4.81	0.5	0.0	-1	0	1	0.25	1	0	0.0322	142462	1507	1	1	1.0	1.0	1	0	0	4	4	44.4	1	0	我弟弟今天和奶奶去玩，弟弟在玩滑滑梯滑下去的时候，嘴碰到了滑滑梯最上面，嘴的最外面烂了【一点】最里面透了，他只哭了几声。麻烦医生办忙看看，谢谢。
3	1	1	4	74	14	1	0.66	5.29	0.95	8	0.11	5.39	1	1.0	0	0	2	0.5	0	1	0.0144	27981	55	1	1	1.0	1.0	1	0	0	4	4	75.63	1	0	我弟弟今天和奶奶去玩，弟弟在玩滑滑梯滑下去的时候，嘴碰到了滑滑梯最上面，嘴的最外面烂了【一点】最里面透了，他只哭了几声。麻烦医生办忙看看，谢谢。
3	1	1	4	44	7	9	0.55	6.29	1.0	0	0.14	4.69	0.5	0.0	0	0	3	0.75	0	0	0.0131	8329	35	1	0	1.0	1.0	2	0	0	4	4	91.22	1	0	我弟弟今天和奶奶去玩，弟弟在玩滑滑梯滑下去的时候，嘴碰到了滑滑梯最上面，嘴的最外面烂了【一点】最里面透了，他只哭了几声。麻烦医生办忙看看，谢谢。
3	1	1	4	51	6	7	0.54	8.5	1.0	1	0.43	5.08	0.5	0.0	0	0	4	1.0	0	0	0.0152	88013	202	1	0	1.0	1.0	2	1	6	4	4	92.48	1	1	我弟弟今天和奶奶去玩，弟弟在玩滑滑梯滑下去的时候，嘴碰到了滑滑梯最上面，嘴的最外面烂了【一点】最里面透了，他只哭了几声。麻烦医生办忙看看，谢谢。
3	0	1	4	87	14	7	0.48	6.21	0.86	8	0.38	5.93	0.5	1.0	1	0	1	0.2	1	0	0.0103	24056	31	1	1	1.0	0.98	1	0	0	5	7	10.83	1	0	宝宝两周半了，这两个月吃的是鳕鱼鱼肝油，体检时医生说吃D3，这么大的孩子到底吃哪种好呢，
3	0	1	4	52	8	8	0.56	6.5	0.87	6	0.6	4.7	0.5	0.0	0	0	2	0.4	0	1	0.0332	57966	850	1	4	1.0	1.0	1	0	0	5	7	13.77	2	1	宝宝两周半了，这两个月吃的是鳕鱼鱼肝油，体检时医生说吃D3，这么大的孩子到底吃哪种好呢，
3	0	1	4	50	5	5	0.6	10.0	0.97	4	0.75	4.52	0.5	0.0	0	0	3	0.6	0	0	0.0124	34912	80	1	1	1.0	1.0	1	0	0	5	7	16.05	1	0	宝宝两周半了，这两个月吃的是鳕鱼鱼肝油，体检时医生说吃D3，这么大的孩子到底吃哪种好呢，
3	0	1	4	55	10	4	0.39	5.5	0.89	3	0.75	4.91	0.5	0.0	-1	0	4	0.8	0	0	0.0332	11847	41	1	2	1.0	1.0	1	0	0	5	7	20.62	1	0	宝宝两周半了，这两个月吃的是鳕鱼鱼肝油，体检时医生说吃D3，这么大的孩子到底吃哪种好呢，
3	0	1	4	36	7	4	0.5	5.14	0.96	1	0.25	4.3	0.5	0.0	0	0	5	1.0	0	0	0.0013	1564	0	1	2	1.0	1.0	1	1	6	5	7	318731.37	2	0	宝宝两周半了，这两个月吃的是鳕鱼鱼肝油，体检时医生说吃D3，这么大的孩子到底吃哪种好呢，
30	0	2	4	52	8	8	0.54	6.5	0.66	11	0.4	4.38	0.5	0.0	0	0	1	0.33	1	0	0.016	37194	54	1	1	1.0	1.0	1	1	6	3	3	73.9	1	0	痛经了怎么办啊？可以用安琪痛经贴治疗吗？？？
30	0	2	4	50	6	5	0.56	8.33	0.6	12	0.18	4.9	0.5	0.0	0	0	2	0.67	0	1	0.0172	17241	53	1	3	1.0	1.0	2	1	6	3	3	74.75	1	1	痛经了怎么办啊？可以用安琪痛经贴治疗吗？？？
30	0	2	4	88	17	11	0.52	5.18	0.52	17	0.57	5.45	0.5	1.0	1	0	3	1.0	0	0	0.0138	4285	7	1	0	1.0	1.0	2	0	0	3	3	83.4	1	0	痛经了怎么办啊？可以用安琪痛经贴治疗吗？？？
1	0	2	4	92	12	7	0.56	7.67	0.88	6	0.57	5.69	0.5	0.0	0	0	1	0.25	1	0	0.1721	8832	1296	1	1	1.0	1.0	1	0	0	4	4	5.03	1	1	黄疸高，正在吃药吃的茵栀黄和宝乐安，之前拉屎很正常，现在不拉还哭闹，怎么办
1	0	2	4	70	6	7	0.53	11.67	0.97	3	0.57	5.74	1	1.0	1	0	2	0.5	0	1	0.0206	5765	16	1	1	1.0	1.0	1	3	6	4	4	7.3	1	0	黄疸高，正在吃药吃的茵栀黄和宝乐安，之前拉屎很正常，现在不拉还哭闹，怎么办
1	0	2	4	76	10	7	0.49	7.6	0.94	4	1.33	5.83	0.5	3.0	3	0	3	0.75	0	0	0.0164	1401	5	1	1	1.0	1.0	1	0	0	4	4	7.68	1	0	黄疸高，正在吃药吃的茵栀黄和宝乐安，之前拉屎很正常，现在不拉还哭闹，怎么办
1	0	2	4	53	4	3	0.56	13.25	0.96	1	0.0	5.45	0.5	0.0	0	0	4	1.0	0	0	0.0287	2331	4	1	1	1.0	1.0	1	0	0	4	4	8.33	1	0	黄疸高，正在吃药吃的茵栀黄和宝乐安，之前拉屎很正常，现在不拉还哭闹，怎么办
31	1	1	4	81	10	21	0.51	8.1	0.92	3	0.0	5.17	0.5	1.0	1	0	1	0.12	1	0	0.0294	41122	249	1	1	1.0	1.0	1	0	0	8	7	1.08	1	0	我咳喘三～四年了，特别是早晨起床时咳喘时间长其它时候不怎么咳，这是什么原因
31	1	1	4	51	7	12	0.63	7.29	1.0	0	0.0	5.33	1	0.0	-1	0	2	0.25	0	1	0.1079	174954	18282	0.98	1	1.0	1.0	1	0	0	8	7	1.37	1	0	我咳喘三～四年了，特别是早晨起床时咳喘时间长其它时候不怎么咳，这是什么原因
31	1	1	4	70	8	14	0.61	8.75	1.0	0	0.0	5.2	0.5	1.0	1	0	3	0.38	0	0	0.0165	40743	214	1	1	1.0	1.0	1	0	0	8	7	1.4	1	0	我咳喘三～四年了，特别是早晨起床时咳喘时间长其它时候不怎么咳，这是什么原因
31	1	1	4	49	5	7	0.51	9.8	1.0	0	0.0	5.35	0.5	0.0	0	0	4	0.5	0	0	0.0332	57966	850	1	1	1.0	1.0	1	0	0	8	7	1.52	1	0	我咳喘三～四年了，特别是早晨起床时咳喘时间长其它时候不怎么咳，这是什么原因
31	1	1	4	72	9	6	0.59	8.0	0.91	3	0.0	5.42	1	1.0	1	0	5	0.62	0	0	0.0154	8497	31	1	4	1.0	1.0	1	0	0	8	7	2.82	1	0	我咳喘三～四年了，特别是早晨起床时咳喘时间长其它时候不怎么咳，这是什么原因
31	1	1	4	56	8	13	0.62	7.0	0.94	2	0.0	5.12	0.5	0.0	0	0	6	0.75	0	0	0.0214	3546	10	1	1	1.0	1.0	1	0	0	8	7	7.4	1	1	我咳喘三～四年了，特别是早晨起床时咳喘时间长其它时候不怎么咳，这是什么原因
31	1	1	4	39	8	5	0.53	4.88	0.92	2	0.0	4.26	0.5	0.0	0	0	7	0.88	0	0	0.003	21009	1	1	3	1.0	1.0	1	0	0	8	7	310555.87	1	0	我咳喘三～四年了，特别是早晨起床时咳喘时间长其它时候不怎么咳，这是什么原因
11	1	1	4	58	10	2	0.6	5.8	1.0	0	0.0	4.72	1	0.0	0	0	1	0.33	1	0	0.0127	46380	119	1	0	1.0	1.0	2	1	6	3	4	157.28	1	0	请问10岁小孩能使用巴戟口服液吗？谢谢帮助~
11	1	1	4	77	12	3	0.53	6.42	0.73	6	0.0	5.17	0.5	1.0	1	0	2	0.67	0	1	0.1048	155030	19294	0.97	1	1.0	1.0	1	0	0	3	4	162.5	1	0	请问10岁小孩能使用巴戟口服液吗？谢谢帮助~
11	1	1	4	58	9	0	0.59	6.44	1.0	0	0.0	3.93	0.5	0.0	-1	1	3	1.0	0	0	0.0102	27979	45	1	1	1.0	1.0	1	0	0	3	4	197.43	2	1	请问10岁小孩能使用巴戟口服液吗？谢谢帮助~
19	1	1	4	63	8	4	0.58	7.88	1.0	0	0.0	4.67	0.5	0.0	-1	0	1	0.25	1	0	0.0237	18555	96	1	4	1.0	1.0	1	0	0	4	4	2.82	1	0	经常抱着气球睡、用小鸡鸡捂气球、用笔戳气球、坐在气球上、给气球一直打气，这样会发生什么情况呢；我真的喜欢用小鸡鸡捂气球，怎么办呢？
19	1	1	4	77	18	6	0.71	4.28	0.83	12	0.0	5.61	0.5	1.0	1	0	2	0.5	1	1	0.0118	4654	3	1	3	1.0	1.0	1	1	6	4	4	2.82	1	0	经常抱着气球睡、用小鸡鸡捂气球、用笔戳气球、坐在气球上、给气球一直打气，这样会发生什么情况呢；我真的喜欢用小鸡鸡捂气球，怎么办呢？
19	1	1	4	49	8	3	0.56	6.12	0.99	1	0.0	4.11	0.5	0.0	0	0	3	0.75	0	0	0.1048	155030	19294	0.97	1	1.0	1.0	1	0	0	4	4	3.48	1	0	经常抱着气球睡、用小鸡鸡捂气球、用笔戳气球、坐在气球上、给气球一直打气，这样会发生什么情况呢；我真的喜欢用小鸡鸡捂气球，怎么办呢？
19	1	1	4	81	12	5	0.68	6.75	0.66	23	0.5	5.77	0.5	0.0	0	0	4	1.0	0	0	0.0198	36201	181	1	1	1.0	1.0	1	0	0	4	4	4.07	1	1	经常抱着气球睡、用小鸡鸡捂气球、用笔戳气球、坐在气球上、给气球一直打气，这样会发生什么情况呢；我真的喜欢用小鸡鸡捂气球，怎么办呢？
6	0	3	4	57	9	2	0.6	6.33	0.97	1	0.25	5.1	1	0.0	0	0	1	0.33	1	0	0.135	39824	4108	0.99	3	1.0	1.0	2	2	1	3	3	4.52	1	0	孩子现在自闭，不和小朋友耍，也不说话，她耍玩具的时候，我叫她都没有反应，也不理我，这是自闭症吧，这要怎么办啊？
6	0	3	4	108	15	4	0.58	7.2	0.71	13	6.0	5.08	0.5	1.0	1	0	2	0.67	0	1	0.0221	36413	231	1	1	0.94	0.96	1	0	0	3	3	8.33	2	1	孩子现在自闭，不和小朋友耍，也不说话，她耍玩具的时候，我叫她都没有反应，也不理我，这是自闭症吧，这要怎么办啊？
5	0	1	4	52	8	2	0.5	6.5	0.96	9	1.2	5.04	1	0.0	-1	0	1	0.2	1	0	0.0083	6965	7	1	0	1.0	1.0	3	0	0	5	8	4.52	4	1	孩子咳嗽不是特别厉害，但是听出有痰，不发热，其他都正常，去医院拍片说是肺炎，挂头孢六天，吃儿咳糖浆，一天做2次雾化，复查说还有痰，效果不好，让我验血，做支原体检查，头孢换成阿奇霉素挂水2天，吃儿咳糖浆，一天做2次雾化，支原体报告明天才出来，不知道要不要继续去挂水，家人说没有效果，让在家休息
5	0	1	4	42	7	10	0.56	6.0	0.97	2	3.0	4.54	0.5	0.0	0	0	2	0.4	0	1	0.0129	9052	40	1	0	1.0	1.0	2	1	0	5	8	7.93	2	0	孩子咳嗽不是特别厉害，但是听出有痰，不发热，其他都正常，去医院拍片说是肺炎，挂头孢六天，吃儿咳糖浆，一天做2次雾化，复查说还有痰，效果不好，让我验血，做支原体检查，头孢换成阿奇霉素挂水2天，吃儿咳糖浆，一天做2次雾化，支原体报告明天才出来，不知道要不要继续去挂水，家人说没有效果，让在家休息
5	0	1	4	91	12	4	0.65	7.58	0.91	14	1.5	5.98	0.5	2.0	2	0	3	0.6	0	0	0.018	14580	22	1	1	0.97	1.0	1	0	0	5	8	10.48	1	0	孩子咳嗽不是特别厉害，但是听出有痰，不发热，其他都正常，去医院拍片说是肺炎，挂头孢六天，吃儿咳糖浆，一天做2次雾化，复查说还有痰，效果不好，让我验血，做支原体检查，头孢换成阿奇霉素挂水2天，吃儿咳糖浆，一天做2次雾化，支原体报告明天才出来，不知道要不要继续去挂水，家人说没有效果，让在家休息
5	0	1	4	49	8	8	0.59	6.12	0.88	11	0.09	5.05	0.5	0.0	0	0	4	0.8	0	0	0.0152	88013	202	1	0	1.0	1.0	2	1	6	5	8	16.35	1	0	孩子咳嗽不是特别厉害，但是听出有痰，不发热，其他都正常，去医院拍片说是肺炎，挂头孢六天，吃儿咳糖浆，一天做2次雾化，复查说还有痰，效果不好，让我验血，做支原体检查，头孢换成阿奇霉素挂水2天，吃儿咳糖浆，一天做2次雾化，支原体报告明天才出来，不知道要不要继续去挂水，家人说没有效果，让在家休息
5	0	3	4	61	11	11	0.66	5.55	0.86	3	0.09	5.57	0.5	0.0	0	1	1	0.5	1	0	0.062	355	1	1	1	1.0	0.97	1	0	0	2	4	10.5	2	1	孩子4岁9个月了，最近老是尿床，从16年冬天开始的，以前不会
5	0	3	4	56	8	11	0.67	7.0	0.88	2	1.5	4.57	1	0.0	0	1	2	1.0	0	1	0.0256	176807	2213	1	4	1.0	1.0	2	3	6	2	4	12.48	2	0	孩子4岁9个月了，最近老是尿床，从16年冬天开始的，以前不会
2	1	3	4	60	12	10	0.53	5.0	0.92	9	2.14	5.31	1	0.0	-1	0	1	0.25	1	0	0.0161	16724	38	1	0	1.0	1.0	2	1	5	4	4	584.83	1	0	儿子45天了，之前家里人感冒没戴口罩，怀疑是被传染的。孩子因为精神差、口吐白色泡泡、咳嗽、口唇紫绀去医院看门诊，医生听诊后开了X光片，说肺纹理增多，诊断为支气管炎，没给查血就给开了头孢克洛颗粒和止咳糖浆，说吃3天看；到了第二天突然因为吃奶呛咳，后再次口唇紫绀，呼吸加重去另一家医院听诊后说是肺炎，住院了，也一直没查血常规，就开始输液了，请问这是为什么？
2	1	3	4	70	8	7	0.64	8.75	0.93	6	2.14	5.83	1	2.0	2	0	2	0.5	0	1	0.0163	17614	28	1	1	0.97	0.96	1	0	0	4	4	625.27	1	0	儿子45天了，之前家里人感冒没戴口罩，怀疑是被传染的。孩子因为精神差、口吐白色泡泡、咳嗽、口唇紫绀去医院看门诊，医生听诊后开了X光片，说肺纹理增多，诊断为支气管炎，没给查血就给开了头孢克洛颗粒和止咳糖浆，说吃3天看；到了第二天突然因为吃奶呛咳，后再次口唇紫绀，呼吸加重去另一家医院听诊后说是肺炎，住院了，也一直没查血常规，就开始输液了，请问这是为什么？
2	1	3	4	61	9	7	0.56	6.78	0.92	6	1.88	5.28	0.5	0.0	0	0	3	0.75	0	0	0.0162	14090	20	1	2	0.89	0.97	1	0	0	4	4	639.92	1	1	儿子45天了，之前家里人感冒没戴口罩，怀疑是被传染的。孩子因为精神差、口吐白色泡泡、咳嗽、口唇紫绀去医院看门诊，医生听诊后开了X光片，说肺纹理增多，诊断为支气管炎，没给查血就给开了头孢克洛颗粒和止咳糖浆，说吃3天看；到了第二天突然因为吃奶呛咳，后再次口唇紫绀，呼吸加重去另一家医院听诊后说是肺炎，住院了，也一直没查血常规，就开始输液了，请问这是为什么？
2	1	3	4	66	8	8	0.59	8.25	0.99	1	0.12	5.37	0.5	0.0	0	0	4	1.0	0	0	0.0188	3730	18	1	1	1.0	1.0	1	0	0	4	4	644.12	1	0	儿子45天了，之前家里人感冒没戴口罩，怀疑是被传染的。孩子因为精神差、口吐白色泡泡、咳嗽、口唇紫绀去医院看门诊，医生听诊后开了X光片，说肺纹理增多，诊断为支气管炎，没给查血就给开了头孢克洛颗粒和止咳糖浆，说吃3天看；到了第二天突然因为吃奶呛咳，后再次口唇紫绀，呼吸加重去另一家医院听诊后说是肺炎，住院了，也一直没查血常规，就开始输液了，请问这是为什么？
30	0	3	4	88	14	8	0.68	6.29	0.64	9	0.25	5.61	0.5	1.0	1	0	1	0.14	1	0	0.0256	176807	2213	1	4	1.0	1.0	2	3	6	7	13	9.6	2	0	孩子来月经，是否早熟？有点急。谢谢！来了是孩子是营养过胜吗？
30	0	3	4	74	17	4	0.69	4.35	0.94	2	1.0	4.96	0.5	0.0	0	0	2	0.29	0	1	0.0339	264980	2824	1	1	1.0	1.0	1	0	0	7	13	11.32	1	0	孩子来月经，是否早熟？有点急。谢谢！来了是孩子是营养过胜吗？
30	0	3	4	61	11	1	0.66	5.55	0.62	10	0.17	4.71	0.5	0.0	0	0	3	0.43	0	0	0.009	23395	21	1	0	1.0	1.0	2	1	6	7	13	12.87	1	0	孩子来月经，是否早熟？有点急。谢谢！来了是孩子是营养过胜吗？
30	0	3	4	62	8	6	0.66	7.75	0.78	6	0.1	5.0	1	0.0	0	0	4	0.57	0	0	0.0216	15475	33	1	1	1.0	1.0	1	0	0	7	13	15.77	3	1	孩子来月经，是否早熟？有点急。谢谢！来了是孩子是营养过胜吗？
30	0	3	4	64	10	10	0.5	6.4	0.61	10	0.17	4.93	0.5	0.0	0	0	5	0.71	0	0	0.0182	5502	14	1	3	1.0	1.0	1	0	0	7	13	26.25	1	0	孩子来月经，是否早熟？有点急。谢谢！来了是孩子是营养过胜吗？
30	0	3	4	82	13	6	0.7	6.31	0.7	9	0.12	5.9	0.5	1.0	1	0	6	0.86	0	0	0.0199	2565	11	1	2	1.0	1.0	1	2	1	7	13	60.7	1	0	孩子来月经，是否早熟？有点急。谢谢！来了是孩子是营养过胜吗？
30	0	3	4	60	11	8	0.54	5.45	0.79	6	0.0	5.44	0.5	1.0	1	0	7	1.0	0	0	0.0017	10302	0	1	2	1.0	1.0	1	1	1	7	13	315051.6	4	0	孩子来月经，是否早熟？有点急。谢谢！来了是孩子是营养过胜吗？
9	1	3	4	87	11	3	0.61	7.91	0.91	4	0.0	5.63	0.5	2.0	1	0	1	0.2	1	0	0.0175	7102	10	1	0	1.0	1.0	6	1	6	5	5	48.75	1	0	孩子最近说一句话就眨一下眼，偶尔还会皱鼻子和噘嘴，疑似为抽动症，这咋个治呢？
9	1	3	4	66	11	10	0.71	6.0	0.88	7	0.0	5.39	0.5	0.0	-3	0	2	0.4	0	1	0.0478	115608	4942	0.97	3	1.0	1.0	1	2	6	5	5	51.02	1	0	孩子最近说一句话就眨一下眼，偶尔还会皱鼻子和噘嘴，疑似为抽动症，这咋个治呢？
9	1	3	4	56	9	8	0.6	6.22	0.9	3	0.0	5.43	0.5	1.0	1	0	3	0.6	0	0	0.009	23395	21	1	2	1.0	1.0	1	0	0	5	5	52.55	1	0	孩子最近说一句话就眨一下眼，偶尔还会皱鼻子和噘嘴，疑似为抽动症，这咋个治呢？
9	1	3	4	109	12	5	0.62	9.08	0.75	12	0.76	5.89	0.5	1.0	1	0	4	0.8	0	0	0.0067	8953	2	1	1	0.93	0.94	1	0	0	5	5	2711.62	2	1	孩子最近说一句话就眨一下眼，偶尔还会皱鼻子和噘嘴，疑似为抽动症，这咋个治呢？
6	1	1	4	45	8	17	0.55	5.62	0.86	5	0.76	5.04	0.5	0.0	0	0	1	0.33	1	0	0.0172	139144	649	1	1	1.0	1.0	1	0	0	3	3	2.08	1	0	5岁半小男孩咳嗽三天晚上咳嗽的厉害些影响睡眠，白天晚上咳嗽痰都特别多白色痰液。现在吃的银黄颗粒，小儿咳喘颗粒。效果不明显请问大夫是什么原因引起咳嗽。吃点什么药会见效谢谢！
6	1	1	4	67	10	17	0.69	6.7	0.76	15	4.33	5.98	1	1.0	1	0	2	0.67	0	1	0.0205	218478	1313	1	1	1.0	0.97	1	0	0	3	3	2.75	1	0	5岁半小男孩咳嗽三天晚上咳嗽的厉害些影响睡眠，白天晚上咳嗽痰都特别多白色痰液。现在吃的银黄颗粒，小儿咳喘颗粒。效果不明显请问大夫是什么原因引起咳嗽。吃点什么药会见效谢谢！
6	1	1	4	51	9	3	0.62	5.67	0.87	7	0.75	5.09	1	0.0	0	0	3	1.0	0	0	0.0103	4876	8	1	1	1.0	1.0	1	0	0	3	3	3.22	1	1	5岁半小男孩咳嗽三天晚上咳嗽的厉害些影响睡眠，白天晚上咳嗽痰都特别多白色痰液。现在吃的银黄颗粒，小儿咳喘颗粒。效果不明显请问大夫是什么原因引起咳嗽。吃点什么药会见效谢谢！
1	0	2	4	87	14	4	0.56	6.21	0.83	5	1.5	5.95	0.5	1.0	1	0	1	0.33	1	0	0.0387	32821	212	1	1	1.0	1.0	1	0	0	3	3	9.65	2	1	臀纹不对称，拍X片医生说有轻度髋关节发育不良，请问需要用支架矫正吗？
1	0	2	4	43	5	2	0.67	8.6	0.97	1	0.25	4.73	0.5	0.0	0	0	2	0.67	0	1	0.0134	15958	45	1	2	1.0	1.0	1	1	6	3	3	32.92	1	0	臀纹不对称，拍X片医生说有轻度髋关节发育不良，请问需要用支架矫正吗？
11	0	1	4	87	20	20	0.57	4.35	0.91	8	0.45	5.65	0.5	0.0	0	0	1	0.25	1	0	0.0141	20898	46	1	0	1.0	1.0	2	2	6	4	6	68.47	2	0	女孩今年11周岁，身高140厘米，体重54斤，请问怎样才能让孩子长个。今年长了6厘米。请专家给看看，这是孩子从小到大的身高体重。吃饭少，活动量少，天天写作业累的，写作业又慢。晚上10点左右睡觉，早上7点起床。这两天乳房有点发育了。
11	0	1	4	76	11	11	0.58	6.91	0.9	10	0.42	5.57	0.5	1.0	1	0	2	0.5	0	1	0.016	37194	54	1	1	1.0	1.0	1	1	6	4	6	87.87	1	0	女孩今年11周岁，身高140厘米，体重54斤，请问怎样才能让孩子长个。今年长了6厘米。请专家给看看，这是孩子从小到大的身高体重。吃饭少，活动量少，天天写作业累的，写作业又慢。晚上10点左右睡觉，早上7点起床。这两天乳房有点发育了。
11	0	1	4	69	14	12	0.64	4.93	0.87	11	0.71	5.28	0.5	0.0	0	0	3	0.75	0	0	0.0211	3368	7	1	0	1.0	1.0	2	0	0	4	6	125.22	2	1	女孩今年11周岁，身高140厘米，体重54斤，请问怎样才能让孩子长个。今年长了6厘米。请专家给看看，这是孩子从小到大的身高体重。吃饭少，活动量少，天天写作业累的，写作业又慢。晚上10点左右睡觉，早上7点起床。这两天乳房有点发育了。
11	0	1	4	74	9	7	0.66	8.22	0.91	7	0.06	5.75	0.5	0.0	0	0	4	1.0	0	0	0.0646	24858	970	1	2	1.0	1.0	1	0	0	4	6	126.6	1	0	女孩今年11周岁，身高140厘米，体重54斤，请问怎样才能让孩子长个。今年长了6厘米。请专家给看看，这是孩子从小到大的身高体重。吃饭少，活动量少，天天写作业累的，写作业又慢。晚上10点左右睡觉，早上7点起床。这两天乳房有点发育了。
31	0	2	4	65	10	16	0.46	6.5	0.84	6	0.17	5.51	0.5	0.0	0	0	1	0.33	1	0	0.0288	69266	2693	0.97	0	1.0	1.0	2	0	0	3	3	1.28	1	0	就是来大姨妈真的好难受啊。我想问一下医生我可以用安琪痛经贴吗？
31	0	2	4	91	12	6	0.56	7.58	0.82	8	0.08	5.58	0.5	1.0	0	0	2	0.67	0	1	0.0118	28219	72	1	0	0	0	6	0	0	3	3	1.3	1	0	就是来大姨妈真的好难受啊。我想问一下医生我可以用安琪痛经贴吗？
31	0	2	4	59	7	12	0.52	8.43	0.8	7	0.0	5.22	1	0.0	0	0	3	1.0	0	0	0.0159	44099	90	1	0	1.0	1.0	2	0	0	3	3	4.7	1	1	就是来大姨妈真的好难受啊。我想问一下医生我可以用安琪痛经贴吗？
19	1	1	4	58	5	0	0.56	11.6	0.68	20	0.0	4.65	0.5	1.5	1	0	1	0.25	1	0	0.0117	26135	53	1	0	1.0	1.0	2	0	0	4	4	44.7	1	1	我喜欢一天用小鸡鸡捂气球好几次，每次都很舒服。还经常趴在气球上；踩气球、坐在气球上、喜欢抱着气球睡觉、用笔戳气球、坐在气球上、给气球一直打气。这样好吗；为什么呢？
19	1	1	4	72	9	1	0.6	8.0	0.81	15	0.0	5.67	0.5	3.0	3	0	2	0.5	0	1	0.0594	227463	4556	0.95	2	1.0	1.0	1	0	0	4	4	49.58	1	0	我喜欢一天用小鸡鸡捂气球好几次，每次都很舒服。还经常趴在气球上；踩气球、坐在气球上、喜欢抱着气球睡觉、用笔戳气球、坐在气球上、给气球一直打气。这样好吗；为什么呢？
19	1	1	4	58	9	7	0.6	6.44	0.87	10	0.0	5.15	1	0.0	0	0	3	0.75	0	0	0.0141	20898	46	1	0	1.0	1.0	2	2	6	4	4	61.67	1	0	我喜欢一天用小鸡鸡捂气球好几次，每次都很舒服。还经常趴在气球上；踩气球、坐在气球上、喜欢抱着气球睡觉、用笔戳气球、坐在气球上、给气球一直打气。这样好吗；为什么呢？
19	1	1	4	117	19	10	0.48	6.16	0.91	10	0.0	7.03	0.5	3.0	3	0	4	1.0	0	0	0.0172	15255	50	1	1	1.0	0.97	4	1	6	4	4	65.75	1	0	我喜欢一天用小鸡鸡捂气球好几次，每次都很舒服。还经常趴在气球上；踩气球、坐在气球上、喜欢抱着气球睡觉、用笔戳气球、坐在气球上、给气球一直打气。这样好吗；为什么呢？
20	0	2	4	83	8	5	0.56	10.38	0.93	3	0.0	5.53	0.5	0.0	-1	0	1	0.25	1	0	0.0143	119204	358	1	0	1.0	1.0	2	0	0	4	4	2.2	1	0	听说吴太感康要新装上市了，请问吴太感康的作用还是一样好吗？
20	0	2	4	70	14	19	0.61	5.0	0.93	2	0.0	5.37	0.5	3.0	3	0	2	0.5	0	1	0.016	37194	54	1	1	1.0	1.0	1	1	6	4	4	6.78	1	0	听说吴太感康要新装上市了，请问吴太感康的作用还是一样好吗？
20	0	2	4	49	10	11	0.53	4.9	1.0	0	0.0	5.06	1	0.0	-1	0	3	0.75	0	0	0.0152	88013	202	1	0	1.0	1.0	2	1	6	4	4	9.5	1	1	听说吴太感康要新装上市了，请问吴太感康的作用还是一样好吗？
20	0	2	4	55	8	2	0.6	6.88	1.0	0	1.0	5.03	0.5	0.0	-1	0	4	1.0	0	0	0.0083	6965	7	1	0	1.0	1.0	3	0	0	4	4	22.75	1	0	听说吴太感康要新装上市了，请问吴太感康的作用还是一样好吗？
4	0	1	4	50	6	8	0.61	8.33	0.94	3	0.67	5.21	0.5	0.0	0	1	1	0.5	1	0	0.0081	41193	52	1	1	1.0	0.96	1	0	0	2	4	19.2	2	1	小孩最后一次体检时医生说有点鸡胸，南京儿童医院给她做了各种检查，说是维生素D缺了，钙不缺，我们按医生说的补了三个月，去复诊，当时又让一年后去复诊，现在春天来了，要不要补钙，怎么补？还是说先检查缺不缺钙再补
4	0	1	4	46	8	12	0.63	5.75	0.93	3	0.6	5.22	0.5	0.0	0	0	2	1.0	0	1	0.0164	4645	4	1	1	1.0	1.0	1	0	0	2	4	22.67	2	0	小孩最后一次体检时医生说有点鸡胸，南京儿童医院给她做了各种检查，说是维生素D缺了，钙不缺，我们按医生说的补了三个月，去复诊，当时又让一年后去复诊，现在春天来了，要不要补钙，怎么补？还是说先检查缺不缺钙再补
1	0	3	4	62	9	5	0.51	6.89	0.78	9	0.6	5.78	0.5	0.0	0	0	1	0.2	1	0	0.0137	12031	5	1	0	1.0	0.97	2	0	0	5	6	17.17	1	0	5个月女孩髋关节发育不良怎么治疗，在什么地方治疗，用什么方式，治疗周期有多长
1	0	3	4	74	11	5	0.64	6.73	0.75	9	0.43	5.29	0.5	1.0	1	0	2	0.4	0	1	0.0196	52260	143	1	1	1.0	1.0	1	0	0	5	6	18.65	1	0	5个月女孩髋关节发育不良怎么治疗，在什么地方治疗，用什么方式，治疗周期有多长
1	0	3	4	50	8	7	0.6	6.25	0.81	0	0.6	4.04	0.5	0.0	0	0	3	0.6	0	0	0.1048	155030	19294	0.97	1	1.0	1.0	1	0	0	5	6	26.02	1	0	5个月女孩髋关节发育不良怎么治疗，在什么地方治疗，用什么方式，治疗周期有多长
1	0	3	4	53	5	5	0.57	10.6	0.72	9	0.5	5.08	0.5	0.0	0	0	4	0.8	0	0	0.0235	2001	11	1	2	0.85	0.92	1	0	0	5	6	26.35	2	1	5个月女孩髋关节发育不良怎么治疗，在什么地方治疗，用什么方式，治疗周期有多长
1	0	3	4	51	7	6	0.71	7.29	0.9	2	0.25	4.51	0.5	1.0	0	0	5	1.0	0	0	0.0217	9711	208	0.98	1	1.0	1.0	1	0	0	5	6	36.13	1	0	5个月女孩髋关节发育不良怎么治疗，在什么地方治疗，用什么方式，治疗周期有多长
29	1	3	4	52	8	20	0.63	6.5	0.98	4	0.33	5.1	0.5	0.0	0	0	1	0.2	1	0	0.0152	88013	202	1	0	1.0	1.0	2	1	6	5	7	1.42	2	1	嗓子里总有痰，感觉呼吸不畅，有时候还有滋滋的声音。后来每天早上总要咳吐几口，痰是黄褐色的，不太多，这样的症状持续一个月了，我以前吃过，养阴清肺颗粒和养阴清肺丸，但是效果不好，请问我应该怎么办，该吃点什么药？最好能彻底去根的。
29	1	3	4	79	14	15	0.62	5.64	0.78	25	0.71	5.77	0.5	1.0	1	0	2	0.4	0	1	0.0127	5268	24	1	1	1.0	1.0	1	0	0	5	7	2.95	1	0	嗓子里总有痰，感觉呼吸不畅，有时候还有滋滋的声音。后来每天早上总要咳吐几口，痰是黄褐色的，不太多，这样的症状持续一个月了，我以前吃过，养阴清肺颗粒和养阴清肺丸，但是效果不好，请问我应该怎么办，该吃点什么药？最好能彻底去根的。
29	1	3	4	56	7	7	0.53	8.0	0.96	2	0.62	5.8	0.5	0.0	0	0	3	0.6	0	0	0.0216	1437	1	1	2	1.0	1.0	1	1	6	5	7	3.07	1	0	嗓子里总有痰，感觉呼吸不畅，有时候还有滋滋的声音。后来每天早上总要咳吐几口，痰是黄褐色的，不太多，这样的症状持续一个月了，我以前吃过，养阴清肺颗粒和养阴清肺丸，但是效果不好，请问我应该怎么办，该吃点什么药？最好能彻底去根的。
29	1	3	4	55	10	8	0.62	5.5	0.98	1	0.33	5.4	0.5	1.0	1	0	4	0.8	0	0	0.018	14580	22	1	1	1.0	1.0	1	0	0	5	7	4.43	1	0	嗓子里总有痰，感觉呼吸不畅，有时候还有滋滋的声音。后来每天早上总要咳吐几口，痰是黄褐色的，不太多，这样的症状持续一个月了，我以前吃过，养阴清肺颗粒和养阴清肺丸，但是效果不好，请问我应该怎么办，该吃点什么药？最好能彻底去根的。
29	1	3	4	89	11	15	0.56	8.09	1.0	1	1.12	5.6	0.5	0.0	0	0	5	1.0	0	0	0.135	39824	4108	0.99	2	1.0	1.0	1	0	0	5	7	6.37	2	0	嗓子里总有痰，感觉呼吸不畅，有时候还有滋滋的声音。后来每天早上总要咳吐几口，痰是黄褐色的，不太多，这样的症状持续一个月了，我以前吃过，养阴清肺颗粒和养阴清肺丸，但是效果不好，请问我应该怎么办，该吃点什么药？最好能彻底去根的。
1	1	1	4	52	8	16	0.63	6.5	0.96	4	18.0	5.25	0.5	0.0	0	0	1	0.33	1	0	0.0189	10989	61	1	1	1.0	1.0	1	0	0	3	5	79.08	2	1	孕妇妊高症提前十一天刨宫产。婴儿下午三点出生喂奶粉挺好的第二天八点三十护士让给孩子洗澡，洗完澡打了两针育苗，就不吃饭就睡觉，检查血糖低，医生说正常人是2.5婴儿已经到了2.1。第二天到第四天血糖平稳，吃饭睡觉排便都正常，第五天做磁共振，结果是《双侧额叶，右顶叶白质异常信号，可符合轻度新生儿缺氧缺血性脑病，请结合临床考虑》现在婴儿也知道找奶吃，吃完就睡，现在还在高危儿病床，想问一下医生，婴儿这症状严重么？医院说在住五六天打促进脑细胞的药，观察！
1	1	1	4	52	11	1	0.62	4.73	1.0	0	1.38	5.04	0.5	3.0	3	0	2	0.67	0	1	0.0169	21704	27	1	1	1.0	1.0	1	0	0	3	5	136.63	2	0	孕妇妊高症提前十一天刨宫产。婴儿下午三点出生喂奶粉挺好的第二天八点三十护士让给孩子洗澡，洗完澡打了两针育苗，就不吃饭就睡觉，检查血糖低，医生说正常人是2.5婴儿已经到了2.1。第二天到第四天血糖平稳，吃饭睡觉排便都正常，第五天做磁共振，结果是《双侧额叶，右顶叶白质异常信号，可符合轻度新生儿缺氧缺血性脑病，请结合临床考虑》现在婴儿也知道找奶吃，吃完就睡，现在还在高危儿病床，想问一下医生，婴儿这症状严重么？医院说在住五六天打促进脑细胞的药，观察！
1	1	1	4	81	11	13	0.69	7.36	0.95	5	0.4	6.5	0.5	1.0	1	0	3	1.0	0	0	0.0252	79527	1419	0.98	1	1.0	1.0	1	0	0	3	5	137.07	1	0	孕妇妊高症提前十一天刨宫产。婴儿下午三点出生喂奶粉挺好的第二天八点三十护士让给孩子洗澡，洗完澡打了两针育苗，就不吃饭就睡觉，检查血糖低，医生说正常人是2.5婴儿已经到了2.1。第二天到第四天血糖平稳，吃饭睡觉排便都正常，第五天做磁共振，结果是《双侧额叶，右顶叶白质异常信号，可符合轻度新生儿缺氧缺血性脑病，请结合临床考虑》现在婴儿也知道找奶吃，吃完就睡，现在还在高危儿病床，想问一下医生，婴儿这症状严重么？医院说在住五六天打促进脑细胞的药，观察！
27	0	1	4	45	8	15	0.55	5.62	0.98	1	0.75	4.13	0.5	0.0	0	0	1	0.25	1	0	0.0205	53182	273	1	1	1.0	1.0	1	0	0	4	5	22.7	2	1	6号去医院医生诊断为上呼吸道感染，开了布洛芬缓释胶囊，复方盐酸伪麻黄碱缓释胶囊，金刚乙胺糖浆，头孢呋辛酯片，吃完药就头晕想吐，想知道是不是医生开错药了，头好重好晕
27	0	1	4	62	3	8	0.62	20.67	0.98	1	0.43	4.99	0.5	1.0	1	0	2	0.5	0	1	0.0206	4715	9	1	1	0.96	1.0	1	1	6	4	5	34.8	1	0	6号去医院医生诊断为上呼吸道感染，开了布洛芬缓释胶囊，复方盐酸伪麻黄碱缓释胶囊，金刚乙胺糖浆，头孢呋辛酯片，吃完药就头晕想吐，想知道是不是医生开错药了，头好重好晕
27	0	1	4	109	18	14	0.63	6.06	0.97	6	0.5	6.43	0.5	2.0	2	0	3	0.75	0	0	0.0323	105599	1383	1	1	1.0	0.98	1	0	0	4	5	43.33	1	0	6号去医院医生诊断为上呼吸道感染，开了布洛芬缓释胶囊，复方盐酸伪麻黄碱缓释胶囊，金刚乙胺糖浆，头孢呋辛酯片，吃完药就头晕想吐，想知道是不是医生开错药了，头好重好晕
27	0	1	4	46	8	12	0.6	5.75	0.98	1	0.4	4.82	0.5	0.0	-1	0	4	1.0	0	0	0.0228	32890	279	1	0	1.0	1.0	2	0	0	4	5	45.02	1	0	6号去医院医生诊断为上呼吸道感染，开了布洛芬缓释胶囊，复方盐酸伪麻黄碱缓释胶囊，金刚乙胺糖浆，头孢呋辛酯片，吃完药就头晕想吐，想知道是不是医生开错药了，头好重好晕
25	0	2	4	43	7	5	0.69	6.14	0.92	2	0.1	4.44	0.5	0.0	0	0	1	0.25	1	0	0.0172	139144	649	1	1	1.0	1.0	1	0	0	4	4	2.25	1	0	痛经的妹子怎么整啊，真的是好苦恼啊，我该怎么办啊？
25	0	2	4	94	21	20	0.55	4.48	0.93	2	0.4	5.68	0.5	1.0	1	0	2	0.5	0	1	0.0244	13136	60	1	2	1.0	1.0	1	0	0	4	4	7.3	1	0	痛经的妹子怎么整啊，真的是好苦恼啊，我该怎么办啊？
25	0	2	4	42	7	5	0.41	6.0	0.95	1	0.67	4.66	0.5	0.0	0	0	3	0.75	0	0	0.016	37194	54	1	1	1.0	1.0	1	1	6	4	4	10.77	1	1	痛经的妹子怎么整啊，真的是好苦恼啊，我该怎么办啊？
25	0	2	4	73	5	3	0.65	14.6	0.94	2	0.08	5.54	0.5	0.0	0	0	4	1.0	0	0	0.0206	4715	9	1	1	1.0	1.0	1	1	6	4	4	10.92	1	0	痛经的妹子怎么整啊，真的是好苦恼啊，我该怎么办啊？
34	0	2	4	52	10	12	0.58	5.2	0.78	5	0.07	4.85	0.5	0.0	0	0	1	0.25	1	0	0.0172	139144	649	1	1	1.0	1.0	1	0	0	4	4	1.02	1	0	我就是一来大姨妈就非常的疼啊。我该怎么办啊？安琪痛经贴我可以用吗？
34	0	2	4	79	10	15	0.58	7.9	0.78	7	0.06	5.84	0.5	0.0	0	0	2	0.5	0	1	0.0254	9728	106	1	1	1.0	0.94	1	2	6	4	4	1.05	1	1	我就是一来大姨妈就非常的疼啊。我该怎么办啊？安琪痛经贴我可以用吗？
34	0	2	4	96	20	17	0.55	4.8	0.77	8	0.12	5.64	0.5	3.0	3	0	3	0.75	0	0	0.0238	62416	235	1	1	1.0	1.0	1	0	0	4	4	1.4	1	0	我就是一来大姨妈就非常的疼啊。我该怎么办啊？安琪痛经贴我可以用吗？
34	0	2	4	47	9	8	0.56	5.22	0.86	4	0.29	4.79	0.5	0.0	0	0	4	1.0	0	0	0.014	89558	270	1	0	1.0	1.0	2	0	0	4	4	1.82	1	0	我就是一来大姨妈就非常的疼啊。我该怎么办啊？安琪痛经贴我可以用吗？
31	0	2	4	50	7	7	0.59	7.14	0.68	9	0.12	4.9	0.5	0.0	0	0	1	0.2	1	0	0.0141	20898	46	1	0	1.0	1.0	2	2	6	5	5	3.97	1	0	我现在就是想治治痛经啊，有什么办法吗？安琪痛经贴可以止疼吗
31	0	2	4	108	17	17	0.52	6.35	0.81	8	0.13	7.22	0.5	2.0	2	0	2	0.4	0	1	0.0145	7774	25	1	1	1.0	1.0	1	0	0	5	5	7.07	1	0	我现在就是想治治痛经啊，有什么办法吗？安琪痛经贴可以止疼吗
31	0	2	4	103	12	15	0.6	8.58	0.73	9	0.25	5.77	0.5	0.0	-2	0	3	0.6	0	0	0.0143	119204	358	1	0	1.0	1.0	2	0	0	5	5	11.78	1	0	我现在就是想治治痛经啊，有什么办法吗？安琪痛经贴可以止疼吗
31	0	2	4	55	9	8	0.49	6.11	0.64	10	0.22	5.13	1	0.0	0	0	4	0.8	0	0	0.0231	17163	50	1	2	1.0	1.0	1	1	6	5	5	12.95	1	1	我现在就是想治治痛经啊，有什么办法吗？安琪痛经贴可以止疼吗
31	0	2	4	74	13	9	0.58	5.69	0.78	7	1.0	6.04	0.5	0.0	0	0	5	1.0	0	0	0.025	12127	145	1	1	1.0	1.0	1	0	0	5	5	13.48	1	0	我现在就是想治治痛经啊，有什么办法吗？安琪痛经贴可以止疼吗
73	1	1	4	66	10	3	0.63	6.6	1.0	0	0.19	5.63	1	1.0	1	0	1	0.5	1	0	0.0728	177179	6520	1	1	1.0	1.0	1	0	0	2	2	2.37	1	1	尿急忍不住，尿裤子，七十四岁男性老人。仅仅是尿频尿急，忍不住，常常尿裤子。不痛不痒
73	1	1	4	67	12	16	0.72	5.58	0.76	9	0.11	5.98	1	0.0	0	0	2	1.0	0	1	0.0138	28782	62	1	1	1.0	1.0	1	1	6	2	2	3.02	1	0	尿急忍不住，尿裤子，七十四岁男性老人。仅仅是尿频尿急，忍不住，常常尿裤子。不痛不痒
1	1	1	4	47	9	9	0.58	5.22	1.0	0	0.17	4.95	0.5	0.0	0	0	1	0.25	1	0	0.0152	88013	202	1	0	1.0	1.0	2	1	6	4	5	1.35	1	0	楼内有装修的七个月宝宝受到惊吓后睡觉易惊酲并啼哭怎么办
1	1	1	4	76	11	6	0.46	6.91	0.72	8	0.2	6.18	1	1.0	1	0	2	0.5	0	1	0.0156	33233	79	1	0	1.0	1.0	2	0	0	4	5	3.0	1	0	楼内有装修的七个月宝宝受到惊吓后睡觉易惊酲并啼哭怎么办
1	1	1	4	54	9	5	0.67	6.0	0.97	1	0.17	4.27	1	2.0	2	0	3	0.75	0	0	0.0134	15958	45	1	2	1.0	1.0	1	1	6	4	5	4.2	2	1	楼内有装修的七个月宝宝受到惊吓后睡觉易惊酲并啼哭怎么办
1	1	1	4	54	13	6	0.56	4.15	0.92	2	0.67	4.58	0.5	0.0	0	0	4	1.0	0	0	0.0108	9540	5	1	1	1.0	1.0	1	0	0	4	5	8.82	1	0	楼内有装修的七个月宝宝受到惊吓后睡觉易惊酲并啼哭怎么办
1	0	1	4	52	8	3	0.55	6.5	0.96	2	0.17	5.12	1	2.0	2	0	1	0.25	1	0	0.0082	4038	5	1	0	1.0	1.0	2	0	0	4	3	9.0	1	0	你好！我想问问，我家宝宝，刚出生12天，出生的时候医生说在头上有血肿，医生说没有关系，可是都12天了还没消，我想问问这个严重吗？需要多久才能消？
1	0	1	4	117	14	12	0.64	8.36	0.93	4	1.0	6.09	1	0.0	-1	0	2	0.5	0	1	0.135	39824	4108	0.99	2	1.0	0.98	1	0	0	4	3	9.83	1	1	你好！我想问问，我家宝宝，刚出生12天，出生的时候医生说在头上有血肿，医生说没有关系，可是都12天了还没消，我想问问这个严重吗？需要多久才能消？
1	0	1	4	106	16	2	0.61	6.62	0.92	6	0.25	6.04	0.5	1.0	1	0	3	0.75	0	0	0.0323	105599	1383	1	1	1.0	0.99	1	0	0	4	3	11.07	1	0	你好！我想问问，我家宝宝，刚出生12天，出生的时候医生说在头上有血肿，医生说没有关系，可是都12天了还没消，我想问问这个严重吗？需要多久才能消？
1	1	1	4	57	7	4	0.46	8.14	1.0	0	1.0	4.4	0.5	0.0	0	0	1	0.25	1	0	0.0085	54622	97	1	0	1.0	1.0	2	0	0	4	4	1.12	1	0	宝宝快十个月了，天天喜欢蹦蹦跳跳的，想下地走路，除了睡觉的时间其他时候没有一分钟是老老实实不动的，怎么办
1	1	1	4	67	4	1	0.68	16.75	0.92	3	0.25	5.12	1	2.0	1	0	2	0.5	0	1	0.0124	26510	30	1	0	1.0	1.0	2	2	6	4	4	2.13	1	0	宝宝快十个月了，天天喜欢蹦蹦跳跳的，想下地走路，除了睡觉的时间其他时候没有一分钟是老老实实不动的，怎么办
1	1	1	4	56	9	4	0.54	6.22	1.0	0	0.2	4.81	0.5	1.0	0	0	3	0.75	0	0	0.0152	88013	202	1	0	1.0	1.0	2	1	6	4	4	3.02	2	1	宝宝快十个月了，天天喜欢蹦蹦跳跳的，想下地走路，除了睡觉的时间其他时候没有一分钟是老老实实不动的，怎么办
31	0	2	4	46	6	5	0.57	7.67	0.95	1	0.11	5.12	0.5	0.0	0	0	1	0.11	1	0	0.0134	27488	82	1	1	1.0	1.0	1	0	0	9	9	1.07	1	0	痛经的毛病真的是太闹心啊，我就是有的时候疼的都直不起腰啊。
31	0	2	4	72	10	9	0.69	7.2	0.85	4	0.12	5.39	0.5	1.0	1	0	2	0.22	0	1	0.0266	133888	3383	0.98	1	1.0	0.97	1	0	0	9	9	1.7	1	0	痛经的毛病真的是太闹心啊，我就是有的时候疼的都直不起腰啊。
31	0	2	4	58	9	8	0.46	6.44	1.0	0	0.14	5.4	0.5	0.0	0	0	3	0.33	0	0	0.019	9110	55	1	1	1.0	0.88	1	0	0	9	9	1.72	1	0	痛经的毛病真的是太闹心啊，我就是有的时候疼的都直不起腰啊。
31	0	2	4	48	4	7	0.6	12.0	0.92	1	0.1	4.46	0.5	0.0	0	0	4	0.44	0	0	0.0122	73230	279	1	0	1.0	0.97	6	0	0	9	9	2.32	1	0	痛经的毛病真的是太闹心啊，我就是有的时候疼的都直不起腰啊。
31	0	2	4	90	10	10	0.58	9.0	0.92	3	0.12	6.16	0.5	0.0	0	0	5	0.56	0	0	0.024	14320	28	1	0	1.0	1.0	2	1	5	9	9	2.45	1	0	痛经的毛病真的是太闹心啊，我就是有的时候疼的都直不起腰啊。
31	0	2	4	48	7	8	0.56	6.86	0.91	2	0.08	4.85	0.5	0.0	0	0	6	0.67	0	0	0.0097	11063	14	1	1	1.0	1.0	1	0	0	9	9	2.52	1	1	痛经的毛病真的是太闹心啊，我就是有的时候疼的都直不起腰啊。
31	0	2	4	85	16	12	0.61	5.31	0.85	4	0.08	6.08	1	1.0	1	0	7	0.78	0	0	0.0092	37999	42	1	0	0.91	0.88	2	0	0	9	9	2.9	1	0	痛经的毛病真的是太闹心啊，我就是有的时候疼的都直不起腰啊。
31	0	2	4	96	14	12	0.64	6.86	0.91	3	0.07	6.56	0.5	1.0	1	0	8	0.89	0	0	0.0172	11372	48	1	1	1.0	1.0	1	0	0	9	9	6.15	1	0	痛经的毛病真的是太闹心啊，我就是有的时候疼的都直不起腰啊。
31	0	2	4	56	7	14	0.49	8.0	0.78	4	0.17	5.06	0.5	0.0	0	0	9	1.0	0	0	0.0122	4735	16	1	1	1.0	0.98	1	2	5	9	9	8.15	1	0	痛经的毛病真的是太闹心啊，我就是有的时候疼的都直不起腰啊。
31	0	2	4	75	10	12	0.68	7.5	0.71	12	0.13	5.36	0.5	1.0	1	0	1	0.11	1	0	0.0266	133888	3383	0.98	1	1.0	1.0	1	0	0	9	9	0.77	1	0	痛经怎么办啊？安琪痛经贴有依赖性吗？怎么贴啊。
31	0	2	4	59	7	15	0.56	8.43	0.79	7	0.5	5.69	0.5	0.0	0	0	2	0.22	0	1	0.0353	97599	4161	0.97	1	1.0	1.0	1	0	0	9	9	1.5	1	0	痛经怎么办啊？安琪痛经贴有依赖性吗？怎么贴啊。
31	0	2	4	59	8	4	0.47	7.38	0.73	7	0.5	5.28	0.5	2.0	2	0	3	0.33	0	0	0.0443	1038	2	1	1	1.0	1.0	1	0	0	9	9	2.13	1	0	痛经怎么办啊？安琪痛经贴有依赖性吗？怎么贴啊。
31	0	2	4	49	5	4	0.57	9.8	0.79	8	0.14	4.89	1	0.0	0	0	4	0.44	0	0	0.0117	26135	53	1	0	1.0	1.0	2	0	0	9	9	3.83	1	0	痛经怎么办啊？安琪痛经贴有依赖性吗？怎么贴啊。
31	0	2	4	86	13	14	0.44	6.62	0.58	19	0.22	5.34	1	1.0	1	0	5	0.56	0	0	0.0899	27985	1208	0.97	1	1.0	1.0	1	1	6	9	9	4.35	1	1	痛经怎么办啊？安琪痛经贴有依赖性吗？怎么贴啊。
31	0	2	4	100	13	9	0.59	7.69	0.66	12	0.18	6.17	0.5	0.5	-1	0	6	0.67	0	0	0.0332	57966	850	1	4	1.0	1.0	1	0	0	9	9	5.13	1	0	痛经怎么办啊？安琪痛经贴有依赖性吗？怎么贴啊。
31	0	2	4	79	11	11	0.48	7.18	0.71	8	0.14	5.75	0.5	0.0	0	0	7	0.78	0	0	0.0142	28696	201	1	0	1.0	1.0	6	0	0	9	9	6.4	1	0	痛经怎么办啊？安琪痛经贴有依赖性吗？怎么贴啊。
31	0	2	4	54	8	14	0.63	6.75	0.91	2	0.17	4.8	0.5	1.0	0	0	8	0.89	0	0	0.013	20483	33	1	1	0	0	1	0	0	9	9	15.6	1	0	痛经怎么办啊？安琪痛经贴有依赖性吗？怎么贴啊。
31	0	2	4	57	11	12	0.6	5.18	0.86	5	0.14	5.62	0.5	0.0	0	0	9	1.0	0	0	0.0033	27863	3	1	4	1.0	1.0	1	3	6	9	9	311029.37	1	0	痛经怎么办啊？安琪痛经贴有依赖性吗？怎么贴啊。
30	0	2	4	45	4	7	0.51	11.25	0.87	4	0.17	4.66	0.5	0.0	0	0	1	0.17	1	0	0.0266	133888	3383	0.98	1	1.0	1.0	1	0	0	6	6	1.23	1	0	我就是来大姨妈了，真的好痛苦啊，我该怎么办啊？可以用安琪痛经贴吗？
30	0	2	4	47	5	6	0.56	9.4	0.83	5	0.07	4.7	0.5	0.0	0	0	2	0.33	0	1	0.0122	73230	279	1	0	1.0	0.97	6	0	0	6	6	1.43	1	1	我就是来大姨妈了，真的好痛苦啊，我该怎么办啊？可以用安琪痛经贴吗？
30	0	2	4	81	12	14	0.61	6.75	0.81	7	0.08	6.13	0.5	1.0	1	0	3	0.5	0	0	0.0152	88013	202	1	0	1.0	1.0	2	1	6	6	6	1.7	1	0	我就是来大姨妈了，真的好痛苦啊，我该怎么办啊？可以用安琪痛经贴吗？
30	0	2	4	57	11	13	0.51	5.18	0.92	2	0.11	5.42	0.5	0.0	0	0	4	0.67	0	0	0.024	625	0	1	1	1.0	1.0	1	2	6	6	6	1.85	1	0	我就是来大姨妈了，真的好痛苦啊，我该怎么办啊？可以用安琪痛经贴吗？
30	0	2	4	98	11	9	0.66	8.91	0.9	3	0.05	5.81	0.5	0.0	-2	0	5	0.83	0	0	0.0143	119204	358	1	0	1.0	1.0	2	0	0	6	6	2.13	1	0	我就是来大姨妈了，真的好痛苦啊，我该怎么办啊？可以用安琪痛经贴吗？
30	0	2	4	65	6	21	0.52	10.83	0.81	6	0.0	6.02	0.5	0.0	0	0	6	1.0	0	0	0.0353	97599	4161	0.97	1	1.0	1.0	1	0	0	6	6	2.32	1	0	我就是来大姨妈了，真的好痛苦啊，我该怎么办啊？可以用安琪痛经贴吗？
19	1	1	4	84	7	6	0.6	12.0	0.95	2	0.0	5.53	0.5	0.0	-2	0	1	0.33	1	0	0.0143	119204	358	1	0	1.0	1.0	2	0	0	3	3	11.55	1	0	为什么不能经常在短裤里玩普通气球，在短裤里玩普通气球有哪些不好的地方呢；玩气球危险吗，为什么呢？
19	1	1	4	67	13	1	0.53	5.15	0.3	39	0.0	3.9	0.5	0.0	-2	0	2	0.67	0	1	0.0076	2753	9	1	1	1.0	1.0	1	0	0	3	3	31.8	1	1	为什么不能经常在短裤里玩普通气球，在短裤里玩普通气球有哪些不好的地方呢；玩气球危险吗，为什么呢？
19	1	1	4	86	13	5	0.57	6.62	0.69	14	0.0	5.96	0.5	0.5	-1	0	3	1.0	0	0	0.017	42287	121	1	0	1.0	1.0	2	0	0	3	3	34.92	1	0	为什么不能经常在短裤里玩普通气球，在短裤里玩普通气球有哪些不好的地方呢；玩气球危险吗，为什么呢？
3	0	1	4	47	7	7	0.53	6.71	1.0	0	0.0	4.69	1	1.0	0	0	1	0.25	1	0	0.016	37194	54	1	1	1.0	1.0	1	1	6	4	5	2.05	1	0	刚刚小孩从床上掉下来，。后脑着地。几分钟后要睡觉，然后就睡着了。请问她头脑是否受伤，
3	0	1	4	47	5	6	0.62	9.4	1.0	0	0.0	4.23	0.5	0.0	0	0	2	0.5	0	1	0.1048	155030	19294	0.97	1	1.0	1.0	1	0	0	4	5	11.48	2	1	刚刚小孩从床上掉下来，。后脑着地。几分钟后要睡觉，然后就睡着了。请问她头脑是否受伤，
3	0	1	4	81	13	6	0.55	6.23	0.95	3	0.0	6.46	0.5	1.0	1	0	3	0.75	0	0	0.0129	10390	40	1	1	1.0	1.0	1	0	0	4	5	14.9	1	0	刚刚小孩从床上掉下来，。后脑着地。几分钟后要睡觉，然后就睡着了。请问她头脑是否受伤，
3	0	1	4	47	6	0	0.69	7.83	0.95	2	0.14	4.6	0.5	0.0	0	0	4	1.0	0	0	0.017	3538	8	1	1	1.0	1.0	1	0	0	4	5	14.95	1	0	刚刚小孩从床上掉下来，。后脑着地。几分钟后要睡觉，然后就睡着了。请问她头脑是否受伤，
9	0	2	4	48	4	7	0.49	12.0	0.94	1	0.12	5.59	0.5	0.0	-1	0	1	0.33	1	0	0.0453	54525	2238	0.97	1	1.0	1.0	1	0	0	3	4	1.35	1	0	以前一个冬天大概一次这周两次饮食和以前一样
9	0	2	4	86	10	8	0.67	8.6	0.94	2	0.11	6.51	0.5	1.0	1	0	2	0.67	0	1	0.0267	112049	942	1	1	1.0	1.0	1	0	0	3	4	11.87	1	0	以前一个冬天大概一次这周两次饮食和以前一样
9	0	2	4	69	11	9	0.68	6.27	0.95	1	0.25	6.01	1	0.0	0	0	3	1.0	0	0	0.0352	203310	4394	0.98	1	1.0	1.0	1	0	0	3	4	12.05	2	1	以前一个冬天大概一次这周两次饮食和以前一样
29	0	1	4	47	6	12	0.51	7.83	1.0	0	0.38	4.79	0.5	0.0	0	0	1	0.2	1	0	0.0104	114876	156	1	1	1.0	1.0	1	0	0	5	6	1.42	2	1	我今年30岁了，想吃些钙片，吃什么的好？
29	0	1	4	109	15	8	0.58	7.27	1.0	0	0.21	5.3	1	0.0	-3	0	2	0.4	0	1	0.0178	21514	56	1	2	1.0	0.97	1	0	0	5	6	1.77	1	0	我今年30岁了，想吃些钙片，吃什么的好？
29	0	1	4	66	10	14	0.71	6.6	0.95	1	0.18	5.38	0.5	2.0	2	0	3	0.6	0	0	0.0069	137473	235	1	0	1.0	1.0	2	0	0	5	6	2.4	1	0	我今年30岁了，想吃些钙片，吃什么的好？
29	0	1	4	76	13	17	0.47	5.85	1.0	0	1.5	5.22	1	0.0	0	0	4	0.8	0	0	0.0344	67625	1301	0.99	1	1.0	1.0	1	0	0	5	6	2.72	1	0	我今年30岁了，想吃些钙片，吃什么的好？
29	0	1	4	51	9	2	0.62	5.67	0.94	1	0.0	4.76	0.5	0.0	0	0	5	1.0	0	0	0.0196	52260	143	1	1	1.0	1.0	1	0	0	5	6	3.42	1	0	我今年30岁了，想吃些钙片，吃什么的好？
11	1	3	4	42	6	10	0.65	7.0	1.0	0	0.0	4.84	0.5	0.0	0	0	1	0.25	1	0	0.0152	88013	202	1	0	1.0	0.89	3	0	0	4	4	4.28	1	0	我家孩子老是眨眼睛，问医生医生说眼睛是正常的，但他回家后还是一直眨眼睛，什么问题啊
11	1	3	4	78	13	5	0.62	6.0	0.8	8	0.0	6.4	0.5	1.0	1	0	2	0.5	0	1	0.0168	2978	6	1	0	1.0	1.0	2	1	6	4	4	11.03	1	0	我家孩子老是眨眼睛，问医生医生说眼睛是正常的，但他回家后还是一直眨眼睛，什么问题啊
11	1	3	4	111	13	1	0.42	8.54	0.79	14	0.14	5.22	0.5	1.0	1	0	3	0.75	0	0	0.0134	60949	107	1	1	1.0	0.97	1	0	0	4	4	4268.73	2	1	我家孩子老是眨眼睛，问医生医生说眼睛是正常的，但他回家后还是一直眨眼睛，什么问题啊
32	0	2	4	57	3	7	0.52	19.0	0.89	2	0.07	4.82	0.5	0.0	-1	0	1	0.33	1	0	0.014	23762	39	1	1	1.0	0.91	1	0	0	3	3	12.05	1	0	我是无意中看到的，想问一下我能用安琪痛经贴吗？
32	0	2	4	90	14	15	0.51	6.43	0.91	4	0.14	5.51	0.5	1.0	0	0	2	0.67	0	1	0.0197	1470	5	1	0	1.0	1.0	2	1	6	3	3	15.92	1	0	我是无意中看到的，想问一下我能用安琪痛经贴吗？
32	0	2	4	70	10	7	0.6	7.0	0.85	7	0.0	5.18	0.5	0.0	0	0	3	1.0	0	0	0.0257	4862	11	1	1	1.0	1.0	1	1	6	3	3	16.07	1	1	我是无意中看到的，想问一下我能用安琪痛经贴吗？
30	0	2	4	73	9	11	0.52	8.11	0.96	1	0.0	6.18	0.5	0.0	0	0	1	0.25	1	0	0.0132	8755	23	1	1	1.0	1.0	1	0	0	4	3	1.35	1	1	我现在最大的感受就是很疼啊，我该怎么办啊，医生早点告诉我吧。
30	0	2	4	48	6	8	0.51	8.0	1.0	0	0.0	4.93	0.5	0.0	0	0	2	0.5	0	1	0.0488	130801	3602	1	1	1.0	1.0	1	0	0	4	3	1.93	1	0	我现在最大的感受就是很疼啊，我该怎么办啊，医生早点告诉我吧。
30	0	2	4	101	14	14	0.53	7.21	1.0	0	0.17	5.92	0.5	1.0	0	0	3	0.75	0	0	0.0101	11836	20	1	1	1.0	1.0	1	0	0	4	3	3.47	1	0	我现在最大的感受就是很疼啊，我该怎么办啊，医生早点告诉我吧。
18	1	2	4	49	8	12	0.57	6.12	0.94	2	0.5	5.29	0.5	0.0	0	0	1	0.25	1	0	0.0098	7833	6	1	0	1.0	1.0	2	0	0	4	4	12.43	1	1	别人说话声音较小或者此时有别人插话就会听不清第一个人说的话离得较远也会听不清（有时能听清楚某几个字）去医院检查过但没检查出来
18	1	2	4	72	9	4	0.53	8.0	0.89	4	0.4	5.61	0.5	1.0	1	0	2	0.5	0	1	0.011	6247	17	1	0	1.0	1.0	6	1	6	4	4	14.12	1	0	别人说话声音较小或者此时有别人插话就会听不清第一个人说的话离得较远也会听不清（有时能听清楚某几个字）去医院检查过但没检查出来
18	1	2	4	49	7	5	0.56	7.0	0.97	1	2.0	4.73	0.5	1.0	0	0	3	0.75	0	0	0.0171	14477	32	1	1	1.0	1.0	1	0	0	4	4	15.03	1	0	别人说话声音较小或者此时有别人插话就会听不清第一个人说的话离得较远也会听不清（有时能听清楚某几个字）去医院检查过但没检查出来
18	1	2	4	50	8	0	0.55	6.25	0.97	1	1.09	4.61	0.5	1.0	1	0	4	1.0	0	0	0.0087	11053	12	1	2	1.0	1.0	1	2	6	4	4	16.18	1	0	别人说话声音较小或者此时有别人插话就会听不清第一个人说的话离得较远也会听不清（有时能听清楚某几个字）去医院检查过但没检查出来
1	1	1	4	47	6	11	0.66	7.83	1.0	0	0.63	5.25	0.5	0.0	0	0	1	0.33	1	0	0.0156	33233	79	1	0	1.0	1.0	2	0	0	3	6	48.12	2	0	宝宝一岁两个月，咳嗽六天了，从昨天晚上开到今天频繁咳嗽，有时咳嗽的奶、药都吐出来了，昨天之前白天只是偶尔咳嗽两三次，每次最多五六声，目前还有点流涕，今天做了血常规检查:白细胞数目:7.9（4.0-12），中性粒细胞数目1.88（2.0-6），中性粒细胞百分比23.5（50-70）淋巴细胞百分比63.5（20-60）嗜碱性细胞百分比1.2（0.0-1.0），红细胞压积34.2（37-54）大血小板数目21（（30-。。），大血小板比率8.1（11-45），其它都在范围值内。以上这些反应了什么问题？
1	1	1	4	88	13	19	0.64	6.77	0.86	14	1.33	6.29	0.5	1.0	1	1	2	0.67	0	1	0.009	32697	29	1	0	0.9	0.9	2	0	0	3	6	67.62	2	0	宝宝一岁两个月，咳嗽六天了，从昨天晚上开到今天频繁咳嗽，有时咳嗽的奶、药都吐出来了，昨天之前白天只是偶尔咳嗽两三次，每次最多五六声，目前还有点流涕，今天做了血常规检查:白细胞数目:7.9（4.0-12），中性粒细胞数目1.88（2.0-6），中性粒细胞百分比23.5（50-70）淋巴细胞百分比63.5（20-60）嗜碱性细胞百分比1.2（0.0-1.0），红细胞压积34.2（37-54）大血小板数目21（（30-。。），大血小板比率8.1（11-45），其它都在范围值内。以上这些反应了什么问题？
1	1	1	4	45	8	9	0.55	5.62	0.98	2	1.0	5.13	0.5	1.0	1	1	3	1.0	0	0	0.0168	24173	35	1	0	1.0	1.0	2	0	0	3	6	69.8	2	1	宝宝一岁两个月，咳嗽六天了，从昨天晚上开到今天频繁咳嗽，有时咳嗽的奶、药都吐出来了，昨天之前白天只是偶尔咳嗽两三次，每次最多五六声，目前还有点流涕，今天做了血常规检查:白细胞数目:7.9（4.0-12），中性粒细胞数目1.88（2.0-6），中性粒细胞百分比23.5（50-70）淋巴细胞百分比63.5（20-60）嗜碱性细胞百分比1.2（0.0-1.0），红细胞压积34.2（37-54）大血小板数目21（（30-。。），大血小板比率8.1（11-45），其它都在范围值内。以上这些反应了什么问题？
1	0	2	4	84	14	12	0.53	6.0	0.93	23	1.71	5.7	0.5	0.0	0	0	1	0.33	1	0	0.015	5648	8	1	0	1.0	1.0	2	0	0	3	5	3.1	1	0	我家宝宝5个月零一周，一直纯母乳喂养，但是最近一个月看得出来她特别馋，看到大人吃什么都流口水，都想要吃，我想着也快要6个月可以吃辅食了，我就买了袋米粉喂她，一般是吃了少量的母乳后我喂她吃，有时候我让宝宝坐在我腿上喂，有时候躺在我怀里喂，但是她吃的并不多，半勺子活好的米粉，都吃不了一半，请问是我的喂法不对吗，还是喂的时间不对，还是吃的东西不对，还是哪里有问题了呢，宝宝吃的这么少，我应该怎么做呢
1	0	2	4	88	15	7	0.6	5.87	0.86	26	2.0	4.94	1	1.0	1	0	2	0.67	0	1	0.0219	22218	127	1	0	0	0	6	0	0	3	5	3.48	1	0	我家宝宝5个月零一周，一直纯母乳喂养，但是最近一个月看得出来她特别馋，看到大人吃什么都流口水，都想要吃，我想着也快要6个月可以吃辅食了，我就买了袋米粉喂她，一般是吃了少量的母乳后我喂她吃，有时候我让宝宝坐在我腿上喂，有时候躺在我怀里喂，但是她吃的并不多，半勺子活好的米粉，都吃不了一半，请问是我的喂法不对吗，还是喂的时间不对，还是吃的东西不对，还是哪里有问题了呢，宝宝吃的这么少，我应该怎么做呢
1	0	2	4	81	13	6	0.46	6.23	0.8	16	0.17	6.1	1	1.0	0	1	3	1.0	0	0	0.0129	10390	40	1	1	1.0	1.0	1	0	0	3	5	4.92	3	1	我家宝宝5个月零一周，一直纯母乳喂养，但是最近一个月看得出来她特别馋，看到大人吃什么都流口水，都想要吃，我想着也快要6个月可以吃辅食了，我就买了袋米粉喂她，一般是吃了少量的母乳后我喂她吃，有时候我让宝宝坐在我腿上喂，有时候躺在我怀里喂，但是她吃的并不多，半勺子活好的米粉，都吃不了一半，请问是我的喂法不对吗，还是喂的时间不对，还是吃的东西不对，还是哪里有问题了呢，宝宝吃的这么少，我应该怎么做呢
1	1	1	4	46	4	6	0.66	11.5	0.9	3	0.08	5.34	0.5	0.0	-1	0	1	0.33	1	0	0.0129	37120	96	1	1	1.0	1.0	1	1	6	3	4	23.7	2	0	我家弟弟的孩子昨天凌晨出生，昨天下午医生说有点心功能损伤，要住一个星期的监护室，说要给孩子用药治疗，这样会好起来吗
1	1	1	4	86	10	13	0.69	8.6	0.93	6	1.25	5.11	0.5	1.0	0	0	2	0.67	0	1	0.0188	4140	2	1	1	1.0	1.0	1	0	0	3	4	24.77	2	1	我家弟弟的孩子昨天凌晨出生，昨天下午医生说有点心功能损伤，要住一个星期的监护室，说要给孩子用药治疗，这样会好起来吗
1	0	1	4	45	7	4	0.54	6.43	0.87	10	5.0	5.1	0.5	0.0	0	0	1	0.33	1	0	0.016	37194	54	1	1	1.0	1.0	1	1	6	3	4	26.88	1	0	45天的女婴3.3kg身高52.2cm。出生时2.48kg身高46纯母乳喂养。正常吗需要加奶粉吗试着加奶粉孩子不吃啊孩子大便小便都很正常基本没有奶瓣金黄色几乎没有吐奶就是白天不怎么睡觉含着乳头吸两口就困拔出来就醒怎么判断奶水足不足啊
1	0	1	4	71	8	1	0.68	8.88	0.98	3	0.62	5.7	1	1.0	1	0	2	0.67	0	1	0.0197	120076	239	1	0	1.0	0.94	3	0	0	3	4	54.35	1	0	45天的女婴3.3kg身高52.2cm。出生时2.48kg身高46纯母乳喂养。正常吗需要加奶粉吗试着加奶粉孩子不吃啊孩子大便小便都很正常基本没有奶瓣金黄色几乎没有吐奶就是白天不怎么睡觉含着乳头吸两口就困拔出来就醒怎么判断奶水足不足啊
1	0	1	4	62	9	8	0.42	6.89	0.91	6	0.0	5.2	1	0.0	0	1	3	1.0	0	0	0.0256	176807	2213	1	4	1.0	1.0	2	3	6	3	4	61.87	2	1	45天的女婴3.3kg身高52.2cm。出生时2.48kg身高46纯母乳喂养。正常吗需要加奶粉吗试着加奶粉孩子不吃啊孩子大便小便都很正常基本没有奶瓣金黄色几乎没有吐奶就是白天不怎么睡觉含着乳头吸两口就困拔出来就醒怎么判断奶水足不足啊
14	1	2	4	53	5	3	0.47	10.6	0.93	2	0.0	4.39	0.5	0.0	0	0	1	0.25	1	0	0.0175	19369	44	1	0	1.0	1.0	6	0	0	4	6	3.88	2	0	肚脐眼里面有白色的皮，听别人说是脐带，真的是脐带吗，是白色的吗？
14	1	2	4	47	4	2	0.59	11.75	0.91	2	0.0	4.21	0.5	0.0	0	0	2	0.5	0	1	0.013	52646	144	1	1	1.0	1.0	1	0	0	4	6	11.75	2	1	肚脐眼里面有白色的皮，听别人说是脐带，真的是脐带吗，是白色的吗？
14	1	2	4	81	12	9	0.59	6.75	0.81	6	0.0	6.31	0.5	1.0	1	0	3	0.75	0	0	0.013	20483	33	1	1	1.0	1.0	1	0	0	4	6	20.35	1	0	肚脐眼里面有白色的皮，听别人说是脐带，真的是脐带吗，是白色的吗？
14	1	2	4	71	10	5	0.65	7.1	0.9	5	0.4	5.06	1	0.0	0	0	4	1.0	0	0	0.0266	2592	8	1	0	0	0	3	0	0	4	6	40.23	1	0	肚脐眼里面有白色的皮，听别人说是脐带，真的是脐带吗，是白色的吗？
1	1	3	4	57	8	10	0.58	7.12	0.95	3	0.44	5.08	0.5	0.0	0	0	1	0.25	1	0	0.0256	176807	2213	1	4	1.0	1.0	2	3	6	4	4	3.62	1	0	我家宝宝6个月，眼皮上下总是起小红点，而且这几天脸上出了四五个小红色的小痘痘，喝水量还可以，大便总是三四天拉一次，大便成形，喂了清火宝还是便秘，怎么办混合喂养想得到的帮助:用过湿疹的软膏，也喝清火宝，改怎么办
1	1	3	4	77	7	9	0.71	11.0	0.89	8	0.36	5.77	0.5	1.0	1	0	2	0.5	0	1	0.0134	15958	45	1	2	1.0	1.0	1	1	6	4	4	57.92	1	0	我家宝宝6个月，眼皮上下总是起小红点，而且这几天脸上出了四五个小红色的小痘痘，喝水量还可以，大便总是三四天拉一次，大便成形，喂了清火宝还是便秘，怎么办混合喂养想得到的帮助:用过湿疹的软膏，也喝清火宝，改怎么办
1	1	3	4	55	8	11	0.73	6.88	0.89	6	0.22	4.97	1	0.0	0	0	3	0.75	0	0	0.016	3371	8	1	0	1.0	1.0	3	0	0	4	4	72.82	1	0	我家宝宝6个月，眼皮上下总是起小红点，而且这几天脸上出了四五个小红色的小痘痘，喝水量还可以，大便总是三四天拉一次，大便成形，喂了清火宝还是便秘，怎么办混合喂养想得到的帮助:用过湿疹的软膏，也喝清火宝，改怎么办
1	1	3	4	56	10	18	0.61	5.6	0.92	4	0.17	5.76	0.5	0.0	0	0	4	1.0	0	0	0.0152	88013	202	1	0	1.0	1.0	2	1	6	4	4	73.43	1	1	我家宝宝6个月，眼皮上下总是起小红点，而且这几天脸上出了四五个小红色的小痘痘，喝水量还可以，大便总是三四天拉一次，大便成形，喂了清火宝还是便秘，怎么办混合喂养想得到的帮助:用过湿疹的软膏，也喝清火宝，改怎么办
7	1	3	4	56	10	6	0.65	5.6	1.0	0	0.14	4.56	1	0.0	0	0	1	0.11	1	0	0.0122	35093	88	1	0	1.0	1.0	2	0	0	9	8	2.72	1	0	时常有点痛吟，怎样减轻疼痛，生殖器下坠，小腹有点偏大！
7	1	3	4	51	7	7	0.56	7.29	1.0	0	0.17	4.59	1	0.0	0	0	2	0.22	0	1	0.0153	4636	19	1	1	1.0	0.97	1	0	0	9	8	2.83	1	0	时常有点痛吟，怎样减轻疼痛，生殖器下坠，小腹有点偏大！
7	1	3	4	71	12	6	0.56	5.92	1.0	0	0.17	4.9	1	2.0	2	0	3	0.33	0	0	0.019	13161	57	1	0	1.0	1.0	2	1	6	9	8	2.85	1	0	时常有点痛吟，怎样减轻疼痛，生殖器下坠，小腹有点偏大！
7	1	3	4	98	12	6	0.65	8.17	1.0	0	0.12	6.39	1	1.0	1	0	4	0.44	0	0	0.0198	12720	27	1	1	1.0	1.0	1	0	0	9	8	3.15	1	0	时常有点痛吟，怎样减轻疼痛，生殖器下坠，小腹有点偏大！
7	1	3	4	66	10	8	0.52	6.6	1.0	0	0.09	5.88	0.5	0.0	0	0	5	0.56	0	0	0.0104	38114	42	1	2	1.0	0.97	1	0	0	9	8	3.58	1	0	时常有点痛吟，怎样减轻疼痛，生殖器下坠，小腹有点偏大！
7	1	3	4	61	5	11	0.65	12.2	1.0	0	0.08	5.49	1	0.0	-2	0	6	0.67	0	0	0.0032	15409	5	1	2	1.0	1.0	1	1	5	9	8	9.43	1	0	时常有点痛吟，怎样减轻疼痛，生殖器下坠，小腹有点偏大！
7	1	3	4	62	11	13	0.64	5.64	0.9	3	0.1	5.48	0.5	0.0	0	0	7	0.78	0	0	0.006	67714	67	1	3	1.0	1.0	2	2	1	9	8	10.95	1	1	时常有点痛吟，怎样减轻疼痛，生殖器下坠，小腹有点偏大！
7	1	3	4	75	12	10	0.45	6.25	1.0	0	0.67	6.16	0.5	1.0	1	0	8	0.89	0	0	0.0175	3140	7	1	3	1.0	0.95	2	2	6	9	8	296363.42	1	0	时常有点痛吟，怎样减轻疼痛，生殖器下坠，小腹有点偏大！
1	1	1	4	47	8	6	0.49	5.88	1.0	0	0.33	4.23	0.5	0.0	-2	0	1	0.25	1	0	0.0173	26863	39	1	0	1.0	1.0	2	0	0	4	4	6.37	1	1	宝宝出生检查出有蚕豆病,想了解下能不能吃葛根米粉?
1	1	1	4	70	8	12	0.57	8.75	0.73	7	0.33	5.55	0.5	1.0	1	0	2	0.5	0	1	0.0163	17614	28	1	1	1.0	1.0	1	0	0	4	4	31.72	1	0	宝宝出生检查出有蚕豆病,想了解下能不能吃葛根米粉?
1	1	1	4	44	4	12	0.53	11.0	0.74	6	0.57	4.8	1	0.0	0	0	3	0.75	0	0	0.0332	57966	850	1	4	1.0	1.0	1	0	0	4	4	41.07	1	0	宝宝出生检查出有蚕豆病,想了解下能不能吃葛根米粉?
1	1	1	4	30	4	7	0.67	7.5	0.81	4	1.29	4.17	0.5	0.0	0	0	4	1.0	0	0	0	122	0	1	2	1.0	1.0	1	2	6	4	4	315967.95	1	0	宝宝出生检查出有蚕豆病,想了解下能不能吃葛根米粉?
2	1	1	4	51	9	7	0.45	5.67	0.97	2	0.56	5.19	1	0.0	0	0	1	0.14	1	0	0.011	5807	7	1	1	1.0	1.0	1	0	0	7	6	2.4	1	0	宝宝一岁5个多月，走楼梯然后摔下然后滚下到低层楼梯，左眼上有青肿块，小眼睛下有红色伤痕，有哭闹，然后就不哭闹了，可以吃喝，也可以自己玩，不知道有没有伤到脑部？摔后有留鼻水（白色的）。后面也有打喷嚏，咳嗽几声。
2	1	1	4	44	6	16	0.47	7.33	0.98	1	3.0	4.69	0.5	1.0	1	0	2	0.29	0	1	0.0173	26863	39	1	0	1.0	1.0	2	0	0	7	6	4.07	1	0	宝宝一岁5个多月，走楼梯然后摔下然后滚下到低层楼梯，左眼上有青肿块，小眼睛下有红色伤痕，有哭闹，然后就不哭闹了，可以吃喝，也可以自己玩，不知道有没有伤到脑部？摔后有留鼻水（白色的）。后面也有打喷嚏，咳嗽几声。
2	1	1	4	53	10	3	0.64	5.3	0.9	5	0.64	4.68	0.5	0.0	-2	0	3	0.43	0	0	0.0098	4885	9	1	0	1.0	1.0	2	0	0	7	6	4.53	1	0	宝宝一岁5个多月，走楼梯然后摔下然后滚下到低层楼梯，左眼上有青肿块，小眼睛下有红色伤痕，有哭闹，然后就不哭闹了，可以吃喝，也可以自己玩，不知道有没有伤到脑部？摔后有留鼻水（白色的）。后面也有打喷嚏，咳嗽几声。
2	1	1	4	69	6	14	0.55	11.5	0.96	3	2.25	5.38	1	0.0	-1	0	4	0.57	0	0	0.0206	4715	9	1	1	1.0	1.0	1	1	6	7	6	4.55	1	1	宝宝一岁5个多月，走楼梯然后摔下然后滚下到低层楼梯，左眼上有青肿块，小眼睛下有红色伤痕，有哭闹，然后就不哭闹了，可以吃喝，也可以自己玩，不知道有没有伤到脑部？摔后有留鼻水（白色的）。后面也有打喷嚏，咳嗽几声。
2	1	1	4	53	8	4	0.61	6.62	0.92	4	0.56	5.11	0.5	0.0	0	0	5	0.71	0	0	0.0087	34879	19	1	3	1.0	1.0	1	1	6	7	6	4.55	1	0	宝宝一岁5个多月，走楼梯然后摔下然后滚下到低层楼梯，左眼上有青肿块，小眼睛下有红色伤痕，有哭闹，然后就不哭闹了，可以吃喝，也可以自己玩，不知道有没有伤到脑部？摔后有留鼻水（白色的）。后面也有打喷嚏，咳嗽几声。
2	1	1	4	116	15	16	0.51	7.73	0.93	8	3.0	6.41	0.5	1.0	1	0	6	0.86	0	0	0.135	39824	4108	0.99	2	1.0	1.0	1	0	0	7	6	12.13	1	0	宝宝一岁5个多月，走楼梯然后摔下然后滚下到低层楼梯，左眼上有青肿块，小眼睛下有红色伤痕，有哭闹，然后就不哭闹了，可以吃喝，也可以自己玩，不知道有没有伤到脑部？摔后有留鼻水（白色的）。后面也有打喷嚏，咳嗽几声。
10	0	3	4	69	8	1	0.51	8.62	0.93	5	0.14	5.35	1	0.0	-2	0	1	0.17	1	0	0.009	23395	21	1	1	1.0	1.0	1	0	0	6	6	8.73	1	0	孩子在学校总是不停的眨眼，耸肩，影响学习，老师给我们反映很多次了，带去医院检查，说是抽动症，不知道小孩患了抽动症治好需要多少钱啊？
10	0	3	4	153	17	22	0.59	9.0	0.87	9	0.23	7.11	0.5	0.0	0	0	2	0.33	0	1	0.0198	36201	181	1	0	1.0	1.0	2	1	6	6	6	16.23	1	0	孩子在学校总是不停的眨眼，耸肩，影响学习，老师给我们反映很多次了，带去医院检查，说是抽动症，不知道小孩患了抽动症治好需要多少钱啊？
10	0	3	4	76	10	13	0.51	7.6	0.82	8	1.0	6.23	1	0.0	0	0	3	0.5	0	0	0.019	9583	13	1	1	1.0	1.0	1	0	0	6	6	31.23	1	0	孩子在学校总是不停的眨眼，耸肩，影响学习，老师给我们反映很多次了，带去医院检查，说是抽动症，不知道小孩患了抽动症治好需要多少钱啊？
10	0	3	4	57	6	3	0.66	9.5	1.0	2	1.5	3.48	0.5	0.0	-2	0	4	0.67	0	0	0.0296	7399	7	1	2	1.0	1.0	1	1	6	6	6	31.92	1	0	孩子在学校总是不停的眨眼，耸肩，影响学习，老师给我们反映很多次了，带去医院检查，说是抽动症，不知道小孩患了抽动症治好需要多少钱啊？
10	0	3	4	101	12	2	0.55	8.42	0.74	17	0.22	5.37	0.5	1.0	1	0	5	0.83	0	0	0.0127	18446	45	1	1	0.89	0.95	1	0	0	6	6	123.75	2	1	孩子在学校总是不停的眨眼，耸肩，影响学习，老师给我们反映很多次了，带去医院检查，说是抽动症，不知道小孩患了抽动症治好需要多少钱啊？
1	1	1	4	83	11	9	0.57	7.55	0.82	6	0.22	6.18	0.5	1.0	1	0	1	0.09	1	0	0.0134	60949	107	1	0	1.0	0.99	3	0	0	11	18	0.3	2	0	孩子一个多月了，最近晚上老是哭闹不睡觉，还老使劲哼哼，也不睡大觉
1	1	1	4	42	3	9	0.54	14.0	1.0	0	0.11	4.89	1	0.0	0	0	2	0.18	0	1	0.0069	137473	235	1	0	1.0	1.0	2	0	0	11	18	0.68	1	0	孩子一个多月了，最近晚上老是哭闹不睡觉，还老使劲哼哼，也不睡大觉
1	1	1	4	105	11	19	0.58	9.55	0.88	5	0.33	7.18	0.5	1.0	1	0	3	0.27	0	0	0.0499	49289	1596	0.93	1	1.0	1.0	1	0	0	11	18	1.03	1	0	孩子一个多月了，最近晚上老是哭闹不睡觉，还老使劲哼哼，也不睡大觉
1	1	1	4	55	6	6	0.62	9.17	0.95	2	0.13	4.76	0.5	1.0	1	0	4	0.36	0	0	0.012	19646	31	1	0	1.0	1.0	2	1	6	11	18	1.85	1	0	孩子一个多月了，最近晚上老是哭闹不睡觉，还老使劲哼哼，也不睡大觉
1	1	1	4	80	15	15	0.56	5.33	0.82	5	0.15	6.35	1	2.0	1	0	5	0.45	0	0	0.0088	26047	18	1	1	1.0	1.0	1	0	0	11	18	3.35	1	0	孩子一个多月了，最近晚上老是哭闹不睡觉，还老使劲哼哼，也不睡大觉
1	1	1	4	100	13	13	0.56	7.69	0.92	3	2.0	7.19	0.5	1.0	1	0	6	0.55	0	0	0.0327	8063	65	1	1	1.0	1.0	1	0	0	11	18	3.47	1	0	孩子一个多月了，最近晚上老是哭闹不睡觉，还老使劲哼哼，也不睡大觉
1	1	1	4	45	6	1	0.53	7.5	1.0	0	0.22	4.6	1	0.0	0	0	7	0.64	0	0	0.0123	45824	99	1	0	1.0	1.0	2	2	8	11	18	3.87	1	0	孩子一个多月了，最近晚上老是哭闹不睡觉，还老使劲哼哼，也不睡大觉
1	1	1	4	79	10	9	0.58	7.9	0.89	3	0.25	5.03	1	1.0	1	0	8	0.73	0	0	0.0206	10273	61	0.98	1	1.0	1.0	1	0	0	11	18	6.13	1	0	孩子一个多月了，最近晚上老是哭闹不睡觉，还老使劲哼哼，也不睡大觉
1	1	1	4	77	14	8	0.66	5.5	0.9	4	0.18	5.73	1	1.0	1	1	9	0.82	0	0	0.0189	3183	6	1	2	1.0	1.0	1	0	0	11	18	7.75	6	1	孩子一个多月了，最近晚上老是哭闹不睡觉，还老使劲哼哼，也不睡大觉
1	1	1	4	47	10	11	0.59	4.7	0.97	1	0.4	5.06	1	0.0	0	0	10	0.91	0	0	0.0513	139125	3160	0.99	1	0	0	1	0	0	11	18	127.45	1	0	孩子一个多月了，最近晚上老是哭闹不睡觉，还老使劲哼哼，也不睡大觉
1	1	1	4	46	7	5	0.56	6.57	0.97	1	0.67	4.31	0.5	0.0	0	0	11	1.0	0	0	0.0034	584	0	1	3	1.0	1.0	2	1	6	11	18	672204.1	2	0	孩子一个多月了，最近晚上老是哭闹不睡觉，还老使劲哼哼，也不睡大觉
9	1	3	4	59	6	6	0.5	9.83	0.85	6	0.57	4.66	1	2.0	1	0	1	0.25	1	0	0.0124	26510	30	1	0	1.0	1.0	6	1	6	4	3	17.07	1	0	孩子天天调皮，不是揪女生辫子就是和男孩打架，老师都反映多次了，我很恼火，怀疑他有多动症，平常学习也差，经常忘了作业，书都不知道放哪里去了，这种情况咋办？
9	1	3	4	70	5	7	0.6	14.0	0.85	7	0.44	5.08	0.5	1.0	1	0	2	0.5	0	1	0.0129	37120	96	1	0	1.0	1.0	2	2	6	4	3	18.75	1	0	孩子天天调皮，不是揪女生辫子就是和男孩打架，老师都反映多次了，我很恼火，怀疑他有多动症，平常学习也差，经常忘了作业，书都不知道放哪里去了，这种情况咋办？
9	1	3	4	114	12	9	0.51	9.5	0.79	15	0.12	6.01	0.5	0.0	0	0	3	0.75	0	0	0.0478	115608	4942	0.97	1	0.95	0.93	1	0	0	4	3	85.38	1	1	孩子天天调皮，不是揪女生辫子就是和男孩打架，老师都反映多次了，我很恼火，怀疑他有多动症，平常学习也差，经常忘了作业，书都不知道放哪里去了，这种情况咋办？
25	0	2	4	81	12	8	0.64	6.75	0.8	9	0.07	5.75	0.5	2.0	2	0	1	0.08	1	0	0.0185	88382	589	1	1	1.0	1.0	1	0	0	13	12	0.5	1	0	这几天来大姨妈了，真的好疼啊，我该怎么办啊？真的可以用安琪痛经贴吗？
25	0	2	4	70	10	15	0.62	7.0	0.91	4	0.11	5.21	0.5	0.0	0	0	2	0.15	0	1	0.0135	18709	84	1	2	1.0	1.0	1	3	6	13	12	0.63	1	0	这几天来大姨妈了，真的好疼啊，我该怎么办啊？真的可以用安琪痛经贴吗？
25	0	2	4	91	14	9	0.57	6.5	0.9	5	0.11	6.68	0.5	1.0	1	0	3	0.23	0	0	0.0195	14024	7	1	2	1.0	1.0	1	0	0	13	12	1.23	1	0	这几天来大姨妈了，真的好疼啊，我该怎么办啊？真的可以用安琪痛经贴吗？
25	0	2	4	82	13	9	0.6	6.31	0.89	5	0.08	6.15	0.5	0.0	0	0	4	0.31	0	0	0.0165	49870	397	0.98	0	1.0	0.93	2	0	0	13	12	1.48	1	0	这几天来大姨妈了，真的好疼啊，我该怎么办啊？真的可以用安琪痛经贴吗？
25	0	2	4	97	14	12	0.63	6.93	0.87	7	0.11	6.84	0.5	2.0	2	0	5	0.38	0	0	0.019	9110	55	1	2	1.0	1.0	1	1	6	13	12	1.67	1	0	这几天来大姨妈了，真的好疼啊，我该怎么办啊？真的可以用安琪痛经贴吗？
25	0	2	4	73	11	9	0.57	6.64	0.95	2	0.11	5.82	0.5	0.0	0	0	6	0.46	0	0	0.0449	29995	1018	0.99	1	1.0	0.89	1	0	0	13	12	2.23	1	0	这几天来大姨妈了，真的好疼啊，我该怎么办啊？真的可以用安琪痛经贴吗？
25	0	2	4	53	8	9	0.51	6.62	0.87	5	0.1	5.15	0.5	0.0	0	0	7	0.54	0	0	0.0221	36413	231	1	3	1.0	1.0	2	2	1	13	12	2.82	1	1	这几天来大姨妈了，真的好疼啊，我该怎么办啊？真的可以用安琪痛经贴吗？
25	0	2	4	49	10	10	0.62	4.9	0.82	6	0.05	4.76	0.5	0.0	0	0	8	0.62	0	0	0.006	67714	67	1	3	1.0	1.0	2	2	1	13	12	3.05	1	0	这几天来大姨妈了，真的好疼啊，我该怎么办啊？真的可以用安琪痛经贴吗？
25	0	2	4	85	12	19	0.57	7.08	0.89	5	0.14	6.03	0.5	0.0	0	0	9	0.69	0	0	0.016	37194	54	1	1	1.0	1.0	1	2	6	13	12	4.18	1	0	这几天来大姨妈了，真的好疼啊，我该怎么办啊？真的可以用安琪痛经贴吗？
25	0	2	4	42	8	7	0.54	5.25	0.91	3	0.1	4.38	0.5	2.0	2	0	10	0.77	0	0	0.016	23627	47	1	1	1.0	1.0	1	1	6	13	12	5.28	1	0	这几天来大姨妈了，真的好疼啊，我该怎么办啊？真的可以用安琪痛经贴吗？
25	0	2	4	50	10	10	0.71	5.0	0.82	6	0.06	4.69	0.5	0.0	0	0	11	0.85	0	0	0.0151	2586	3	1	1	1.0	1.0	1	0	0	13	12	5.93	1	0	这几天来大姨妈了，真的好疼啊，我该怎么办啊？真的可以用安琪痛经贴吗？
25	0	2	4	89	16	16	0.59	5.56	0.95	1	0.2	6.94	0.5	0.0	0	0	12	0.92	0	0	0.0187	28446	60	1	1	1.0	1.0	1	0	0	13	12	8.3	1	0	这几天来大姨妈了，真的好疼啊，我该怎么办啊？真的可以用安琪痛经贴吗？
33	0	2	4	64	7	5	0.56	9.14	0.89	3	0.12	5.81	0.5	0.0	0	0	1	0.09	1	0	0.0194	215353	1293	1	1	1.0	1.0	1	0	0	11	10	1.8	1	0	痛经了，而且血流量很大啊，而且肚子疼腰疼的，我该怎么办啊？
33	0	2	4	68	6	8	0.62	11.33	0.89	3	0.25	5.95	0.5	2.0	2	0	2	0.18	0	1	0.0117	56331	172	1	0	1.0	0.97	2	0	0	11	10	2.35	1	0	痛经了，而且血流量很大啊，而且肚子疼腰疼的，我该怎么办啊？
33	0	2	4	55	5	4	0.62	11.0	0.75	5	0.07	5.47	0.5	1.0	1	0	3	0.27	0	0	0.0162	12578	4	1	0	1.0	1.0	6	0	0	11	10	2.75	1	0	痛经了，而且血流量很大啊，而且肚子疼腰疼的，我该怎么办啊？
33	0	2	4	53	9	15	0.69	5.89	0.95	1	0.17	4.77	0.5	0.0	0	0	4	0.36	0	0	0.016	37194	54	1	0	1.0	1.0	2	0	0	11	10	3.23	1	0	痛经了，而且血流量很大啊，而且肚子疼腰疼的，我该怎么办啊？
33	0	2	4	42	9	6	0.58	4.67	0.96	1	0.09	4.55	0.5	1.0	1	0	5	0.45	0	0	0.017	42287	121	1	1	1.0	1.0	1	1	6	11	10	3.43	1	0	痛经了，而且血流量很大啊，而且肚子疼腰疼的，我该怎么办啊？
33	0	2	4	86	15	11	0.57	5.73	0.92	2	0.14	6.05	0.5	1.0	0	0	6	0.55	0	0	0.0124	5544	9	1	0	1.0	1.0	2	0	0	11	10	3.48	1	0	痛经了，而且血流量很大啊，而且肚子疼腰疼的，我该怎么办啊？
33	0	2	4	61	12	7	0.49	5.08	0.86	4	0.06	5.22	0.5	0.0	-1	0	7	0.64	0	0	0.0198	36201	181	1	1	1.0	0.97	1	0	0	11	10	3.55	1	0	痛经了，而且血流量很大啊，而且肚子疼腰疼的，我该怎么办啊？
33	0	2	4	71	12	17	0.57	5.92	0.86	3	0.08	5.36	0.5	0.0	-1	0	8	0.73	0	0	0.0131	10218	41	1	1	1.0	1.0	1	0	0	11	10	3.8	1	0	痛经了，而且血流量很大啊，而且肚子疼腰疼的，我该怎么办啊？
33	0	2	4	79	8	12	0.54	9.88	0.97	1	0.14	6.42	0.5	0.0	-2	0	9	0.82	0	0	0.023	51556	353	1	1	1.0	1.0	1	0	0	11	10	5.47	1	0	痛经了，而且血流量很大啊，而且肚子疼腰疼的，我该怎么办啊？
33	0	2	4	91	9	7	0.61	10.11	0.89	4	0.25	6.6	0.5	0.0	0	0	10	0.91	0	0	0.0173	5598	10	1	2	1.0	1.0	1	0	0	11	10	34.12	1	1	痛经了，而且血流量很大啊，而且肚子疼腰疼的，我该怎么办啊？
33	0	2	4	79	12	8	0.71	6.58	0.78	15	0.17	5.77	0.5	1.0	1	0	1	0.09	1	0	0.0473	37071	281	0.96	1	1.0	1.0	1	0	0	11	11	1.63	1	0	贴在肚子上，哪个穴位啊。我现在及时痛经疼的厉害啊。可以用安琪痛经贴吗？
33	0	2	4	63	7	12	0.57	9.0	0.84	5	0.25	5.87	0.5	0.0	0	0	2	0.18	0	1	0.0942	151193	12360	0.97	1	1.0	1.0	1	0	0	11	11	1.7	1	0	贴在肚子上，哪个穴位啊。我现在及时痛经疼的厉害啊。可以用安琪痛经贴吗？
33	0	2	4	53	5	8	0.57	10.6	0.88	5	0.4	5.48	0.5	1.0	1	0	3	0.27	0	0	0.018	14580	22	1	1	1.0	1.0	1	0	0	11	11	2.2	1	0	贴在肚子上，哪个穴位啊。我现在及时痛经疼的厉害啊。可以用安琪痛经贴吗？
33	0	2	4	46	7	5	0.45	6.57	0.87	7	2.0	4.65	0.5	0.0	0	0	4	0.36	0	0	0.0221	36413	231	1	3	1.0	1.0	2	2	1	11	11	2.97	1	0	贴在肚子上，哪个穴位啊。我现在及时痛经疼的厉害啊。可以用安琪痛经贴吗？
33	0	2	4	102	11	0	0.56	9.27	0.89	10	0.25	3.52	0.5	0.0	0	0	5	0.45	0	0	0.0076	526	1	1	1	1.0	1.0	1	3	0	11	11	3.67	1	0	贴在肚子上，哪个穴位啊。我现在及时痛经疼的厉害啊。可以用安琪痛经贴吗？
33	0	2	4	79	14	8	0.55	5.64	0.72	16	0.25	5.39	0.5	2.0	2	0	6	0.55	0	0	0.0131	4117	17	1	0	1.0	1.0	2	0	0	11	11	4.3	1	0	贴在肚子上，哪个穴位啊。我现在及时痛经疼的厉害啊。可以用安琪痛经贴吗？
33	0	2	4	47	5	8	0.55	9.4	0.85	6	0.29	5.16	1	0.0	-1	0	7	0.64	0	0	0.0145	17580	12	1	1	1.0	1.0	1	0	0	11	11	5.47	1	0	贴在肚子上，哪个穴位啊。我现在及时痛经疼的厉害啊。可以用安琪痛经贴吗？
33	0	2	4	55	9	7	0.67	6.11	0.77	8	0.5	4.89	0.5	1.0	0	0	8	0.73	0	0	0	22	0	1	3	1.0	1.0	1	0	0	11	11	5.98	1	0	贴在肚子上，哪个穴位啊。我现在及时痛经疼的厉害啊。可以用安琪痛经贴吗？
33	0	2	4	61	8	4	0.55	7.62	0.9	3	0.13	5.07	0.5	3.0	2	0	9	0.82	0	0	0.0238	29332	24	1	1	1.0	1.0	1	0	0	11	11	6.55	1	0	贴在肚子上，哪个穴位啊。我现在及时痛经疼的厉害啊。可以用安琪痛经贴吗？
33	0	2	4	66	13	15	0.6	5.08	0.85	6	0.5	5.27	0.5	0.0	-1	0	10	0.91	0	0	0.0066	14177	4	1	0	1.0	1.0	2	0	0	11	11	8.43	1	0	贴在肚子上，哪个穴位啊。我现在及时痛经疼的厉害啊。可以用安琪痛经贴吗？
33	0	2	4	58	9	4	0.67	6.44	0.86	10	0.5	5.26	1	1.0	1	0	11	1.0	0	0	0.0184	4393	11	1	0	1.0	1.0	2	0	0	11	11	11.45	1	1	贴在肚子上，哪个穴位啊。我现在及时痛经疼的厉害啊。可以用安琪痛经贴吗？
57	1	3	4	58	10	10	0.65	5.8	0.91	4	0.56	4.59	1	0.0	0	1	1	0.33	1	0	0.0256	176807	2213	1	4	1.0	1.0	2	3	6	3	5	3.85	2	0	本人患有疝气没有做手术一直带疝气袋现在发现腹下左侧有撕裂带状在皮下，请问医生
57	1	3	4	79	11	9	0.7	7.18	0.78	10	0.71	5.68	0.5	1.0	1	0	2	0.67	0	1	0.0221	1405	10	1	1	1.0	1.0	1	0	0	3	5	15.33	1	0	本人患有疝气没有做手术一直带疝气袋现在发现腹下左侧有撕裂带状在皮下，请问医生
57	1	3	4	46	6	7	0.47	7.67	0.94	3	0.67	4.46	0.5	0.0	0	0	3	1.0	0	0	0.0151	21190	58	1	0	1.0	1.0	2	0	0	3	5	15.37	2	1	本人患有疝气没有做手术一直带疝气袋现在发现腹下左侧有撕裂带状在皮下，请问医生
2	1	1	4	57	10	9	0.45	5.7	0.7	13	0.86	4.47	0.5	0.0	0	0	1	0.14	1	0	0.0256	176807	2213	1	4	0.97	0.97	2	3	6	7	8	0.88	2	1	宝宝感冒咳嗽肺炎住院，以前宝宝做皮试对头孢过敏，现在住院医生说头孢有十几种，不一定都过敏，那头孢这一类的药水是不是都不能用？
2	1	1	4	60	7	7	0.4	8.57	0.66	20	0.67	4.3	0.5	0.0	0	0	2	0.29	0	1	0.0294	41122	249	1	1	0.96	1.0	1	0	0	7	8	2.27	1	0	宝宝感冒咳嗽肺炎住院，以前宝宝做皮试对头孢过敏，现在住院医生说头孢有十几种，不一定都过敏，那头孢这一类的药水是不是都不能用？
2	1	1	4	88	11	9	0.52	8.0	0.37	39	0.86	4.78	0.5	1.0	1	0	3	0.43	0	0	0.0139	2666	1	1	0	0.96	1.0	2	0	0	7	8	2.37	1	0	宝宝感冒咳嗽肺炎住院，以前宝宝做皮试对头孢过敏，现在住院医生说头孢有十几种，不一定都过敏，那头孢这一类的药水是不是都不能用？
2	1	1	4	64	11	7	0.55	5.82	0.79	9	1.2	5.27	0.5	0.0	0	0	4	0.57	0	0	0.0818	75108	1330	0.95	1	1.0	1.0	1	0	0	7	8	2.62	1	0	宝宝感冒咳嗽肺炎住院，以前宝宝做皮试对头孢过敏，现在住院医生说头孢有十几种，不一定都过敏，那头孢这一类的药水是不是都不能用？
2	1	1	4	47	8	5	0.61	5.88	0.88	6	0.67	4.79	0.5	0.0	0	0	5	0.71	0	0	0.014	89558	270	1	0	1.0	1.0	2	0	0	7	8	2.92	1	0	宝宝感冒咳嗽肺炎住院，以前宝宝做皮试对头孢过敏，现在住院医生说头孢有十几种，不一定都过敏，那头孢这一类的药水是不是都不能用？
2	1	1	4	54	8	9	0.48	6.75	0.83	9	1.0	5.65	0.5	0.0	-1	0	6	0.86	0	0	0.0085	9713	27	1	1	1.0	1.0	1	0	0	7	8	4.27	1	0	宝宝感冒咳嗽肺炎住院，以前宝宝做皮试对头孢过敏，现在住院医生说头孢有十几种，不一定都过敏，那头孢这一类的药水是不是都不能用？
2	1	1	4	75	11	6	0.58	6.82	0.68	17	1.0	5.08	0.5	1.0	0	0	7	1.0	0	0	0.0081	19338	28	1	0	1.0	1.0	2	2	6	7	8	12.3	1	0	宝宝感冒咳嗽肺炎住院，以前宝宝做皮试对头孢过敏，现在住院医生说头孢有十几种，不一定都过敏，那头孢这一类的药水是不是都不能用？
28	1	2	4	50	6	11	0.55	8.33	0.96	2	0.79	5.6	0.5	0.0	0	0	1	0.12	1	0	0.0222	21153	107	1	0	1.0	0.84	6	0	0	8	7	1.13	1	0	头两天发高烧39度，半夜咳嗽厉害，鼻涕淌水，嗓子有痰咳不出来，脑仁里面感觉有根神经痛，第三天感觉又有反复，头两天吃的扑热息痛，退烧后上班没及时吃药又反复了。现在有些加重了，有吃消炎和化痰的药。
28	1	2	4	76	13	14	0.67	5.85	0.89	10	0.69	5.84	0.5	1.0	1	0	2	0.25	0	1	0.025	12127	145	1	1	1.0	1.0	1	0	0	8	7	3.03	1	0	头两天发高烧39度，半夜咳嗽厉害，鼻涕淌水，嗓子有痰咳不出来，脑仁里面感觉有根神经痛，第三天感觉又有反复，头两天吃的扑热息痛，退烧后上班没及时吃药又反复了。现在有些加重了，有吃消炎和化痰的药。
28	1	2	4	64	15	16	0.67	4.27	0.97	2	2.2	5.21	0.5	0.0	0	0	3	0.38	0	0	0.0205	63265	79	1	2	1.0	1.0	1	0	0	8	7	3.22	1	1	头两天发高烧39度，半夜咳嗽厉害，鼻涕淌水，嗓子有痰咳不出来，脑仁里面感觉有根神经痛，第三天感觉又有反复，头两天吃的扑热息痛，退烧后上班没及时吃药又反复了。现在有些加重了，有吃消炎和化痰的药。
28	1	2	4	55	8	5	0.58	6.88	0.99	1	0.85	4.75	0.5	0.0	0	0	4	0.5	0	0	0.0109	24574	27	1	1	1.0	1.0	1	0	0	8	7	3.28	1	0	头两天发高烧39度，半夜咳嗽厉害，鼻涕淌水，嗓子有痰咳不出来，脑仁里面感觉有根神经痛，第三天感觉又有反复，头两天吃的扑热息痛，退烧后上班没及时吃药又反复了。现在有些加重了，有吃消炎和化痰的药。
28	1	2	4	52	7	13	0.59	7.43	0.98	1	1.1	5.11	0.5	0.0	0	0	5	0.62	0	0	0.016	37194	54	1	1	1.0	1.0	1	1	6	8	7	3.9	1	0	头两天发高烧39度，半夜咳嗽厉害，鼻涕淌水，嗓子有痰咳不出来，脑仁里面感觉有根神经痛，第三天感觉又有反复，头两天吃的扑热息痛，退烧后上班没及时吃药又反复了。现在有些加重了，有吃消炎和化痰的药。
28	1	2	4	34	7	10	0.6	4.86	0.98	1	0.79	4.73	0.5	0.0	0	0	6	0.75	0	0	0.0064	15115	15	1	1	1.0	1.0	1	1	6	8	7	5.55	1	0	头两天发高烧39度，半夜咳嗽厉害，鼻涕淌水，嗓子有痰咳不出来，脑仁里面感觉有根神经痛，第三天感觉又有反复，头两天吃的扑热息痛，退烧后上班没及时吃药又反复了。现在有些加重了，有吃消炎和化痰的药。
28	1	2	4	78	15	14	0.57	5.2	0.88	10	0.0	6.44	0.5	1.0	1	0	7	0.88	0	0	0.1059	51799	5130	0.99	0	1.0	1.0	6	0	0	8	7	5.72	1	0	头两天发高烧39度，半夜咳嗽厉害，鼻涕淌水，嗓子有痰咳不出来，脑仁里面感觉有根神经痛，第三天感觉又有反复，头两天吃的扑热息痛，退烧后上班没及时吃药又反复了。现在有些加重了，有吃消炎和化痰的药。
9	1	3	4	60	6	10	0.61	10.0	0.91	2	0.0	6.22	0.5	0.0	0	0	1	0.2	1	0	0.0195	25947	149	1	1	1.0	1.0	1	0	0	5	4	1.35	1	0	孩子平时看电视看书的时候，老是一直眨眼睛
9	1	3	4	99	15	11	0.62	6.6	0.75	7	0.0	6.81	0.5	2.0	2	0	2	0.4	0	1	0.0328	9160	75	1	1	1.0	1.0	1	0	0	5	4	1.75	1	0	孩子平时看电视看书的时候，老是一直眨眼睛
9	1	3	4	111	13	1	0.55	8.54	0.66	13	0.33	5.14	0.5	1.0	1	0	3	0.6	0	0	0.0187	102061	445	1	1	1.0	0.97	1	0	0	5	4	42.38	2	1	孩子平时看电视看书的时候，老是一直眨眼睛
24	0	2	4	58	9	9	0.59	6.44	0.76	6	0.15	5.73	0.5	0.0	0	0	1	0.33	1	0	0.0107	23751	12	1	1	1.0	1.0	1	0	0	3	3	10.48	1	0	我都痛经好多年了，真的现在不想这样下去了，安琪痛经贴我可以贴吗？
24	0	2	4	68	10	20	0.53	6.8	0.54	16	0.43	4.56	0.5	0.0	0	0	2	0.67	0	1	0.0181	17866	55	1	2	1.0	1.0	1	2	6	3	3	10.67	1	1	我都痛经好多年了，真的现在不想这样下去了，安琪痛经贴我可以贴吗？
24	0	2	4	83	11	7	0.63	7.55	0.77	8	0.2	5.98	0.5	1.0	1	0	3	1.0	0	0	0.0148	44189	86	1	1	1.0	1.0	1	0	0	3	3	11.08	1	0	我都痛经好多年了，真的现在不想这样下去了，安琪痛经贴我可以贴吗？
25	0	2	4	51	9	10	0.51	5.67	0.89	3	0.67	5.24	0.5	1.0	0	0	1	0.25	1	0	0.0081	41193	52	1	1	1.0	0.92	1	0	0	4	4	0.3	1	0	安琪痛经贴士中药的吗？我痛经了，可以试试吗？
25	0	2	4	90	5	3	0.6	18.0	0.89	4	0.2	6.88	0.5	0.0	-1	0	2	0.5	0	1	0.0162	6106	9	1	1	0.86	0.98	1	0	0	4	4	4.6	1	1	安琪痛经贴士中药的吗？我痛经了，可以试试吗？
25	0	2	4	84	11	10	0.55	7.64	0.7	10	0.17	6.16	1	1.0	1	0	3	0.75	0	0	0.0181	17866	55	1	2	1.0	1.0	1	2	6	4	4	6.2	1	0	安琪痛经贴士中药的吗？我痛经了，可以试试吗？
25	0	2	4	65	10	12	0.56	6.5	0.79	6	0.0	5.18	1	0.0	0	0	4	1.0	0	0	0.0133	37811	58	1	0	0.87	0.94	2	1	6	4	4	8.37	1	0	安琪痛经贴士中药的吗？我痛经了，可以试试吗？
6	1	3	4	50	6	2	0.59	8.33	0.96	1	0.0	4.67	0.5	0.0	0	0	1	0.25	1	0	0.0195	25947	149	1	0	1.0	1.0	2	0	0	4	4	49.27	1	0	我孩子五岁，最近出现眨眼睛的现象，我想问下是不是抽动症引起的。
6	1	3	4	81	10	7	0.62	8.1	0.97	1	0.0	5.19	1	1.0	1	0	2	0.5	0	1	0.0172	139144	649	1	1	1.0	1.0	1	0	0	4	4	49.5	1	0	我孩子五岁，最近出现眨眼睛的现象，我想问下是不是抽动症引起的。
6	1	3	4	111	13	1	0.6	8.54	0.67	15	0.17	5.13	0.5	1.0	1	0	3	0.75	0	0	0.0315	2633	8	1	1	0.92	0.97	1	0	0	4	4	74.38	2	1	我孩子五岁，最近出现眨眼睛的现象，我想问下是不是抽动症引起的。
33	0	2	4	48	6	6	0.57	8.0	0.9	3	0.11	4.76	0.5	0.0	0	0	1	0.17	1	0	0.0686	72814	4636	0.99	1	1.0	1.0	1	0	0	6	6	0.85	1	0	就是一来大姨妈就可疼了，我该怎么办啊？安琪痛经贴我可以用吗？
33	0	2	4	75	13	9	0.59	5.77	0.66	9	0.07	5.58	0.5	1.0	1	0	2	0.33	0	1	0.0172	139144	649	1	1	1.0	1.0	1	0	0	6	6	2.3	1	0	就是一来大姨妈就可疼了，我该怎么办啊？安琪痛经贴我可以用吗？
33	0	2	4	56	7	14	0.58	8.0	0.86	2	0.17	5.34	0.5	0.0	-1	0	3	0.5	0	0	0.0194	52480	331	1	1	1.0	1.0	1	1	6	6	6	3.27	1	0	就是一来大姨妈就可疼了，我该怎么办啊？安琪痛经贴我可以用吗？
33	0	2	4	50	10	6	0.65	5.0	0.83	3	0.33	4.6	0.5	0.0	0	0	4	0.67	0	0	0.0143	21536	39	1	1	1.0	1.0	1	0	0	6	6	5.88	1	1	就是一来大姨妈就可疼了，我该怎么办啊？安琪痛经贴我可以用吗？
33	0	2	4	55	1	3	0.62	55.0	1.0	2	0.11	3.88	0.5	0.0	0	0	5	0.83	0	0	0.0124	26510	30	1	0	1.0	1.0	2	2	6	6	6	91.4	1	0	就是一来大姨妈就可疼了，我该怎么办啊？安琪痛经贴我可以用吗？
33	0	2	4	90	11	9	0.58	8.18	0.86	5	0.0	6.71	0.5	1.0	0	0	6	1.0	0	0	0.0011	1896	0	1	1	1.0	1.0	1	0	0	6	6	1776.02	1	0	就是一来大姨妈就可疼了，我该怎么办啊？安琪痛经贴我可以用吗？
30	0	3	4	74	9	3	0.56	8.22	0.85	13	0.0	5.71	0.5	1.0	1	0	1	0.2	1	0	0.0281	69164	1725	0.97	0	1.0	1.0	6	0	0	5	9	3.0	2	0	有时候我的性格很象A型血的人，怎么说我是O型血人？长辈也都A型血。我怎么回事难道和遗传有关？后来我带我宝贝去也是O型血的。。
30	0	3	4	45	4	5	0.54	11.25	0.98	1	0.0	4.62	0.5	0.0	0	0	2	0.4	0	1	0.0332	57966	850	1	4	1.0	1.0	1	0	0	5	9	3.9	1	0	有时候我的性格很象A型血的人，怎么说我是O型血人？长辈也都A型血。我怎么回事难道和遗传有关？后来我带我宝贝去也是O型血的。。
30	0	3	4	68	7	5	0.54	9.71	0.83	8	0.0	5.24	0.5	0.0	0	1	3	0.6	0	0	0.0294	41122	249	1	1	1.0	1.0	1	0	0	5	9	4.77	3	1	有时候我的性格很象A型血的人，怎么说我是O型血人？长辈也都A型血。我怎么回事难道和遗传有关？后来我带我宝贝去也是O型血的。。
30	0	3	4	61	6	5	0.45	10.17	0.93	4	0.0	4.15	0.5	0.0	-1	0	4	0.8	0	0	0.0273	3620	20	1	1	0	0	1	0	0	5	9	7.13	1	0	有时候我的性格很象A型血的人，怎么说我是O型血人？长辈也都A型血。我怎么回事难道和遗传有关？后来我带我宝贝去也是O型血的。。
30	0	3	4	40	7	4	0.63	5.71	0.96	1	0.71	4.14	0.5	0.0	0	0	5	1.0	0	0	0.0038	7871	1	1	4	1.0	1.0	1	1	6	5	9	275157.22	2	0	有时候我的性格很象A型血的人，怎么说我是O型血人？长辈也都A型血。我怎么回事难道和遗传有关？后来我带我宝贝去也是O型血的。。
1	0	3	4	65	10	7	0.55	6.5	0.91	7	0.56	5.27	1	0.0	0	0	1	0.25	1	0	0.0256	176807	2213	1	4	1.0	1.0	2	3	6	4	4	7.33	1	0	今天凌晨三点感觉孩子踢被子就摸额头，发现体温较高就开始测温。凌晨5点38.3，去医院，大夫说是病毒细菌合并感染。打了头孢并开了清热的药。但是中午孩子就38.5，用肛门栓后体温正常，全身出现小红点。下午5点又到38.5，请问如何治疗
1	0	3	4	75	11	9	0.55	6.82	0.94	5	0.71	5.42	0.5	1.0	0	0	2	0.5	0	1	0.0133	44704	154	1	1	1.0	1.0	1	0	0	4	4	11.37	1	0	今天凌晨三点感觉孩子踢被子就摸额头，发现体温较高就开始测温。凌晨5点38.3，去医院，大夫说是病毒细菌合并感染。打了头孢并开了清热的药。但是中午孩子就38.5，用肛门栓后体温正常，全身出现小红点。下午5点又到38.5，请问如何治疗
1	0	3	4	64	8	7	0.62	8.0	0.85	11	0.38	5.64	0.5	0.0	0	0	3	0.75	0	0	0.009	32697	29	1	0	1.0	1.0	2	0	0	4	4	11.42	1	0	今天凌晨三点感觉孩子踢被子就摸额头，发现体温较高就开始测温。凌晨5点38.3，去医院，大夫说是病毒细菌合并感染。打了头孢并开了清热的药。但是中午孩子就38.5，用肛门栓后体温正常，全身出现小红点。下午5点又到38.5，请问如何治疗
1	0	3	4	68	9	13	0.55	7.56	0.82	11	3.0	5.31	0.5	0.0	0	0	4	1.0	0	0	0.0456	161190	3729	1	2	1.0	1.0	1	3	6	4	4	11.83	1	1	今天凌晨三点感觉孩子踢被子就摸额头，发现体温较高就开始测温。凌晨5点38.3，去医院，大夫说是病毒细菌合并感染。打了头孢并开了清热的药。但是中午孩子就38.5，用肛门栓后体温正常，全身出现小红点。下午5点又到38.5，请问如何治疗
1	1	1	4	55	9	3	0.47	6.11	0.94	4	4.5	5.0	0.5	1.0	0	0	1	0.2	1	0	0.0368	9097	201	0.97	1	1.0	1.0	1	0	0	5	5	149.83	1	0	您好宝宝出生25天了吃母乳总是叼着玩有奶推奶师给看过说奶水够吃宝宝也吃母乳就是嘴张得不大叼着奶头也跟正常似得那么吃奶就是感觉吃不进去多少不像别人家的宝宝那么大口大口喝小嘴更像是在蠕动两个母乳总共也就120毫升的奶量但是宝宝能吃3个小时还吃不完怎么回事呢谢谢医生
1	1	1	4	72	8	2	0.58	9.0	0.84	17	3.0	4.83	0.5	1.0	0	0	2	0.4	0	1	0.013	52646	144	1	1	1.0	1.0	1	0	0	5	5	150.1	1	0	您好宝宝出生25天了吃母乳总是叼着玩有奶推奶师给看过说奶水够吃宝宝也吃母乳就是嘴张得不大叼着奶头也跟正常似得那么吃奶就是感觉吃不进去多少不像别人家的宝宝那么大口大口喝小嘴更像是在蠕动两个母乳总共也就120毫升的奶量但是宝宝能吃3个小时还吃不完怎么回事呢谢谢医生
1	1	1	4	66	7	3	0.55	9.43	0.79	24	0.56	5.08	0.5	0.0	0	0	3	0.6	0	0	0.0168	24173	35	1	0	1.0	1.0	2	0	0	5	5	165.82	1	1	您好宝宝出生25天了吃母乳总是叼着玩有奶推奶师给看过说奶水够吃宝宝也吃母乳就是嘴张得不大叼着奶头也跟正常似得那么吃奶就是感觉吃不进去多少不像别人家的宝宝那么大口大口喝小嘴更像是在蠕动两个母乳总共也就120毫升的奶量但是宝宝能吃3个小时还吃不完怎么回事呢谢谢医生
1	1	1	4	89	10	16	0.65	8.9	0.65	60	1.5	4.65	1	1.0	0	0	4	0.8	0	0	0.0346	6335	13	1	2	1.0	1.0	1	1	6	5	5	169.73	1	0	您好宝宝出生25天了吃母乳总是叼着玩有奶推奶师给看过说奶水够吃宝宝也吃母乳就是嘴张得不大叼着奶头也跟正常似得那么吃奶就是感觉吃不进去多少不像别人家的宝宝那么大口大口喝小嘴更像是在蠕动两个母乳总共也就120毫升的奶量但是宝宝能吃3个小时还吃不完怎么回事呢谢谢医生
1	1	1	4	102	15	6	0.42	6.8	0.69	37	1.0	6.7	0.5	2.0	2	0	5	1.0	0	0	0.0327	8063	65	1	1	1.0	1.0	1	0	0	5	5	960.58	1	0	您好宝宝出生25天了吃母乳总是叼着玩有奶推奶师给看过说奶水够吃宝宝也吃母乳就是嘴张得不大叼着奶头也跟正常似得那么吃奶就是感觉吃不进去多少不像别人家的宝宝那么大口大口喝小嘴更像是在蠕动两个母乳总共也就120毫升的奶量但是宝宝能吃3个小时还吃不完怎么回事呢谢谢医生
1	1	2	4	40	5	4	0.62	8.0	0.93	2	0.5	4.31	0.5	0.0	0	0	1	0.33	1	0	0.013	52646	144	1	1	1.0	1.0	1	0	0	3	5	3.02	2	0	8个月宝宝今早上看到大便里有很多蛲虫，问医生说吃宝塔糖，但是网上查着说需要1周岁以上才能吃。
1	1	2	4	55	8	8	0.46	6.88	0.97	5	0.67	4.58	1	0.0	0	0	2	0.67	0	1	0.0256	176807	2213	1	4	1.0	1.0	2	3	6	3	5	11.73	2	1	8个月宝宝今早上看到大便里有很多蛲虫，问医生说吃宝塔糖，但是网上查着说需要1周岁以上才能吃。
1	1	2	4	72	4	6	0.68	18.0	0.87	6	0.33	5.0	0.5	1.0	1	0	3	1.0	0	0	0.0124	26510	30	1	0	1.0	1.0	2	2	6	3	5	47.75	1	0	8个月宝宝今早上看到大便里有很多蛲虫，问医生说吃宝塔糖，但是网上查着说需要1周岁以上才能吃。
38	1	1	4	38	3	6	0.71	12.67	1.0	0	0.2	4.12	0.5	0.0	0	0	1	0.14	1	0	0.0069	137473	235	1	0	1.0	1.0	2	0	0	7	7	1.55	1	1	我头上长了个硬块不知道是不是粉瘤，不碰它不疼，一碰就疼，里面有个硬块一碰还动，不知道是不是粉瘤。
38	1	1	4	85	16	10	0.67	5.31	0.94	3	0.17	6.37	0.5	1.0	0	0	2	0.29	0	1	0.0081	41193	52	1	1	1.0	1.0	1	0	0	7	7	3.9	1	0	我头上长了个硬块不知道是不是粉瘤，不碰它不疼，一碰就疼，里面有个硬块一碰还动，不知道是不是粉瘤。
38	1	1	4	45	6	12	0.55	7.5	1.0	0	0.29	5.26	1	0.0	0	0	3	0.43	0	0	0.0205	53182	273	1	1	1.0	1.0	1	0	0	7	7	4.08	1	0	我头上长了个硬块不知道是不是粉瘤，不碰它不疼，一碰就疼，里面有个硬块一碰还动，不知道是不是粉瘤。
38	1	1	4	51	5	7	0.7	10.2	1.0	0	0.67	5.18	0.5	1.0	1	0	4	0.57	0	0	0.013	20483	33	1	1	1.0	1.0	1	0	0	7	7	4.27	1	0	我头上长了个硬块不知道是不是粉瘤，不碰它不疼，一碰就疼，里面有个硬块一碰还动，不知道是不是粉瘤。
38	1	1	4	47	7	3	0.61	6.71	1.0	0	0.29	5.23	0.5	1.0	1	0	5	0.71	0	0	0.0132	32078	69	1	2	1.0	0.91	1	1	1	7	7	4.97	1	0	我头上长了个硬块不知道是不是粉瘤，不碰它不疼，一碰就疼，里面有个硬块一碰还动，不知道是不是粉瘤。
38	1	1	4	89	11	7	0.62	8.09	0.94	3	0.29	6.31	0.5	1.0	0	0	6	0.86	0	0	0.0295	23812	627	0.97	2	1.0	1.0	1	0	0	7	7	5.47	1	0	我头上长了个硬块不知道是不是粉瘤，不碰它不疼，一碰就疼，里面有个硬块一碰还动，不知道是不是粉瘤。
38	1	1	4	68	12	7	0.52	5.67	1.0	0	0.4	5.63	0.5	0.0	0	0	7	1.0	0	0	0.0103	8801	4	1	3	1.0	1.0	1	2	6	7	7	664201.08	1	0	我头上长了个硬块不知道是不是粉瘤，不碰它不疼，一碰就疼，里面有个硬块一碰还动，不知道是不是粉瘤。
30	0	2	4	56	9	5	0.57	6.22	0.78	4	0.25	5.22	0.5	0.0	0	0	1	0.25	1	0	0.0174	44288	120	1	1	1.0	1.0	1	0	0	4	4	219.78	1	0	安琪痛经贴一盒多少钱啊？什么成分啊？是中药的吗？
30	0	2	4	67	9	8	0.65	7.44	0.88	4	0.17	6.21	0.5	0.0	0	0	2	0.5	0	1	0.0187	102031	445	1	1	1.0	1.0	1	0	0	4	4	227.68	1	1	安琪痛经贴一盒多少钱啊？什么成分啊？是中药的吗？
30	0	2	4	85	15	12	0.58	5.67	0.88	4	0.06	5.97	0.5	1.0	0	0	3	0.75	0	0	0.0087	17421	60	1	1	1.0	1.0	1	0	0	4	4	227.7	1	0	安琪痛经贴一盒多少钱啊？什么成分啊？是中药的吗？
30	0	2	4	136	16	32	0.62	8.5	0.85	5	0.14	7.61	0.5	0.75	-1	0	4	1.0	0	0	0.0122	17573	15	1	1	1.0	1.0	1	0	0	4	4	230.7	1	0	安琪痛经贴一盒多少钱啊？什么成分啊？是中药的吗？
27	0	2	4	47	7	7	0.57	6.71	0.93	1	0.12	4.79	0.5	0.0	0	0	1	0.07	1	0	0.0172	139144	649	1	0	1.0	1.0	2	1	6	14	12	1.22	1	0	这个安琪痛经贴是贴在肚子上的吗？怎么贴那？
27	0	2	4	82	13	8	0.61	6.31	0.75	16	0.14	5.5	0.5	1.0	1	0	2	0.14	0	1	0.0315	2633	8	1	1	1.0	1.0	1	0	0	14	12	1.45	1	0	这个安琪痛经贴是贴在肚子上的吗？怎么贴那？
27	0	2	4	57	7	7	0.55	8.14	0.94	7	0.1	5.28	0.5	0.0	0	0	3	0.21	0	0	0.0143	119204	358	1	1	1.0	1.0	1	0	0	14	12	1.55	1	0	这个安琪痛经贴是贴在肚子上的吗？怎么贴那？
27	0	2	4	47	7	10	0.49	6.71	1.0	3	0.14	4.72	0.5	0.0	-1	0	4	0.29	0	0	0.0123	45824	99	1	0	1.0	1.0	2	0	0	14	12	1.62	1	0	这个安琪痛经贴是贴在肚子上的吗？怎么贴那？
27	0	2	4	86	8	7	0.54	10.75	1.0	3	0.25	6.21	0.5	0.0	-1	0	5	0.36	0	0	0.025	91940	1386	0.99	0	1.0	1.0	2	0	0	14	12	1.92	1	0	这个安琪痛经贴是贴在肚子上的吗？怎么贴那？
27	0	2	4	80	15	4	0.44	5.33	0.84	11	0.11	5.16	0.5	1.0	1	0	6	0.43	0	0	0.033	36100	372	1	0	1.0	1.0	2	2	8	14	12	2.18	1	0	这个安琪痛经贴是贴在肚子上的吗？怎么贴那？
27	0	2	4	48	5	9	0.51	9.6	0.93	1	0.33	5.11	0.5	0.0	0	0	7	0.5	0	0	0.0087	3802	6	1	0	1.0	0.96	3	0	0	14	12	2.33	1	0	这个安琪痛经贴是贴在肚子上的吗？怎么贴那？
27	0	2	4	70	8	3	0.69	8.75	0.78	13	0.08	5.24	0.5	0.0	0	0	8	0.57	0	0	0.0152	88013	202	1	2	1.0	1.0	1	0	0	14	12	2.45	1	1	这个安琪痛经贴是贴在肚子上的吗？怎么贴那？
27	0	2	4	55	7	13	0.46	7.86	1.0	0	0.17	5.28	0.5	0.0	0	0	9	0.64	0	0	0.012	15634	42	1	1	1.0	1.0	1	0	0	14	12	2.58	1	0	这个安琪痛经贴是贴在肚子上的吗？怎么贴那？
27	0	2	4	48	8	6	0.63	6.0	0.94	4	0.06	4.28	0.5	2.0	1	0	10	0.71	0	0	0.0136	1838	0	1	0	1.0	1.0	2	0	0	14	12	3.0	1	0	这个安琪痛经贴是贴在肚子上的吗？怎么贴那？
27	0	2	4	84	13	16	0.54	6.46	0.77	13	0.14	6.33	1	0.0	0	0	11	0.79	0	0	0.0065	1704	1	1	1	1.0	1.0	1	0	0	14	12	3.35	1	0	这个安琪痛经贴是贴在肚子上的吗？怎么贴那？
27	0	2	4	74	9	7	0.55	8.22	0.78	13	0.5	5.4	0.5	0.0	0	0	12	0.86	0	0	0.0011	1896	0	1	0	1.0	1.0	2	0	0	14	12	4.37	1	0	这个安琪痛经贴是贴在肚子上的吗？怎么贴那？
32	0	2	4	42	4	2	0.6	10.5	1.0	0	0.1	5.07	0.5	0.0	0	0	1	0.5	1	0	0.0132	35972	159	1	1	1.0	1.0	1	0	0	2	2	9.13	1	0	我可以用安琪痛经贴吗？有没有副作用啊？怎么贴的呀。
32	0	2	4	53	6	10	0.56	8.83	0.91	2	0.1	5.26	0.5	1.0	0	0	2	1.0	0	1	0.0147	24979	27	1	1	1.0	1.0	1	0	0	2	2	11.38	1	1	我可以用安琪痛经贴吗？有没有副作用啊？怎么贴的呀。
25	0	2	4	107	19	10	0.45	5.63	1.0	0	0.06	6.38	0.5	0.0	0	0	1	0.25	1	0	0.0064	18156	27	1	0	1.0	1.0	2	0	0	4	4	4.55	1	0	每次来大姨妈，就是我最难受的时候啊，我想问一下我可以用这个安琪痛经贴啊？
25	0	2	4	83	12	16	0.6	6.92	0.77	8	0.07	5.49	0.5	1.0	1	0	2	0.5	0	1	0.01	34731	3	1	0	1.0	1.0	3	0	0	4	4	4.75	1	0	每次来大姨妈，就是我最难受的时候啊，我想问一下我可以用这个安琪痛经贴啊？
25	0	2	4	55	9	14	0.52	6.11	0.83	6	0.33	4.94	0.5	0.0	0	0	3	0.75	0	0	0.0078	2191	1	1	0	1.0	1.0	2	0	0	4	4	5.27	1	1	每次来大姨妈，就是我最难受的时候啊，我想问一下我可以用这个安琪痛经贴啊？
25	0	2	4	56	7	3	0.59	8.0	0.85	4	0.11	4.44	0.5	0.0	-1	0	4	1.0	0	0	0.0324	13227	343	0.99	1	1.0	1.0	1	0	0	4	4	15.42	1	0	每次来大姨妈，就是我最难受的时候啊，我想问一下我可以用这个安琪痛经贴啊？
34	0	2	4	73	10	9	0.52	7.3	0.78	7	0.08	6.25	0.5	0.0	-1	0	1	0.17	1	0	0.0187	102031	445	1	1	1.0	1.0	1	0	0	6	6	0.92	1	0	这个是我无意中看到的呀，就是我对待来大姨妈是很慎重的呀。这个安琪痛经贴我可以用吗？
34	0	2	4	87	8	12	0.6	10.88	0.85	5	0.1	6.1	0.5	1.0	0	0	2	0.33	0	1	0.015	8215	5	1	1	1.0	1.0	1	0	0	6	6	2.33	1	0	这个是我无意中看到的呀，就是我对待来大姨妈是很慎重的呀。这个安琪痛经贴我可以用吗？
34	0	2	4	67	7	10	0.46	9.57	0.92	4	0.14	5.17	0.5	0.0	0	0	3	0.5	0	0	0.0238	24324	115	1	0	1.0	0.95	2	0	0	6	6	3.4	1	1	这个是我无意中看到的呀，就是我对待来大姨妈是很慎重的呀。这个安琪痛经贴我可以用吗？
34	0	2	4	46	1	7	0.59	46.0	0.87	4	0.14	4.5	0.5	0.0	0	0	4	0.67	0	0	0.0161	12947	51	1	0	1.0	1.0	2	0	0	6	6	3.45	1	0	这个是我无意中看到的呀，就是我对待来大姨妈是很慎重的呀。这个安琪痛经贴我可以用吗？
34	0	2	4	51	9	7	0.64	5.67	0.91	3	0.1	5.1	0.5	0.0	0	0	5	0.83	0	0	0.0108	6290	25	1	0	1.0	0.93	2	0	0	6	6	3.67	1	0	这个是我无意中看到的呀，就是我对待来大姨妈是很慎重的呀。这个安琪痛经贴我可以用吗？
34	0	2	4	94	11	10	0.58	8.55	0.91	3	0.0	6.87	1	0.0	0	0	6	1.0	0	0	0.0011	1896	0	1	1	1.0	1.0	1	0	0	6	6	38.53	1	0	这个是我无意中看到的呀，就是我对待来大姨妈是很慎重的呀。这个安琪痛经贴我可以用吗？
5	1	3	4	91	12	3	0.65	7.58	0.88	4	0.0	6.8	1	1.0	1	0	1	0.33	1	0	0.0223	79729	95	1	1	1.0	1.0	1	0	0	3	5	22.9	1	0	孩子最近说一句话就眨一下眼，还噘嘴，喉咙还发声音，是抽动症吗
5	1	3	4	49	7	3	0.57	7.0	0.93	2	0.0	4.97	1	0.0	0	0	2	0.67	0	1	0.0062	20296	6	1	1	1.0	1.0	4	1	6	3	5	29.67	1	0	孩子最近说一句话就眨一下眼，还噘嘴，喉咙还发声音，是抽动症吗
5	1	3	4	157	12	8	0.56	13.08	1.0	0	0.0	5.82	1	0.0	0	1	3	1.0	0	0	0.6827	104	17	1	1	0.93	1.0	1	0	0	3	5	1632.87	3	1	孩子最近说一句话就眨一下眼，还噘嘴，喉咙还发声音，是抽动症吗
5	1	3	4	99	18	4	0.66	5.5	0.56	10	0.0	5.62	0.5	1.0	1	0	1	0.2	1	0	0.023	51563	353	1	1	1.0	1.0	1	0	0	5	7	20.6	1	0	孩子老眨眼并伴有抽动，有时候很严重，有时候又一般
5	1	3	4	64	9	6	0.67	7.11	0.87	2	0.0	5.77	0.5	0.0	-2	0	2	0.4	0	1	0.0141	20898	46	1	0	1.0	1.0	2	2	6	5	7	21.65	1	0	孩子老眨眼并伴有抽动，有时候很严重，有时候又一般
5	1	3	4	76	8	3	0.67	9.5	0.76	7	0.0	6.07	1	1.0	0	0	3	0.6	0	0	0.0161	7556	5	1	1	1.0	1.0	4	2	6	5	7	34.33	1	0	孩子老眨眼并伴有抽动，有时候很严重，有时候又一般
5	1	3	4	73	12	5	0.56	6.08	0.97	1	0.0	5.83	0.5	1.0	1	0	4	0.8	0	0	0.0159	4839	3	1	1	1.0	1.0	1	0	0	5	7	40.05	1	0	孩子老眨眼并伴有抽动，有时候很严重，有时候又一般
5	1	3	4	156	11	8	0.53	14.18	0.84	10	1.0	5.84	0.5	0.0	0	0	5	1.0	0	0	0.6827	104	17	1	1	1.0	1.0	1	0	0	5	7	1627.48	3	1	孩子老眨眼并伴有抽动，有时候很严重，有时候又一般
9	1	1	4	47	6	4	0.75	7.83	1.0	0	0.44	3.8	0.5	0.0	0	0	1	0.33	1	0	0.0197	120076	239	1	0	1.0	0.98	3	0	0	3	6	0.78	3	1	喉咙痛，说话喝水都痛，早晚有点流鼻涕，没有其他症状
9	1	1	4	52	8	9	0.59	6.5	0.97	1	0.29	5.11	0.5	0.0	0	0	2	0.67	0	1	0.0332	24099	297	1	2	1.0	1.0	1	0	0	3	6	1.08	2	0	喉咙痛，说话喝水都痛，早晚有点流鼻涕，没有其他症状
9	1	1	4	74	8	14	0.53	9.25	0.97	1	0.0	6.05	0.5	1.0	1	0	3	1.0	0	0	0.0104	114876	156	1	1	1.0	0.97	1	0	0	3	6	1.28	1	0	喉咙痛，说话喝水都痛，早晚有点流鼻涕，没有其他症状
14	1	3	4	81	14	8	0.65	5.79	0.72	6	0.0	5.89	1	1.0	1	0	1	0.11	1	0	0.013	20483	33	1	0	1.0	1.0	2	0	0	9	9	1.2	1	0	孩子在家里有事没事就眨眼睛，什么情况啊
14	1	3	4	83	12	11	0.75	6.92	0.78	5	0.0	6.6	0.5	0.0	0	0	2	0.22	0	1	0.0881	48176	3620	0.99	1	1.0	1.0	1	0	0	9	9	6.75	1	0	孩子在家里有事没事就眨眼睛，什么情况啊
14	1	3	4	59	9	4	0.67	6.56	0.71	6	0.0	5.06	0.5	0.0	0	0	3	0.33	0	0	0.0064	18156	27	1	3	1.0	1.0	1	1	6	9	9	7.07	1	0	孩子在家里有事没事就眨眼睛，什么情况啊
14	1	3	4	55	9	7	0.62	6.11	0.95	1	0.0	5.59	0.5	2.0	2	0	4	0.44	0	0	0.042	27886	922	0.99	0	1.0	1.0	2	0	0	9	9	7.85	1	0	孩子在家里有事没事就眨眼睛，什么情况啊
14	1	3	4	111	13	1	0.62	8.54	0.66	13	0.0	5.74	0.5	1.0	1	0	5	0.56	0	0	0.0148	43052	145	1	3	1.0	1.0	1	2	1	9	9	92.08	1	0	孩子在家里有事没事就眨眼睛，什么情况啊
14	1	3	4	111	13	1	0.6	8.54	0.66	13	0.0	5.74	0.5	1.0	1	0	6	0.67	0	0	0.0254	9728	106	1	2	1.0	1.0	1	2	1	9	9	1247.72	1	0	孩子在家里有事没事就眨眼睛，什么情况啊
14	1	3	4	99	12	1	0.82	8.25	0.65	12	0.0	5.67	1	1.0	1	0	7	0.78	0	0	0.0034	10250	0	1	1	1.0	0.96	1	0	0	9	9	1248.38	2	1	孩子在家里有事没事就眨眼睛，什么情况啊
14	1	3	4	39	7	2	0.6	5.57	0.82	3	0.0	4.5	1	1.0	1	0	8	0.89	0	0	0.0044	8958	11	1	1	1.0	1.0	1	2	6	9	9	657845.32	1	0	孩子在家里有事没事就眨眼睛，什么情况啊
14	1	2	4	63	6	2	0.49	10.5	0.97	1	0.0	5.03	0.5	1.0	1	0	1	0.25	1	0	0.0202	34041	48	1	1	1.0	1.0	1	0	0	4	3	74.15	1	0	女儿最近天天歪嘴巴，说一句话就歪一下，这是得了抽动症吧，这要怎么治？
14	1	2	4	167	10	7	0.57	16.7	0.96	2	1.0	6.25	0.5	0.0	0	0	2	0.5	0	1	0.7143	70	11	1	1	0.93	0.97	1	2	6	4	3	151.5	2	1	女儿最近天天歪嘴巴，说一句话就歪一下，这是得了抽动症吧，这要怎么治？
1	0	2	4	60	9	5	0.68	6.67	0.97	4	0.71	4.83	0.5	1.0	1	0	1	0.25	1	0	0.0256	176807	2213	1	4	1.0	1.0	2	3	6	4	7	50.12	2	0	哺乳期6天出院测18.3黄疸值，一直吃茵栀黄颗粒（三盒），出院后三天测13.5，15天期后侧11.9，20天测10.9，今天是29天，测11.9，涨了1，27-29停药三天，（小孩拉肚），请问还需要吃药吗，宝宝不喝水，28天开始喂食葡萄糖水。
1	0	2	4	90	19	7	0.57	4.74	0.98	2	1.67	5.73	0.5	3.0	2	0	2	0.5	0	1	0.0197	4866	4	1	1	1.0	1.0	1	0	0	4	7	55.05	2	0	哺乳期6天出院测18.3黄疸值，一直吃茵栀黄颗粒（三盒），出院后三天测13.5，15天期后侧11.9，20天测10.9，今天是29天，测11.9，涨了1，27-29停药三天，（小孩拉肚），请问还需要吃药吗，宝宝不喝水，28天开始喂食葡萄糖水。
1	0	2	4	47	5	3	0.64	9.4	0.96	3	0.42	4.24	0.5	1.0	1	0	3	0.75	0	0	0.0225	9678	31	1	0	1.0	1.0	3	0	0	4	7	57.6	2	1	哺乳期6天出院测18.3黄疸值，一直吃茵栀黄颗粒（三盒），出院后三天测13.5，15天期后侧11.9，20天测10.9，今天是29天，测11.9，涨了1，27-29停药三天，（小孩拉肚），请问还需要吃药吗，宝宝不喝水，28天开始喂食葡萄糖水。
1	0	2	4	56	10	12	0.6	5.6	0.95	2	0.75	5.07	0.5	0.0	0	0	4	1.0	0	0	0.016	37194	54	1	1	1.0	1.0	1	1	6	4	7	58.28	1	0	哺乳期6天出院测18.3黄疸值，一直吃茵栀黄颗粒（三盒），出院后三天测13.5，15天期后侧11.9，20天测10.9，今天是29天，测11.9，涨了1，27-29停药三天，（小孩拉肚），请问还需要吃药吗，宝宝不喝水，28天开始喂食葡萄糖水。
11	1	1	4	70	11	4	0.62	6.36	0.9	9	3.0	5.42	0.5	1.0	0	0	1	0.2	1	0	0.0149	8165	6	1	1	1.0	1.0	1	0	0	5	4	53.92	1	0	小男孩今年12岁了，说对自己没信心，一回到家，就做作业，做完作业从不看书也不复习，成绩很差。去年我没上班前，跟他约好的。每天晚上我陪他复习辅导他学习。但事情难料，我跟他说的事做不了了。我去上班了。他哭着对我说，我说话不算话，说好陪他复习的。日积月累，学习上不会的积累更多了。说了好几次没信心了。我该怎么办。我真的好担心啊！他是一个很懂事的孩子，真的好懂事，他老说也说过。我要怎样做，才能够帮得到他。他现在一点小事情我就说一下，很自然的他就哭了很厉害。我很担心这样会影响他的一生。
11	1	1	4	52	10	1	0.55	5.2	0.96	3	3.0	4.66	0.5	3.0	3	0	2	0.4	0	1	0.0077	42182	86	1	3	1.0	1.0	2	1	5	5	4	57.38	1	0	小男孩今年12岁了，说对自己没信心，一回到家，就做作业，做完作业从不看书也不复习，成绩很差。去年我没上班前，跟他约好的。每天晚上我陪他复习辅导他学习。但事情难料，我跟他说的事做不了了。我去上班了。他哭着对我说，我说话不算话，说好陪他复习的。日积月累，学习上不会的积累更多了。说了好几次没信心了。我该怎么办。我真的好担心啊！他是一个很懂事的孩子，真的好懂事，他老说也说过。我要怎样做，才能够帮得到他。他现在一点小事情我就说一下，很自然的他就哭了很厉害。我很担心这样会影响他的一生。
11	1	1	4	69	9	0	0.53	7.67	0.88	12	3.0	5.15	1	0.0	0	0	3	0.6	0	0	0.0256	176807	2213	1	4	1.0	1.0	2	3	6	5	4	61.23	1	0	小男孩今年12岁了，说对自己没信心，一回到家，就做作业，做完作业从不看书也不复习，成绩很差。去年我没上班前，跟他约好的。每天晚上我陪他复习辅导他学习。但事情难料，我跟他说的事做不了了。我去上班了。他哭着对我说，我说话不算话，说好陪他复习的。日积月累，学习上不会的积累更多了。说了好几次没信心了。我该怎么办。我真的好担心啊！他是一个很懂事的孩子，真的好懂事，他老说也说过。我要怎样做，才能够帮得到他。他现在一点小事情我就说一下，很自然的他就哭了很厉害。我很担心这样会影响他的一生。
11	1	1	4	60	9	0	0.69	6.67	0.91	8	1.67	4.88	0.5	0.0	0	0	4	0.8	0	0	0.0255	23887	57	1	1	1.0	1.0	1	0	0	5	4	63.57	1	1	小男孩今年12岁了，说对自己没信心，一回到家，就做作业，做完作业从不看书也不复习，成绩很差。去年我没上班前，跟他约好的。每天晚上我陪他复习辅导他学习。但事情难料，我跟他说的事做不了了。我去上班了。他哭着对我说，我说话不算话，说好陪他复习的。日积月累，学习上不会的积累更多了。说了好几次没信心了。我该怎么办。我真的好担心啊！他是一个很懂事的孩子，真的好懂事，他老说也说过。我要怎样做，才能够帮得到他。他现在一点小事情我就说一下，很自然的他就哭了很厉害。我很担心这样会影响他的一生。
1	1	3	4	51	6	3	0.62	8.5	0.81	5	0.83	4.76	1	0.0	0	0	1	0.33	1	0	0.0071	6231	18	1	1	1.0	1.0	1	0	0	3	4	2.23	2	1	宝宝三个月大，MR检查出胼胝体发育不良，双侧侧脑室增宽，请问怎么治疗？目前从宝宝发育的情况看，无明显异常，会笑，会追视，会追听，会抬头，大人逗他会笑，大人情绪不高兴会很委屈，我现在很迷茫，不知道该给孩子怎么治疗？
1	1	3	4	77	10	6	0.52	7.7	0.86	10	1.25	5.09	0.5	1.0	1	0	2	0.67	0	1	0.0223	79703	95	1	1	1.0	1.0	1	0	0	3	4	23.02	1	0	宝宝三个月大，MR检查出胼胝体发育不良，双侧侧脑室增宽，请问怎么治疗？目前从宝宝发育的情况看，无明显异常，会笑，会追视，会追听，会抬头，大人逗他会笑，大人情绪不高兴会很委屈，我现在很迷茫，不知道该给孩子怎么治疗？
1	1	3	4	66	11	4	0.62	6.0	0.79	13	0.0	4.85	0.5	1.0	1	0	3	1.0	0	0	0.016	37194	54	1	1	1.0	1.0	1	1	6	3	4	24.72	1	0	宝宝三个月大，MR检查出胼胝体发育不良，双侧侧脑室增宽，请问怎么治疗？目前从宝宝发育的情况看，无明显异常，会笑，会追视，会追听，会抬头，大人逗他会笑，大人情绪不高兴会很委屈，我现在很迷茫，不知道该给孩子怎么治疗？
9	1	3	4	85	13	14	0.57	6.54	0.88	4	0.0	6.32	0.5	1.0	1	0	1	0.12	1	0	0.0104	114876	156	1	2	1.0	1.0	1	0	0	8	8	2.27	1	0	孩子一直很矮，但我们家长又不矮，急死我们了。
9	1	3	4	42	4	8	0.73	10.5	1.0	0	0.0	4.54	0.5	0.0	0	0	2	0.25	0	1	0.0103	59384	96	1	1	1.0	1.0	1	0	0	8	8	2.53	1	0	孩子一直很矮，但我们家长又不矮，急死我们了。
9	1	3	4	67	10	8	0.58	6.7	0.89	3	0.0	5.34	0.5	0.0	0	0	3	0.38	0	0	0.0133	37811	58	1	1	1.0	0.96	1	0	0	8	8	2.92	1	0	孩子一直很矮，但我们家长又不矮，急死我们了。
9	1	3	4	71	11	11	0.62	6.45	0.91	2	0.0	5.3	0.5	0.0	0	0	4	0.5	0	0	0.016	37194	54	1	0	1.0	1.0	2	1	6	8	8	3.5	1	0	孩子一直很矮，但我们家长又不矮，急死我们了。
9	1	3	4	52	7	18	0.64	7.43	1.0	0	0.0	5.15	0.5	0.0	-1	0	5	0.62	0	0	0.012	7862	10	1	3	1.0	0.96	1	0	0	8	8	3.65	1	0	孩子一直很矮，但我们家长又不矮，急死我们了。
9	1	3	4	72	12	6	0.56	6.0	0.96	2	0.0	5.88	0.5	1.0	1	0	6	0.75	0	0	0.0086	7451	13	1	1	1.0	1.0	1	1	6	8	8	3.92	1	0	孩子一直很矮，但我们家长又不矮，急死我们了。
9	1	3	4	93	11	9	0.46	8.45	1.0	1	0.5	6.0	0.5	1.0	1	0	7	0.88	0	0	0.0243	14526	20	1	1	1.0	1.0	1	0	0	8	8	14.08	2	1	孩子一直很矮，但我们家长又不矮，急死我们了。
33	0	2	4	48	7	2	0.52	6.86	1.0	0	0.05	5.21	0.5	0.0	-1	0	1	0.17	1	0	0.0099	7486	13	1	1	1.0	0.96	1	0	0	6	6	2.12	1	0	从很小的时候就是来大姨妈就很疼啊，用了很多方法啊。一直都没什么作用。
33	0	2	4	97	14	21	0.47	6.93	1.0	0	0.11	6.78	0.5	1.0	1	0	2	0.33	0	1	0.1364	92778	12640	0.99	1	1.0	1.0	1	0	0	6	6	2.57	1	0	从很小的时候就是来大姨妈就很疼啊，用了很多方法啊。一直都没什么作用。
33	0	2	4	43	3	9	0.69	14.33	1.0	0	0.09	4.2	0.5	0.0	0	0	3	0.5	0	0	0.0161	12947	51	1	0	1.0	1.0	2	0	0	6	6	3.7	1	0	从很小的时候就是来大姨妈就很疼啊，用了很多方法啊。一直都没什么作用。
33	0	2	4	67	10	11	0.55	6.7	1.0	0	0.11	5.33	0.5	0.0	0	0	4	0.67	0	0	0.0238	24324	115	1	0	1.0	0.95	2	0	0	6	6	3.8	1	0	从很小的时候就是来大姨妈就很疼啊，用了很多方法啊。一直都没什么作用。
33	0	2	4	42	7	9	0.62	6.0	1.0	0	0.17	4.62	0.5	0.0	0	0	5	0.83	0	0	0.0078	2191	1	1	0	1.0	1.0	2	0	0	6	6	4.03	1	0	从很小的时候就是来大姨妈就很疼啊，用了很多方法啊。一直都没什么作用。
33	0	2	4	68	12	6	0.53	5.67	0.91	3	0.05	5.06	0.5	1.0	1	0	6	1.0	0	0	0.0143	3220	8	1	0	1.0	1.0	2	1	6	6	6	8.45	1	1	从很小的时候就是来大姨妈就很疼啊，用了很多方法啊。一直都没什么作用。
27	0	2	4	81	13	21	0.6	6.23	1.0	0	0.07	5.21	0.5	1.0	1	0	1	0.12	1	0	0.0162	12577	4	1	1	1.0	1.0	1	0	0	8	7	4.0	1	0	姨妈痛真的是很让人苦恼啊，为什么难受啊？疼的睡不着啊。
27	0	2	4	50	9	14	0.6	5.56	1.0	0	0.07	5.13	0.5	0.0	0	0	2	0.25	0	1	0.0223	79702	95	1	0	1.0	1.0	2	0	0	8	7	4.75	1	0	姨妈痛真的是很让人苦恼啊，为什么难受啊？疼的睡不着啊。
27	0	2	4	75	14	15	0.63	5.36	1.0	0	0.25	5.87	0.5	0.0	0	0	3	0.38	0	0	0.0078	2191	1	1	1	1.0	1.0	1	0	0	8	7	5.2	1	0	姨妈痛真的是很让人苦恼啊，为什么难受啊？疼的睡不着啊。
27	0	2	4	52	10	4	0.55	5.2	1.0	0	0.06	5.3	0.5	0.0	0	0	4	0.5	0	0	0.0077	42182	86	1	3	1.0	1.0	2	1	5	8	7	6.13	1	0	姨妈痛真的是很让人苦恼啊，为什么难受啊？疼的睡不着啊。
27	0	2	4	49	8	16	0.54	6.12	1.0	0	0.17	4.67	0.5	0.0	0	0	5	0.62	0	0	0.016	37194	54	1	0	1.0	1.0	2	0	0	8	7	6.62	1	0	姨妈痛真的是很让人苦恼啊，为什么难受啊？疼的睡不着啊。
27	0	2	4	61	9	6	0.59	6.78	1.0	0	0.2	5.42	0.5	0.0	0	0	6	0.75	0	0	0.0162	6106	9	1	1	1.0	0.97	1	0	0	8	7	7.2	1	1	姨妈痛真的是很让人苦恼啊，为什么难受啊？疼的睡不着啊。
27	0	2	4	71	13	5	0.59	5.46	1.0	0	0.31	5.42	0.5	1.0	1	0	7	0.88	0	0	0.016	23627	47	1	1	1.0	1.0	1	1	6	8	7	8.72	1	0	姨妈痛真的是很让人苦恼啊，为什么难受啊？疼的睡不着啊。
34	0	2	4	49	6	13	0.49	8.17	0.92	2	0.4	4.99	0.5	0.0	0	0	1	0.2	1	0	0.0118	15350	27	1	1	1.0	1.0	1	0	0	5	4	0.87	1	0	为什么来大姨妈会痛经啊？这个安琪痛经贴为什么能发热啊？
34	0	2	4	77	11	10	0.64	7.0	0.78	7	0.57	4.85	0.5	1.0	1	0	2	0.4	0	1	0.0147	4147	8	1	1	1.0	1.0	1	0	0	5	4	2.07	1	0	为什么来大姨妈会痛经啊？这个安琪痛经贴为什么能发热啊？
34	0	2	4	45	7	7	0.52	6.43	0.97	1	1.33	4.37	1	0.0	-1	0	3	0.6	0	0	0.009	23395	21	1	0	1.0	1.0	2	0	0	5	4	3.65	1	0	为什么来大姨妈会痛经啊？这个安琪痛经贴为什么能发热啊？
34	0	2	4	50	7	3	0.59	7.14	0.82	5	0.0	4.45	1	0.0	-2	0	4	0.8	0	0	0.0188	23249	37	1	0	1.0	1.0	6	1	6	5	4	4.47	1	1	为什么来大姨妈会痛经啊？这个安琪痛经贴为什么能发热啊？
5	1	1	4	124	14	8	0.49	8.86	1.0	0	0.0	6.64	1	1.0	1	0	1	0.17	1	0	0.0162	6106	9	1	1	1.0	1.0	1	0	0	6	5	3.97	1	0	想了解一下，对照一下症状，好早点去医院看看
5	1	1	4	86	6	1	0.62	14.33	1.0	0	0.0	5.78	1	3.0	3	0	2	0.33	0	1	0.0254	9728	106	1	2	1.0	1.0	1	0	0	6	5	13.08	1	0	想了解一下，对照一下症状，好早点去医院看看
5	1	1	4	58	10	2	0.56	5.8	0.89	2	0.0	5.42	1	1.0	1	0	3	0.5	0	0	0.0076	4885	7	1	1	1.0	1.0	1	2	6	6	5	17.32	1	0	想了解一下，对照一下症状，好早点去医院看看
5	1	1	4	130	12	14	0.58	10.83	1.0	0	0.0	5.93	1	0.0	0	1	4	0.67	0	0	0.6827	104	17	1	1	1.0	0.94	1	0	0	6	5	1412.77	2	1	想了解一下，对照一下症状，好早点去医院看看
5	1	1	4	101	14	9	0.54	7.21	0.75	4	0.0	6.61	0.5	1.0	1	0	1	0.25	1	0	0.0254	9728	106	1	1	1.0	1.0	1	2	6	4	5	13.82	1	0	最近孩子开始眨眼，老是眨眼，我在上海，该怎么办啊
5	1	1	4	48	5	5	0.67	9.6	1.0	0	0.0	5.18	0.5	0.0	0	0	2	0.5	0	1	0.022	6647	31	1	1	1.0	1.0	1	0	0	4	5	21.3	1	0	最近孩子开始眨眼，老是眨眼，我在上海，该怎么办啊
5	1	1	4	49	6	5	0.56	8.17	0.91	1	0.0	5.25	0.5	0.0	0	0	3	0.75	0	0	0.0065	65697	33	1	3	1.0	1.0	1	1	6	4	5	21.77	1	0	最近孩子开始眨眼，老是眨眼，我在上海，该怎么办啊
5	1	1	4	129	12	14	0.58	10.75	1.0	0	0.0	5.88	1	0.0	0	1	4	1.0	0	0	0.6827	104	17	1	1	1.0	0.94	1	0	0	4	5	1407.65	2	1	最近孩子开始眨眼，老是眨眼，我在上海，该怎么办啊
2	1	1	4	52	5	4	0.53	10.4	0.91	2	0.0	5.05	0.5	0.0	0	0	1	0.33	1	0	0.0393	34800	974	0.99	2	1.0	0.97	1	1	4	3	4	23.0	1	0	我家孩子眼角老是抽动，问医生医生说眼睛是没问题的，那到底是什么问题啊
2	1	1	4	70	7	8	0.58	10.0	0.82	6	0.0	5.52	0.5	1.0	1	0	2	0.67	0	1	0.013	52646	144	1	1	1.0	1.0	1	0	0	3	4	27.52	1	0	我家孩子眼角老是抽动，问医生医生说眼睛是没问题的，那到底是什么问题啊
2	1	1	4	127	11	12	0.52	11.55	0.93	4	0.0	5.69	0.5	0.0	0	1	3	1.0	0	0	0.6827	104	17	1	1	1.0	0.91	1	0	0	3	4	1406.53	2	1	我家孩子眼角老是抽动，问医生医生说眼睛是没问题的，那到底是什么问题啊
17	1	1	4	90	11	1	0.5	8.18	0.84	6	0.0	6.78	0.5	2.0	1	0	1	0.2	1	0	0.0254	9728	106	1	1	1.0	1.0	1	2	6	5	5	18.38	1	0	我已经十几岁了快要成年了，为什么抽动症还是这么严重，不是说抽动症成年的时候会自己好起来吗，为什么我还是这么严重，上海哪里有厉害一点的看抽动症的地方
17	1	1	4	44	5	1	0.59	8.8	0.89	3	0.0	4.78	1	0.0	0	0	2	0.4	0	1	0.013	52646	144	1	1	1.0	1.0	1	0	0	5	5	25.22	1	0	我已经十几岁了快要成年了，为什么抽动症还是这么严重，不是说抽动症成年的时候会自己好起来吗，为什么我还是这么严重，上海哪里有厉害一点的看抽动症的地方
17	1	1	4	128	12	12	0.59	10.67	0.85	12	0.0	5.73	1	0.0	0	1	3	0.6	0	0	0.6827	104	17	1	1	0.82	0.91	1	0	0	5	5	1402.08	2	1	我已经十几岁了快要成年了，为什么抽动症还是这么严重，不是说抽动症成年的时候会自己好起来吗，为什么我还是这么严重，上海哪里有厉害一点的看抽动症的地方
17	1	1	4	34	6	4	0.45	5.67	0.82	4	0.67	4.1	0.5	1.0	0	0	4	0.8	0	0	0.0049	9731	2	1	4	1.0	1.0	1	2	6	5	5	663857.35	1	0	我已经十几岁了快要成年了，为什么抽动症还是这么严重，不是说抽动症成年的时候会自己好起来吗，为什么我还是这么严重，上海哪里有厉害一点的看抽动症的地方
10	1	1	4	44	5	3	0.55	8.8	1.0	0	0.14	4.32	1	0.0	0	0	1	0.25	1	0	0.013	52646	144	1	1	1.0	1.0	1	0	0	4	6	25.82	1	0	孩子都已经10岁了，还隔三差五的尿床，现在变得很自卑胆小，也不愿意让我们进他房间，那天早上我给他收拾房间，然后发现床单是湿的，在我的追问下才知道，孩子基本上每天都要尿床，住在上海，现在究竟该怎么办啊？
10	1	1	4	95	14	14	0.68	6.79	0.78	13	0.4	6.51	1	2.0	2	0	2	0.5	0	1	0.0254	9728	106	1	1	1.0	0.95	1	2	6	4	6	27.72	1	0	孩子都已经10岁了，还隔三差五的尿床，现在变得很自卑胆小，也不愿意让我们进他房间，那天早上我给他收拾房间，然后发现床单是湿的，在我的追问下才知道，孩子基本上每天都要尿床，住在上海，现在究竟该怎么办啊？
10	1	1	4	44	8	5	0.58	5.5	1.0	0	0.17	4.29	1	0.0	0	0	3	0.75	0	0	0.016	37194	54	1	1	1.0	1.0	1	1	6	4	6	31.92	1	0	孩子都已经10岁了，还隔三差五的尿床，现在变得很自卑胆小，也不愿意让我们进他房间，那天早上我给他收拾房间，然后发现床单是湿的，在我的追问下才知道，孩子基本上每天都要尿床，住在上海，现在究竟该怎么办啊？
10	1	1	4	127	12	12	0.5	10.58	1.0	0	0.67	5.62	1	0.0	0	1	4	1.0	0	0	0.6827	104	17	1	1	1.0	0.91	1	0	0	4	6	1400.4	3	1	孩子都已经10岁了，还隔三差五的尿床，现在变得很自卑胆小，也不愿意让我们进他房间，那天早上我给他收拾房间，然后发现床单是湿的，在我的追问下才知道，孩子基本上每天都要尿床，住在上海，现在究竟该怎么办啊？
9	1	1	4	46	4	3	0.56	11.5	0.97	1	0.5	4.48	0.5	0.0	0	0	1	0.2	1	0	0.013	52646	144	1	1	1.0	1.0	1	0	0	5	6	14.47	1	0	也不知道最近怎么回事，我发现他经常眨眼睛噘嘴，他说也不痛不痒的，就是自己无意识一般，控制不住，他才到上海没多久，是不是水土不服呢？不知道以前在老家有没有这种情况，究竟是怎么回事呢？
9	1	1	4	90	9	4	0.57	10.0	0.85	7	0.29	6.57	0.5	1.0	1	0	2	0.4	0	1	0.0195	25947	149	1	1	1.0	1.0	1	0	0	5	6	16.72	1	0	也不知道最近怎么回事，我发现他经常眨眼睛噘嘴，他说也不痛不痒的，就是自己无意识一般，控制不住，他才到上海没多久，是不是水土不服呢？不知道以前在老家有没有这种情况，究竟是怎么回事呢？
9	1	1	4	53	8	7	0.67	6.62	0.95	2	0.22	5.31	0.5	0.0	0	0	3	0.6	0	0	0.0166	55457	201	1	1	1.0	1.0	1	0	0	5	6	19.48	1	0	也不知道最近怎么回事，我发现他经常眨眼睛噘嘴，他说也不痛不痒的，就是自己无意识一般，控制不住，他才到上海没多久，是不是水土不服呢？不知道以前在老家有没有这种情况，究竟是怎么回事呢？
9	1	1	4	43	8	9	0.59	5.38	1.0	0	0.33	4.98	0.5	0.0	0	0	4	0.8	0	0	0.016	37194	54	1	1	1.0	1.0	1	1	6	5	6	21.12	1	0	也不知道最近怎么回事，我发现他经常眨眼睛噘嘴，他说也不痛不痒的，就是自己无意识一般，控制不住，他才到上海没多久，是不是水土不服呢？不知道以前在老家有没有这种情况，究竟是怎么回事呢？
9	1	1	4	130	15	6	0.71	8.67	1.0	0	0.11	5.39	0.5	0.0	0	0	5	1.0	0	0	0.6827	104	17	1	1	1.0	0.84	1	0	0	5	6	1428.28	2	1	也不知道最近怎么回事，我发现他经常眨眼睛噘嘴，他说也不痛不痒的，就是自己无意识一般，控制不住，他才到上海没多久，是不是水土不服呢？不知道以前在老家有没有这种情况，究竟是怎么回事呢？
6	1	3	4	48	7	9	0.59	6.86	0.98	1	0.07	5.42	0.5	0.0	0	1	1	0.2	1	0	0.0311	11283	24	1	1	1.0	1.0	1	2	0	5	8	182.07	3	0	孩子一直眨眼睛，看电视眨个不停，而且还噘嘴，嗓子总是哼哼声，同学们还都笑话他，他自己不愿意去上学了，感觉一天天变得自卑了，在上海检查出是抽动症，该怎么办才好呢？究竟严不严重，能不能治好？
6	1	3	4	70	11	14	0.6	6.36	0.85	7	0.06	5.8	1	2.0	1	0	2	0.4	0	1	0.016	37194	54	1	1	1.0	1.0	1	1	6	5	8	182.63	1	0	孩子一直眨眼睛，看电视眨个不停，而且还噘嘴，嗓子总是哼哼声，同学们还都笑话他，他自己不愿意去上学了，感觉一天天变得自卑了，在上海检查出是抽动症，该怎么办才好呢？究竟严不严重，能不能治好？
6	1	3	4	63	7	16	0.63	9.0	0.96	2	0.2	5.7	0.5	1.0	1	0	3	0.6	0	0	0.0206	5765	16	1	1	1.0	1.0	1	3	6	5	8	192.22	1	0	孩子一直眨眼睛，看电视眨个不停，而且还噘嘴，嗓子总是哼哼声，同学们还都笑话他，他自己不愿意去上学了，感觉一天天变得自卑了，在上海检查出是抽动症，该怎么办才好呢？究竟严不严重，能不能治好？
6	1	3	4	60	6	5	0.59	10.0	0.98	1	0.17	6.14	0.5	1.0	0	0	4	0.8	0	0	0.011	5086	10	1	0	0.97	1.0	2	0	0	5	8	225.17	1	0	孩子一直眨眼睛，看电视眨个不停，而且还噘嘴，嗓子总是哼哼声，同学们还都笑话他，他自己不愿意去上学了，感觉一天天变得自卑了，在上海检查出是抽动症，该怎么办才好呢？究竟严不严重，能不能治好？
6	1	3	4	130	14	6	0.58	9.29	0.96	4	0.0	5.4	0.5	0.0	0	0	5	1.0	0	0	0.6827	104	17	1	1	0.96	0.84	1	0	0	5	8	1397.17	2	1	孩子一直眨眼睛，看电视眨个不停，而且还噘嘴，嗓子总是哼哼声，同学们还都笑话他，他自己不愿意去上学了，感觉一天天变得自卑了，在上海检查出是抽动症，该怎么办才好呢？究竟严不严重，能不能治好？
5	1	1	4	69	12	12	0.6	5.75	1.0	2	0.0	5.0	0.5	1.0	1	0	1	0.17	1	0	0.0182	26836	46	1	1	1.0	1.0	1	1	6	6	5	2.65	1	0	我家小孩今年4岁半了，经常喝盒装奶，这样好吗？
5	1	1	4	91	20	4	0.5	4.55	0.85	11	0.0	5.39	0.5	1.0	1	0	2	0.33	0	1	0.0135	10274	9	1	1	1.0	1.0	1	1	6	6	5	5.48	1	0	我家小孩今年4岁半了，经常喝盒装奶，这样好吗？
5	1	1	4	50	6	0	0.56	8.33	1.0	1	0.0	4.19	0.5	0.0	0	0	3	0.5	0	0	0.0197	1470	5	1	0	1.0	1.0	2	1	6	6	5	6.23	1	1	我家小孩今年4岁半了，经常喝盒装奶，这样好吗？
5	1	1	4	73	7	0	0.6	10.43	1.0	2	0.0	4.41	0.5	1.0	1	0	4	0.67	0	0	0.0183	6334	18	1	2	1.0	1.0	1	0	0	6	5	7.1	1	0	我家小孩今年4岁半了，经常喝盒装奶，这样好吗？
5	1	1	4	67	11	4	0.53	6.09	0.85	6	0.0	4.97	0.5	0.0	-1	0	5	0.83	0	0	0.016	37194	54	1	1	1.0	1.0	1	2	6	6	5	8.28	1	0	我家小孩今年4岁半了，经常喝盒装奶，这样好吗？
5	1	1	4	49	8	6	0.58	6.12	1.0	0	0.0	4.01	0.5	0.0	0	0	1	0.25	1	0	0.0144	4021	18	1	1	1.0	1.0	1	0	0	4	4	142.97	1	0	我家小孩4岁半了，现在基本上每天都喝盒装奶，就是超市卖的那种XX星儿童成长牛奶，每天都喝。我有点犹豫这样好不好，还是换成散装牛奶好啊？
5	1	1	4	73	11	3	0.61	6.64	0.82	10	0.0	5.83	0.5	2.0	2	0	2	0.5	0	1	0.0104	4631	7	1	0	1.0	1.0	2	0	0	4	4	143.28	1	0	我家小孩4岁半了，现在基本上每天都喝盒装奶，就是超市卖的那种XX星儿童成长牛奶，每天都喝。我有点犹豫这样好不好，还是换成散装牛奶好啊？
5	1	1	4	61	9	2	0.6	6.78	0.83	11	0.0	4.51	1	0.0	0	0	3	0.75	0	0	0.011	907	5	1	0	1.0	1.0	2	0	0	4	4	156.62	1	1	我家小孩4岁半了，现在基本上每天都喝盒装奶，就是超市卖的那种XX星儿童成长牛奶，每天都喝。我有点犹豫这样好不好，还是换成散装牛奶好啊？
5	1	1	4	84	15	13	0.6	5.6	0.92	4	0.0	6.35	1	1.0	1	0	4	1.0	0	0	0.0111	14659	20	1	0	1.0	1.0	2	0	0	4	4	161.15	1	0	我家小孩4岁半了，现在基本上每天都喝盒装奶，就是超市卖的那种XX星儿童成长牛奶，每天都喝。我有点犹豫这样好不好，还是换成散装牛奶好啊？
25	0	1	4	63	10	2	0.63	6.3	0.7	14	0.0	4.94	0.5	0.0	0	1	1	0.33	1	0	0.0388	8785	99	1	1	1.0	1.0	1	0	0	3	7	1.1	5	1	哺乳期哺乳期中，做根管治疗还能继续母乳吗？因为要使用杀神经的药还有要打麻药，这个还能喂奶吗？而且做根管治疗要弄好几次，中间需要停吗？
25	0	1	4	76	13	7	0.59	5.85	0.53	21	0.0	5.85	1	1.0	1	0	2	0.67	0	1	0.014	89558	270	1	0	1.0	1.0	2	0	0	3	7	1.7	1	0	哺乳期哺乳期中，做根管治疗还能继续母乳吗？因为要使用杀神经的药还有要打麻药，这个还能喂奶吗？而且做根管治疗要弄好几次，中间需要停吗？
25	0	1	4	54	6	1	0.66	9.0	0.77	10	2.67	5.49	1	0.0	0	0	3	1.0	0	0	0.0017	9839	0	1	2	1.0	1.0	1	2	6	3	7	650640.6	1	0	哺乳期哺乳期中，做根管治疗还能继续母乳吗？因为要使用杀神经的药还有要打麻药，这个还能喂奶吗？而且做根管治疗要弄好几次，中间需要停吗？
8	1	2	4	53	8	3	0.6	6.62	0.96	3	0.35	4.92	0.5	0.0	0	0	1	0.17	1	0	0.016	37194	54	1	1	1.0	1.0	1	1	6	6	6	50.15	1	0	孩子前天晚上发烧，前一个星期一直有些感冒，去查血白细胞正常，但中性细胞百分率高正常正常值20，有痰，但咳还好。孩子这几天老说头晕，肚子痛，说全身无力。医生看又说还好。
8	1	2	4	87	5	23	0.41	17.4	0.92	6	0.8	5.54	1	1.0	0	0	2	0.33	0	1	0.013	20483	33	1	1	1.0	1.0	1	0	0	6	6	50.97	1	0	孩子前天晚上发烧，前一个星期一直有些感冒，去查血白细胞正常，但中性细胞百分率高正常正常值20，有痰，但咳还好。孩子这几天老说头晕，肚子痛，说全身无力。医生看又说还好。
8	1	2	4	51	6	10	0.72	8.5	0.96	2	0.42	4.99	1	0.0	0	0	3	0.5	0	0	0.022	6277	25	1	1	0.97	0.97	1	0	0	6	6	51.17	1	1	孩子前天晚上发烧，前一个星期一直有些感冒，去查血白细胞正常，但中性细胞百分率高正常正常值20，有痰，但咳还好。孩子这几天老说头晕，肚子痛，说全身无力。医生看又说还好。
8	1	2	4	86	17	19	0.62	5.06	0.99	1	0.62	5.58	0.5	0.0	0	0	4	0.67	0	0	0.0233	6576	18	1	1	1.0	1.0	1	0	0	6	6	51.67	1	0	孩子前天晚上发烧，前一个星期一直有些感冒，去查血白细胞正常，但中性细胞百分率高正常正常值20，有痰，但咳还好。孩子这几天老说头晕，肚子痛，说全身无力。医生看又说还好。
8	1	2	4	73	12	13	0.64	6.08	0.96	2	0.57	5.85	0.5	0.0	0	0	5	0.83	0	0	0.108	39749	2977	0.99	0	1.0	1.0	6	0	0	6	6	51.8	1	0	孩子前天晚上发烧，前一个星期一直有些感冒，去查血白细胞正常，但中性细胞百分率高正常正常值20，有痰，但咳还好。孩子这几天老说头晕，肚子痛，说全身无力。医生看又说还好。
8	1	2	4	47	8	14	0.58	5.88	0.97	1	0.3	4.9	1	0.0	0	0	6	1.0	0	0	0.0067	7749	9	1	1	1.0	1.0	1	0	0	6	6	52.68	1	0	孩子前天晚上发烧，前一个星期一直有些感冒，去查血白细胞正常，但中性细胞百分率高正常正常值20，有痰，但咳还好。孩子这几天老说头晕，肚子痛，说全身无力。医生看又说还好。
9	1	1	4	91	15	10	0.65	6.07	0.94	5	0.43	6.01	1	0.0	0	0	1	0.2	1	0	0.0121	10054	34	1	1	1.0	1.0	1	0	0	5	7	216.28	2	0	孩子在上海，老师说他多动、注意力不集中，上课走神，而且每次成绩很差，平时也挺小机灵的，这究竟是怎么回事呢？上海哪里可以看孩子多动好动呢？
9	1	1	4	74	11	7	0.51	6.73	0.74	13	1.0	5.72	0.5	1.0	0	0	2	0.4	0	1	0.016	37194	54	1	1	1.0	0.94	1	1	6	5	7	221.83	1	0	孩子在上海，老师说他多动、注意力不集中，上课走神，而且每次成绩很差，平时也挺小机灵的，这究竟是怎么回事呢？上海哪里可以看孩子多动好动呢？
9	1	1	4	45	5	3	0.66	9.0	0.97	1	0.25	4.39	0.5	0.0	0	0	3	0.6	0	0	0.013	52646	144	1	1	1.0	1.0	1	0	0	5	7	259.25	1	0	孩子在上海，老师说他多动、注意力不集中，上课走神，而且每次成绩很差，平时也挺小机灵的，这究竟是怎么回事呢？上海哪里可以看孩子多动好动呢？
9	1	1	4	149	18	12	0.57	8.28	1.0	0	1.0	6.09	0.5	0.0	0	0	4	0.8	0	0	0.6827	104	17	1	1	1.0	0.83	1	0	0	5	7	991.55	2	1	孩子在上海，老师说他多动、注意力不集中，上课走神，而且每次成绩很差，平时也挺小机灵的，这究竟是怎么回事呢？上海哪里可以看孩子多动好动呢？
9	1	1	4	28	5	3	0.52	5.6	0.84	5	0.17	4.2	0.5	1.0	1	0	5	1.0	0	0	0	245	0	1	1	1.0	1.0	1	0	0	5	7	1060.87	1	0	孩子在上海，老师说他多动、注意力不集中，上课走神，而且每次成绩很差，平时也挺小机灵的，这究竟是怎么回事呢？上海哪里可以看孩子多动好动呢？
51	0	2	4	69	7	6	0.48	9.86	0.8	7	0.17	4.53	1	0.0	-1	0	1	0.5	1	0	0.0728	86124	5937	0.98	1	1.0	1.0	1	3	0	2	2	1.63	1	1	O型血，RH血型（阳）一个加号有问题吗？
51	0	2	4	75	8	6	0.59	9.38	0.6	12	0.25	4.44	1	0.0	0	0	2	1.0	0	1	0.0294	41122	249	1	1	1.0	1.0	1	0	0	2	2	2.45	1	0	O型血，RH血型（阳）一个加号有问题吗？
6	1	3	4	54	7	4	0.63	7.71	0.93	2	0.14	4.87	0.5	2.0	1	0	1	0.25	1	0	0.0195	25947	149	1	0	1.0	1.0	2	1	6	4	4	86.32	1	0	孩子爱眨眼睛，没法发现有什么病症，是坏习惯还是怎么了啊，陕西哪里能治疗这个啊？
6	1	3	4	90	11	7	0.6	8.18	0.91	4	1.0	5.48	0.5	1.0	1	0	2	0.5	0	1	0.016	37194	54	1	1	1.0	1.0	1	0	0	4	4	86.78	1	0	孩子爱眨眼睛，没法发现有什么病症，是坏习惯还是怎么了啊，陕西哪里能治疗这个啊？
6	1	3	4	99	12	1	0.62	8.25	0.74	12	0.33	5.48	0.5	1.0	1	0	3	0.75	0	0	0.012	19648	31	1	1	1.0	0.96	1	0	0	4	4	230.82	2	1	孩子爱眨眼睛，没法发现有什么病症，是坏习惯还是怎么了啊，陕西哪里能治疗这个啊？
33	0	2	4	58	8	6	0.56	7.25	0.92	3	0.2	5.23	0.5	0.0	0	0	1	0.17	1	0	0.0085	54622	97	1	0	0.85	0.96	2	0	0	6	6	1.55	1	0	这个安琪痛经贴治疗痛经的效果好吗？没有什么副作用吗？
33	0	2	4	79	11	10	0.54	7.18	0.71	11	0.5	5.91	0.5	1.0	1	0	2	0.33	0	1	0.0152	88013	202	1	0	1.0	1.0	2	1	6	6	6	2.18	1	0	这个安琪痛经贴治疗痛经的效果好吗？没有什么副作用吗？
33	0	2	4	69	9	4	0.65	7.67	0.87	3	0.4	5.17	0.5	1.0	1	0	3	0.5	0	0	0.0557	40271	2575	0.97	1	1.0	1.0	1	0	0	6	6	3.12	1	0	这个安琪痛经贴治疗痛经的效果好吗？没有什么副作用吗？
33	0	2	4	51	9	5	0.56	5.67	0.87	5	0.4	4.84	0.5	1.0	1	0	4	0.67	0	0	0.016	37194	54	1	1	1.0	1.0	1	1	6	6	6	3.35	1	0	这个安琪痛经贴治疗痛经的效果好吗？没有什么副作用吗？
33	0	2	4	93	14	5	0.58	6.64	0.88	3	0.17	5.35	0.5	0.0	0	0	5	0.83	0	0	0.0137	2549	6	1	1	0.93	1.0	1	0	0	6	6	4.53	1	0	这个安琪痛经贴治疗痛经的效果好吗？没有什么副作用吗？
33	0	2	4	71	11	12	0.51	6.45	0.7	11	0.33	5.83	0.5	0.0	0	0	6	1.0	0	0	0.0124	4902	5	1	0	1.0	1.0	2	0	0	6	6	4.6	1	1	这个安琪痛经贴治疗痛经的效果好吗？没有什么副作用吗？
24	0	2	4	57	6	9	0.59	9.5	0.83	5	0.33	4.92	0.5	0.0	0	0	1	0.14	1	0	0.0312	44037	642	0.98	1	1.0	0.92	1	0	5	7	7	1.32	1	0	我想问医生的问题是用安琪痛经贴多久能不疼那？可以用安琪痛经贴吗？
24	0	2	4	85	17	9	0.51	5.0	0.73	15	0.43	5.73	0.5	2.0	1	0	2	0.29	0	1	0.016	37194	54	1	1	1.0	1.0	1	1	6	7	7	2.13	1	0	我想问医生的问题是用安琪痛经贴多久能不疼那？可以用安琪痛经贴吗？
24	0	2	4	63	10	7	0.64	6.3	0.7	13	0.2	5.01	0.5	0.0	0	0	3	0.43	0	0	0.0133	8390	16	1	0	1.0	1.0	2	0	0	7	7	2.4	1	0	我想问医生的问题是用安琪痛经贴多久能不疼那？可以用安琪痛经贴吗？
24	0	2	4	59	8	15	0.57	7.38	0.86	7	0.27	5.45	0.5	0.0	0	0	4	0.57	0	0	0.0942	151193	12360	0.97	1	1.0	1.0	1	0	0	7	7	2.42	1	0	我想问医生的问题是用安琪痛经贴多久能不疼那？可以用安琪痛经贴吗？
24	0	2	4	75	14	11	0.63	5.36	0.81	11	0.23	5.95	0.5	0.0	0	0	5	0.71	0	0	0.0131	4117	17	1	0	1.0	1.0	2	0	0	7	7	3.17	1	1	我想问医生的问题是用安琪痛经贴多久能不疼那？可以用安琪痛经贴吗？
24	0	2	4	67	8	13	0.51	8.38	0.9	4	0.25	6.24	0.5	0.0	0	0	6	0.86	0	0	0.0124	4902	5	1	0	1.0	1.0	2	0	0	7	7	3.43	1	0	我想问医生的问题是用安琪痛经贴多久能不疼那？可以用安琪痛经贴吗？
24	0	2	4	84	14	12	0.58	6.0	0.7	15	0.17	6.22	0.5	3.0	3	0	7	1.0	0	0	0.0183	6334	18	1	1	1.0	1.0	1	2	6	7	7	5.3	1	0	我想问医生的问题是用安琪痛经贴多久能不疼那？可以用安琪痛经贴吗？
22	1	1	4	81	13	6	0.72	6.23	0.85	4	0.1	5.28	0.5	1.0	1	0	1	0.09	1	0	0.0123	45834	99	1	0	1.0	1.0	2	2	8	11	12	0.83	1	0	肚脐眼有脏东西还有臭味，我的肚脐那个眼很深经常有些白色的跟泥差不多的东西，而且很臭，这是怎么回事啊，需要清理、还是需要治疗？
22	1	1	4	43	6	10	0.65	7.17	0.92	1	0.14	4.67	0.5	0.0	0	0	2	0.18	0	1	0.0205	218478	1313	1	1	1.0	1.0	1	0	0	11	12	1.13	1	0	肚脐眼有脏东西还有臭味，我的肚脐那个眼很深经常有些白色的跟泥差不多的东西，而且很臭，这是怎么回事啊，需要清理、还是需要治疗？
22	1	1	4	54	8	7	0.7	6.75	0.9	3	0.14	5.49	0.5	0.0	0	0	3	0.27	0	0	0.0248	33773	147	1	1	0.94	0.97	1	0	0	11	12	1.58	2	1	肚脐眼有脏东西还有臭味，我的肚脐那个眼很深经常有些白色的跟泥差不多的东西，而且很臭，这是怎么回事啊，需要清理、还是需要治疗？
22	1	1	4	54	9	7	0.65	6.0	0.9	3	0.14	5.01	0.5	0.0	-1	0	4	0.36	0	0	0.0152	88013	202	1	0	1.0	1.0	2	1	6	11	12	1.72	1	0	肚脐眼有脏东西还有臭味，我的肚脐那个眼很深经常有些白色的跟泥差不多的东西，而且很臭，这是怎么回事啊，需要清理、还是需要治疗？
22	1	1	4	68	8	7	0.62	8.5	0.84	5	0.11	5.74	0.5	0.0	0	0	5	0.45	0	0	0.0353	28950	285	1	1	0.95	1.0	1	0	0	11	12	1.77	1	0	肚脐眼有脏东西还有臭味，我的肚脐那个眼很深经常有些白色的跟泥差不多的东西，而且很臭，这是怎么回事啊，需要清理、还是需要治疗？
22	1	1	4	48	8	9	0.66	6.0	0.84	4	0.2	4.76	0.5	0.0	0	0	6	0.55	0	0	0.006	67714	67	1	3	1.0	1.0	2	2	1	11	12	2.42	1	0	肚脐眼有脏东西还有臭味，我的肚脐那个眼很深经常有些白色的跟泥差不多的东西，而且很臭，这是怎么回事啊，需要清理、还是需要治疗？
22	1	1	4	65	9	5	0.68	7.22	0.88	4	0.17	5.99	0.5	1.0	1	0	7	0.64	0	0	0.0069	137473	235	1	0	1.0	1.0	2	0	0	11	12	2.65	1	0	肚脐眼有脏东西还有臭味，我的肚脐那个眼很深经常有些白色的跟泥差不多的东西，而且很臭，这是怎么回事啊，需要清理、还是需要治疗？
22	1	1	4	91	13	6	0.61	7.0	0.82	10	0.14	6.76	1	1.0	0	0	8	0.73	0	0	0.0973	27985	2516	0.99	4	1.0	1.0	1	2	6	11	12	2.83	1	0	肚脐眼有脏东西还有臭味，我的肚脐那个眼很深经常有些白色的跟泥差不多的东西，而且很臭，这是怎么回事啊，需要清理、还是需要治疗？
22	1	1	4	49	6	7	0.56	8.17	0.93	1	0.25	4.96	0.5	0.0	0	0	9	0.82	0	0	0.0266	133888	3383	0.98	1	1.0	1.0	1	0	0	11	12	3.4	1	0	肚脐眼有脏东西还有臭味，我的肚脐那个眼很深经常有些白色的跟泥差不多的东西，而且很臭，这是怎么回事啊，需要清理、还是需要治疗？
22	1	1	4	61	11	4	0.64	5.55	0.92	2	0.1	4.44	0.5	0.0	-1	0	10	0.91	0	0	0.0112	6056	16	1	1	1.0	1.0	1	0	0	11	12	4.12	1	0	肚脐眼有脏东西还有臭味，我的肚脐那个眼很深经常有些白色的跟泥差不多的东西，而且很臭，这是怎么回事啊，需要清理、还是需要治疗？
22	1	1	4	59	9	10	0.6	6.56	0.94	2	0.12	5.44	0.5	1.0	1	0	11	1.0	0	0	0.013	4616	6	1	1	1.0	1.0	1	0	0	11	12	8.43	1	0	肚脐眼有脏东西还有臭味，我的肚脐那个眼很深经常有些白色的跟泥差不多的东西，而且很臭，这是怎么回事啊，需要清理、还是需要治疗？
24	0	2	4	48	6	8	0.51	8.0	0.78	7	0.1	4.28	0.5	0.0	0	0	1	0.1	1	0	0.0266	133888	3383	0.98	1	1.0	1.0	1	0	0	10	10	1.18	1	0	痛经很严重啊。安琪可以贴在哪里那？有没有依赖性啊？
24	0	2	4	115	17	10	0.53	6.76	0.78	9	0.17	7.26	0.5	1.0	1	0	2	0.2	0	1	0.0383	29820	595	1	2	1.0	0.98	1	1	5	10	10	1.67	1	0	痛经很严重啊。安琪可以贴在哪里那？有没有依赖性啊？
24	0	2	4	81	10	6	0.6	8.1	0.81	7	0.25	6.08	0.5	0.5	-1	0	3	0.3	0	0	0.0254	9728	106	1	1	1.0	0.94	1	2	6	10	10	1.68	1	0	痛经很严重啊。安琪可以贴在哪里那？有没有依赖性啊？
24	0	2	4	55	7	4	0.61	7.86	0.91	5	0.1	5.22	0.5	0.0	0	0	4	0.4	0	0	0.0096	5922	7	1	0	0.91	0.93	2	0	0	10	10	1.73	1	0	痛经很严重啊。安琪可以贴在哪里那？有没有依赖性啊？
24	0	2	4	79	12	10	0.56	6.58	0.81	6	0.12	6.77	0.5	1.0	1	0	5	0.5	0	0	0.0135	10274	9	1	2	0.91	0.92	1	0	0	10	10	2.23	1	0	痛经很严重啊。安琪可以贴在哪里那？有没有依赖性啊？
24	0	2	4	77	12	8	0.65	6.42	0.87	7	0.06	5.64	0.5	1.0	1	0	6	0.6	0	0	0.0168	24173	35	1	0	1.0	1.0	2	0	0	10	10	3.6	1	0	痛经很严重啊。安琪可以贴在哪里那？有没有依赖性啊？
24	0	2	4	74	10	17	0.55	7.4	0.88	3	0.2	5.78	0.5	0.0	-1	0	7	0.7	0	0	0.0096	6979	9	1	1	1.0	1.0	1	0	0	10	10	4.32	1	0	痛经很严重啊。安琪可以贴在哪里那？有没有依赖性啊？
24	0	2	4	51	7	5	0.67	7.29	0.75	6	0.5	4.86	0.5	1.0	1	0	8	0.8	0	0	0.0069	6493	21	1	1	1.0	1.0	1	0	0	10	10	5.25	1	0	痛经很严重啊。安琪可以贴在哪里那？有没有依赖性啊？
24	0	2	4	51	7	2	0.55	7.29	0.9	4	0.1	5.24	0.5	1.0	1	0	9	0.9	0	0	0.0184	4393	11	1	0	1.0	1.0	2	0	0	10	10	5.78	1	1	痛经很严重啊。安琪可以贴在哪里那？有没有依赖性啊？
24	0	2	4	77	11	10	0.52	7.0	0.65	10	2.0	6.01	0.5	0.0	0	0	10	1.0	0	0	0.029	17259	200	1	1	1.0	1.0	1	0	0	10	10	12.87	1	0	痛经很严重啊。安琪可以贴在哪里那？有没有依赖性啊？
8	1	1	4	58	4	5	0.56	14.5	0.8	10	1.11	5.11	1	1.0	1	0	1	0.25	1	0	0.0143	119204	358	1	2	0.97	1.0	1	0	0	4	5	51.88	2	0	我怀疑我家孩子是多动症，没有什么时候可以静下来，在学校经常被老师说，回到家也不安分，做作业拖拖拉拉，说了他就跟你急，脾气特别大，老师也说上课注意力不集中，教育他他根本听不进去，我在上海，想问一下哪里可以检查是不是多动症呢？儿童多动症有哪些症状？
8	1	1	4	106	12	9	0.65	8.83	0.79	19	0.43	6.41	1	1.0	0	0	2	0.5	0	1	0.0072	16149	15	1	0	1.0	1.0	2	0	0	4	5	62.45	1	0	我怀疑我家孩子是多动症，没有什么时候可以静下来，在学校经常被老师说，回到家也不安分，做作业拖拖拉拉，说了他就跟你急，脾气特别大，老师也说上课注意力不集中，教育他他根本听不进去，我在上海，想问一下哪里可以检查是不是多动症呢？儿童多动症有哪些症状？
8	1	1	4	143	20	23	0.54	7.15	0.83	22	0.4	6.22	1	0.0	-1	0	3	0.75	0	0	0.6827	104	17	1	1	0.87	0.83	1	0	0	4	5	1649.55	2	1	我怀疑我家孩子是多动症，没有什么时候可以静下来，在学校经常被老师说，回到家也不安分，做作业拖拖拉拉，说了他就跟你急，脾气特别大，老师也说上课注意力不集中，教育他他根本听不进去，我在上海，想问一下哪里可以检查是不是多动症呢？儿童多动症有哪些症状？
8	1	1	4	50	3	10	0.67	16.67	0.96	1	0.33	5.57	1	0.0	0	0	1	0.33	1	0	0.0103	19982	23	1	1	1.0	1.0	1	0	0	3	4	66.75	1	0	我家孩子多动好动，而且老师说他上课注意力不集中，学习也跟不上，我感觉像是多动症，我家在上海的，现在也不知道怎么办？需不需要治疗呢？
8	1	1	4	78	11	12	0.65	7.09	0.82	7	0.18	5.81	0.5	2.0	2	0	2	0.67	0	1	0.0152	88013	202	1	0	1.0	1.0	2	1	6	3	4	91.3	1	0	我家孩子多动好动，而且老师说他上课注意力不集中，学习也跟不上，我感觉像是多动症，我家在上海的，现在也不知道怎么办？需不需要治疗呢？
8	1	1	4	142	19	22	0.46	7.47	0.88	11	0.4	6.35	0.5	0.0	-1	0	3	1.0	0	0	0.6827	104	17	1	1	0.96	0.83	1	0	0	3	4	1646.6	2	1	我家孩子多动好动，而且老师说他上课注意力不集中，学习也跟不上，我感觉像是多动症，我家在上海的，现在也不知道怎么办？需不需要治疗呢？
3	1	2	4	65	12	10	0.56	5.42	0.92	3	0.2	5.37	0.5	2.0	1	0	1	0.17	1	0	0.0275	9949	217	0.99	1	1.0	1.0	1	0	0	6	5	3.93	1	0	宝宝是剖腹产出生的,三岁二个月了头围48CM,是不是正常呀?平时不太爱吃肉,蔬菜.喜欢吃萝卜莲藕鱼土豆.
3	1	2	4	61	6	20	0.59	10.17	1.0	0	4.0	4.21	0.5	0.0	0	0	2	0.33	0	1	0.026	40079	242	1	1	1.0	1.0	1	0	0	6	5	6.87	1	1	宝宝是剖腹产出生的,三岁二个月了头围48CM,是不是正常呀?平时不太爱吃肉,蔬菜.喜欢吃萝卜莲藕鱼土豆.
3	1	2	4	86	13	1	0.44	6.62	0.91	5	0.67	5.4	0.5	1.0	0	0	3	0.5	0	0	0.0118	18088	12	1	2	1.0	1.0	1	0	0	6	5	6.97	1	0	宝宝是剖腹产出生的,三岁二个月了头围48CM,是不是正常呀?平时不太爱吃肉,蔬菜.喜欢吃萝卜莲藕鱼土豆.
3	1	2	4	54	7	6	0.61	7.71	0.88	5	0.44	4.31	1	0.0	-1	0	4	0.67	0	0	0.016	23627	47	1	0	1.0	1.0	2	0	0	6	5	12.97	1	0	宝宝是剖腹产出生的,三岁二个月了头围48CM,是不是正常呀?平时不太爱吃肉,蔬菜.喜欢吃萝卜莲藕鱼土豆.
3	1	2	4	51	9	9	0.51	5.67	0.9	3	0.33	5.31	1	0.0	0	0	5	0.83	0	0	0.0199	2565	11	1	1	1.0	1.0	1	0	0	6	5	15.97	1	0	宝宝是剖腹产出生的,三岁二个月了头围48CM,是不是正常呀?平时不太爱吃肉,蔬菜.喜欢吃萝卜莲藕鱼土豆.
10	1	1	4	49	3	3	0.59	16.33	0.95	1	0.2	4.81	0.5	0.0	0	0	1	0.25	1	0	0.0216	1437	1	1	2	1.0	1.0	1	0	0	4	4	28.6	1	0	孩子10岁了还尿床，每天都尿，是什么原因啊
10	1	1	4	71	11	5	0.45	6.45	0.72	6	0.08	5.46	0.5	1.0	1	0	2	0.5	0	1	0.014	89558	270	1	2	1.0	1.0	1	1	6	4	4	28.97	1	0	孩子10岁了还尿床，每天都尿，是什么原因啊
10	1	1	4	104	14	12	0.49	7.43	1.0	2	0.0	3.93	0.5	2.0	2	1	3	0.75	0	0	0.6827	104	17	1	1	1.0	0.97	1	0	0	4	4	1625.85	2	1	孩子10岁了还尿床，每天都尿，是什么原因啊
4	1	1	4	51	4	1	0.62	12.75	0.87	2	0.0	4.57	0.5	0.0	-1	0	1	0.08	1	0	0.0129	37120	96	1	1	1.0	1.0	1	1	6	12	12	2.03	1	0	孩子4岁不和周围的孩子玩，也不怎么说话，怎么回事呢
4	1	1	4	110	15	2	0.6	7.33	0.48	18	0.0	5.51	0.5	3.0	2	0	2	0.17	0	1	0.0122	15143	15	1	0	1.0	1.0	2	1	6	12	12	2.65	1	0	孩子4岁不和周围的孩子玩，也不怎么说话，怎么回事呢
4	1	1	4	63	8	9	0.61	7.88	0.72	6	0.0	5.16	0.5	2.0	2	0	3	0.25	0	0	0.044	224677	7021	0.99	1	1.0	1.0	1	0	0	12	12	2.68	1	0	孩子4岁不和周围的孩子玩，也不怎么说话，怎么回事呢
4	1	1	4	46	7	3	0.64	6.57	1.0	0	0.0	3.73	0.5	0.0	0	0	4	0.33	0	0	0.1048	155030	19294	0.97	1	1.0	1.0	1	0	0	12	12	3.42	1	0	孩子4岁不和周围的孩子玩，也不怎么说话，怎么回事呢
4	1	1	4	58	8	2	0.61	7.25	0.7	7	0.0	4.37	1	0.5	-1	0	5	0.42	0	0	0.0255	23887	57	1	1	1.0	1.0	1	0	0	12	12	3.43	1	0	孩子4岁不和周围的孩子玩，也不怎么说话，怎么回事呢
4	1	1	4	122	15	10	0.57	8.13	0.92	4	0.0	5.66	0.5	2.0	2	0	6	0.5	0	0	0.6827	104	17	1	1	1.0	0.9	1	0	0	12	12	3.65	2	1	孩子4岁不和周围的孩子玩，也不怎么说话，怎么回事呢
4	1	1	4	93	11	4	0.71	8.45	0.85	6	0.0	5.85	0.5	0.33	-2	0	7	0.58	0	0	0.0189	6928	39	1	1	1.0	1.0	1	0	0	12	12	3.9	1	0	孩子4岁不和周围的孩子玩，也不怎么说话，怎么回事呢
4	1	1	4	49	9	5	0.56	5.44	0.82	4	0.0	5.65	0.5	0.0	0	0	8	0.67	0	0	0.016	37194	54	1	1	1.0	1.0	1	1	6	12	12	4.35	1	0	孩子4岁不和周围的孩子玩，也不怎么说话，怎么回事呢
4	1	1	4	54	9	3	0.52	6.0	0.82	4	0.0	4.1	0.5	0.0	0	0	9	0.75	0	0	0.0118	18088	12	1	0	1.0	1.0	2	0	0	12	12	5.02	1	0	孩子4岁不和周围的孩子玩，也不怎么说话，怎么回事呢
4	1	1	4	132	13	13	0.71	10.15	1.0	2	0.0	7.34	1	0.0	0	0	10	0.83	0	0	0.0152	88013	202	1	0	1.0	1.0	3	0	0	12	12	7.42	1	0	孩子4岁不和周围的孩子玩，也不怎么说话，怎么回事呢
4	1	1	4	58	7	4	0.47	8.29	0.67	9	0.06	5.74	0.5	1.0	0	0	11	0.92	0	0	0.0113	10691	41	1	0	1.0	1.0	2	1	6	12	12	9.23	1	0	孩子4岁不和周围的孩子玩，也不怎么说话，怎么回事呢
7	1	1	4	43	6	16	0.57	7.17	1.0	0	0.17	4.83	1	0.0	0	0	1	0.25	1	0	0.0109	24574	27	1	0	1.0	1.0	2	0	0	4	4	25.4	1	0	孩子注意力不集中，爱动，上课老是不听讲，
7	1	1	4	81	11	6	0.66	7.36	0.87	5	0.08	5.39	0.5	2.0	2	0	2	0.5	0	1	0.0143	119204	358	1	1	1.0	0.97	1	1	6	4	4	25.48	1	0	孩子注意力不集中，爱动，上课老是不听讲，
7	1	1	4	110	13	12	0.56	8.46	0.61	16	0.33	4.47	0.5	2.0	2	1	3	0.75	0	0	0.6827	104	17	1	1	1.0	0.97	1	0	0	4	4	1612.58	2	1	孩子注意力不集中，爱动，上课老是不听讲，
1	0	2	4	80	14	9	0.57	5.71	0.9	10	0.43	6.08	0.5	1.0	1	0	1	0.2	1	0	0.0256	176807	2213	1	4	1.0	1.0	2	3	6	5	8	17.72	2	0	宝宝5个半月了，女孩，出生时6斤，现在还和三个月的时候一样是12.2斤。纯母乳，添加米粉有10天左右了，但是宝宝喜欢躺着喝奶和吃米粉。粑粑是黄色的，有时候3-4天拉粑粑一次，有时候一天一次。请问宝宝为什么不长体重呢，正常吗？应该怎么办呢，还有宝宝躺着喝奶和吃米粉，可以吗，有没有什么影响？
1	0	2	4	99	18	7	0.61	5.5	0.74	24	0.75	5.8	0.5	1.0	1	1	2	0.4	0	1	0.0318	13480	109	1	2	1.0	1.0	1	0	0	5	8	21.75	3	1	宝宝5个半月了，女孩，出生时6斤，现在还和三个月的时候一样是12.2斤。纯母乳，添加米粉有10天左右了，但是宝宝喜欢躺着喝奶和吃米粉。粑粑是黄色的，有时候3-4天拉粑粑一次，有时候一天一次。请问宝宝为什么不长体重呢，正常吗？应该怎么办呢，还有宝宝躺着喝奶和吃米粉，可以吗，有没有什么影响？
1	0	2	4	49	9	4	0.43	5.44	0.91	11	0.25	4.58	0.5	0.0	0	0	3	0.6	0	0	0.016	37194	54	1	1	1.0	1.0	1	1	6	5	8	22.97	1	0	宝宝5个半月了，女孩，出生时6斤，现在还和三个月的时候一样是12.2斤。纯母乳，添加米粉有10天左右了，但是宝宝喜欢躺着喝奶和吃米粉。粑粑是黄色的，有时候3-4天拉粑粑一次，有时候一天一次。请问宝宝为什么不长体重呢，正常吗？应该怎么办呢，还有宝宝躺着喝奶和吃米粉，可以吗，有没有什么影响？
1	0	2	4	35	7	12	0.7	5.0	0.82	9	0.0	3.87	1	0.0	0	0	4	0.8	0	0	0.0035	19371	0	1	3	1.0	1.0	1	3	6	5	8	646547.13	2	0	宝宝5个半月了，女孩，出生时6斤，现在还和三个月的时候一样是12.2斤。纯母乳，添加米粉有10天左右了，但是宝宝喜欢躺着喝奶和吃米粉。粑粑是黄色的，有时候3-4天拉粑粑一次，有时候一天一次。请问宝宝为什么不长体重呢，正常吗？应该怎么办呢，还有宝宝躺着喝奶和吃米粉，可以吗，有没有什么影响？
3	0	2	4	43	7	13	0.49	6.14	1.0	0	0.0	4.62	1	0.0	-1	0	1	0.33	1	0	0.0113	3615	10	1	0	1.0	1.0	3	0	0	3	3	3.47	1	1	慢跑时还看不出来，跑快点倆腿就往外划圈跑
3	0	2	4	51	7	2	0.6	7.29	1.0	0	0.0	4.46	0.5	0.0	-1	0	2	0.67	0	1	0.0127	46380	119	1	0	1.0	1.0	2	1	6	3	3	6.13	1	0	慢跑时还看不出来，跑快点倆腿就往外划圈跑
3	0	2	4	99	14	5	0.57	7.07	0.96	4	1.1	6.39	0.5	1.0	1	0	3	1.0	0	0	0.0339	264980	2824	1	1	1.0	1.0	1	0	0	3	3	11.68	1	0	慢跑时还看不出来，跑快点倆腿就往外划圈跑
1	0	2	4	46	6	10	0.63	7.67	0.98	1	1.0	4.95	0.5	1.0	1	0	1	0.25	1	0	0.0315	2633	8	1	0	1.0	1.0	2	0	0	4	7	1.35	2	0	宝宝5个半月，前几天开窗户受凉了，这几天的症状有鼻塞，早上醒的时候干咳，今天还流点鼻涕。宝宝是母乳的，这几天给了点米粉吃，我没给她吃感冒药。但是她这几天总爱哭闹，以前特别乖，一般都不哭不闹，这几天的状态是因为生病不舒服，还是5个多月正常的表现呢
1	0	2	4	76	10	11	0.67	7.6	0.89	9	1.57	5.82	0.5	2.0	2	0	2	0.5	0	1	0.0152	88013	202	1	0	1.0	1.0	2	1	6	4	7	4.77	2	0	宝宝5个半月，前几天开窗户受凉了，这几天的症状有鼻塞，早上醒的时候干咳，今天还流点鼻涕。宝宝是母乳的，这几天给了点米粉吃，我没给她吃感冒药。但是她这几天总爱哭闹，以前特别乖，一般都不哭不闹，这几天的状态是因为生病不舒服，还是5个多月正常的表现呢
1	0	2	4	46	4	7	0.61	11.5	0.92	6	0.79	4.73	0.5	0.0	0	0	3	0.75	0	0	0.0266	133888	3383	0.98	1	1.0	1.0	1	0	0	4	7	5.28	1	0	宝宝5个半月，前几天开窗户受凉了，这几天的症状有鼻塞，早上醒的时候干咳，今天还流点鼻涕。宝宝是母乳的，这几天给了点米粉吃，我没给她吃感冒药。但是她这几天总爱哭闹，以前特别乖，一般都不哭不闹，这几天的状态是因为生病不舒服，还是5个多月正常的表现呢
1	0	2	4	66	8	14	0.61	8.25	0.95	5	0.0	5.05	0.5	1.0	1	0	4	1.0	0	0	0.0456	161190	3729	1	2	1.0	1.0	1	3	6	4	7	5.55	2	1	宝宝5个半月，前几天开窗户受凉了，这几天的症状有鼻塞，早上醒的时候干咳，今天还流点鼻涕。宝宝是母乳的，这几天给了点米粉吃，我没给她吃感冒药。但是她这几天总爱哭闹，以前特别乖，一般都不哭不闹，这几天的状态是因为生病不舒服，还是5个多月正常的表现呢
10	1	3	4	62	9	9	0.54	6.89	0.65	10	0.0	4.78	0.5	0.0	0	0	1	0.2	1	0	0.0197	120076	239	1	1	1.0	1.0	1	0	0	5	5	14.22	1	0	孩子一直比同年孩子矮，我们家长很着急啊。
10	1	3	4	71	11	3	0.56	6.45	0.82	6	0.0	4.88	0.5	1.0	1	0	2	0.4	0	1	0.0106	3412	13	1	0	1.0	0.98	3	0	0	5	5	16.98	1	0	孩子一直比同年孩子矮，我们家长很着急啊。
10	1	3	4	55	7	9	0.56	7.86	1.0	1	0.0	5.54	1	0.0	0	0	3	0.6	0	0	0.0124	26510	30	1	0	1.0	1.0	2	0	0	5	5	24.33	1	0	孩子一直比同年孩子矮，我们家长很着急啊。
10	1	3	4	93	12	9	0.57	7.75	1.0	1	0.5	5.99	0.5	1.0	1	0	4	0.8	0	0	0.0368	9097	201	0.97	1	1.0	1.0	1	0	0	5	5	4381.93	2	1	孩子一直比同年孩子矮，我们家长很着急啊。
9	0	1	4	61	6	8	0.66	10.17	0.96	2	0.8	4.7	1	0.0	0	0	1	0.2	1	0	0.0355	19434	562	0.99	1	1.0	1.0	1	0	0	5	5	2.17	1	1	孩子今年上三年级了，上课一直小动作多，不能集中精力听课。写作业时，也不能专心，稍有动静就会受到影响，平时只要顺着她，脾气很好，也很听话，如果稍不顺她，就会立刻发脾气。但是看书时特别安静，即使再大再吵的环境也不受影响。这是多动症吗？
9	0	1	4	44	8	5	0.59	5.5	0.94	3	0.57	5.08	0.5	0.0	0	0	2	0.4	0	1	0.016	37194	54	1	1	1.0	1.0	1	1	6	5	5	4.3	1	0	孩子今年上三年级了，上课一直小动作多，不能集中精力听课。写作业时，也不能专心，稍有动静就会受到影响，平时只要顺着她，脾气很好，也很听话，如果稍不顺她，就会立刻发脾气。但是看书时特别安静，即使再大再吵的环境也不受影响。这是多动症吗？
9	0	1	4	80	16	7	0.63	5.0	0.93	4	0.8	5.4	0.5	1.0	0	0	3	0.6	0	0	0.0192	23985	205	0.95	0	1.0	1.0	2	0	0	5	5	9.57	1	0	孩子今年上三年级了，上课一直小动作多，不能集中精力听课。写作业时，也不能专心，稍有动静就会受到影响，平时只要顺着她，脾气很好，也很听话，如果稍不顺她，就会立刻发脾气。但是看书时特别安静，即使再大再吵的环境也不受影响。这是多动症吗？
9	0	1	4	43	6	5	0.63	7.17	0.96	2	0.21	4.76	0.5	0.0	0	0	4	0.8	0	0	0.0182	6168	21	1	1	1.0	1.0	1	0	0	5	5	11.82	1	0	孩子今年上三年级了，上课一直小动作多，不能集中精力听课。写作业时，也不能专心，稍有动静就会受到影响，平时只要顺着她，脾气很好，也很听话，如果稍不顺她，就会立刻发脾气。但是看书时特别安静，即使再大再吵的环境也不受影响。这是多动症吗？
9	0	1	4	156	24	19	0.69	6.5	0.63	39	0.25	6.52	0.5	0.25	-3	0	5	1.0	0	0	0.0127	2371	2	1	1	1.0	1.0	5	0	0	5	5	40.52	1	0	孩子今年上三年级了，上课一直小动作多，不能集中精力听课。写作业时，也不能专心，稍有动静就会受到影响，平时只要顺着她，脾气很好，也很听话，如果稍不顺她，就会立刻发脾气。但是看书时特别安静，即使再大再吵的环境也不受影响。这是多动症吗？
8	1	3	4	42	8	4	0.59	5.25	0.98	1	0.14	5.0	1	0.0	0	0	1	0.33	1	0	0.0252	7144	143	1	1	1.0	1.0	1	0	0	3	3	211.57	1	1	孩子今年8岁了，在写作业看电视的时候眼睛总是眨巴眨巴的，问他眼睛怎么了，他总说眼睛不舒服，带去眼科看了当时管用，一个月后又开始了。该怎么办呢?
8	1	3	4	69	10	7	0.61	6.9	0.75	11	0.14	5.58	0.5	1.0	1	0	2	0.67	0	1	0.016	37194	54	1	1	1.0	1.0	1	1	6	3	3	215.78	1	0	孩子今年8岁了，在写作业看电视的时候眼睛总是眨巴眨巴的，问他眼睛怎么了，他总说眼睛不舒服，带去眼科看了当时管用，一个月后又开始了。该怎么办呢?
8	1	3	4	57	7	7	0.59	8.14	0.92	2	0.29	4.88	0.5	0.0	0	0	3	1.0	0	0	0.0044	55195	48	1	3	1.0	1.0	1	1	1	3	3	222.28	1	0	孩子今年8岁了，在写作业看电视的时候眼睛总是眨巴眨巴的，问他眼睛怎么了，他总说眼睛不舒服，带去眼科看了当时管用，一个月后又开始了。该怎么办呢?
8	1	2	4	70	8	14	0.65	8.75	0.9	4	0.31	6.15	0.5	1.0	1	0	1	0.25	1	0	0.0113	17329	11	1	1	1.0	1.0	1	0	0	4	4	162.72	1	0	孩子今年八岁了，时隔一段时间他又会尿床一次，但是问了其他小朋友的家长，在他那么大的也没有尿床了，他还尿床是怎么回事呢？在饮食上我们该怎么帮助他呢？
8	1	2	4	51	9	13	0.56	5.67	0.86	5	0.44	5.38	0.5	0.0	0	0	2	0.5	0	1	0.0138	4285	7	1	0	1.0	1.0	2	0	0	4	4	163.67	1	1	孩子今年八岁了，时隔一段时间他又会尿床一次，但是问了其他小朋友的家长，在他那么大的也没有尿床了，他还尿床是怎么回事呢？在饮食上我们该怎么帮助他呢？
8	1	2	4	54	5	9	0.56	10.8	0.85	5	0.22	5.29	0.5	0.0	-1	0	3	0.75	0	0	0.0254	4448	13	1	1	1.0	1.0	1	0	0	4	4	174.35	1	0	孩子今年八岁了，时隔一段时间他又会尿床一次，但是问了其他小朋友的家长，在他那么大的也没有尿床了，他还尿床是怎么回事呢？在饮食上我们该怎么帮助他呢？
8	1	2	4	135	18	18	0.55	7.5	0.89	6	0.33	6.6	0.5	1.0	1	0	4	1.0	0	0	0.135	39824	4108	0.99	2	1.0	0.97	1	0	0	4	4	174.98	1	0	孩子今年八岁了，时隔一段时间他又会尿床一次，但是问了其他小朋友的家长，在他那么大的也没有尿床了，他还尿床是怎么回事呢？在饮食上我们该怎么帮助他呢？
1	1	1	4	69	12	3	0.54	5.75	0.82	7	1.0	5.16	0.5	1.0	0	0	1	0.2	1	0	0.016	37194	54	1	1	1.0	1.0	1	1	6	5	5	190.52	1	0	小羊生下来九天了，母羊死了，小羊应该吃什么？
1	1	1	4	52	8	1	0.49	6.5	0.68	4	0.25	4.93	0.5	0.0	0	0	2	0.4	0	1	0.024	7667	41	1	2	1.0	1.0	1	0	0	5	5	199.75	1	0	小羊生下来九天了，母羊死了，小羊应该吃什么？
1	1	1	4	47	7	4	0.6	6.71	0.77	4	0.17	4.6	0.5	0.0	0	0	3	0.6	0	0	0.0218	17896	42	1	1	1.0	1.0	1	0	0	5	5	233.68	1	0	小羊生下来九天了，母羊死了，小羊应该吃什么？
1	1	1	4	48	7	6	0.59	6.86	0.95	4	1.0	4.3	0.5	0.0	0	0	4	0.8	0	0	0.0147	4147	8	1	0	1.0	1.0	2	0	0	5	5	246.53	1	1	小羊生下来九天了，母羊死了，小羊应该吃什么？
1	1	1	4	39	9	1	0.56	4.33	0.88	2	0.56	4.3	0.5	0.0	-1	0	5	1.0	0	0	0.0036	16061	1	1	2	1.0	1.0	1	2	6	5	5	363913.63	1	0	小羊生下来九天了，母羊死了，小羊应该吃什么？
2	0	3	4	89	12	18	0.44	7.42	0.87	5	0.77	5.36	0.5	0.0	0	0	1	0.5	1	0	0.0093	964	3	1	0	1.0	1.0	2	0	0	2	3	7.27	1	0	苯丙酮尿症的小孩能不能吃小米，红薯之类的食物吗？
2	0	3	4	68	7	13	0.55	9.71	0.96	2	0.75	5.94	0.5	0.0	0	0	2	1.0	0	1	0.0079	7361	12	1	0	1.0	1.0	2	0	0	2	3	8.02	2	1	苯丙酮尿症的小孩能不能吃小米，红薯之类的食物吗？
25	0	2	4	49	5	4	0.64	9.8	0.97	1	0.38	4.95	0.5	0.0	0	0	1	0.25	1	0	0.0125	52766	212	1	0	1.0	1.0	3	0	0	4	4	138.18	1	0	女，26岁，上班族，没有大毛病，但最近老是腰痛，走起路来也感觉腿部不适，还有来月经的时候要特别的痛，是不是亚健康了？
25	0	2	4	53	9	8	0.61	5.89	1.0	0	0.19	5.32	0.5	0.0	0	0	2	0.5	0	1	0.0172	139144	649	1	1	1.0	1.0	1	0	0	4	4	142.18	1	0	女，26岁，上班族，没有大毛病，但最近老是腰痛，走起路来也感觉腿部不适，还有来月经的时候要特别的痛，是不是亚健康了？
25	0	2	4	111	16	16	0.68	6.94	0.98	1	0.75	6.55	0.5	1.0	1	0	3	0.75	0	0	0.0135	123506	217	1	0	1.0	1.0	2	0	0	4	4	157.73	1	0	女，26岁，上班族，没有大毛病，但最近老是腰痛，走起路来也感觉腿部不适，还有来月经的时候要特别的痛，是不是亚健康了？
25	0	2	4	81	15	4	0.56	5.4	0.98	1	4.33	6.36	0.5	1.0	1	0	4	1.0	0	0	0.0493	548	5	1	1	1.0	1.0	1	0	0	4	4	178.38	1	1	女，26岁，上班族，没有大毛病，但最近老是腰痛，走起路来也感觉腿部不适，还有来月经的时候要特别的痛，是不是亚健康了？
1	1	1	4	52	5	3	0.51	10.4	0.86	13	2.17	5.03	0.5	0.0	-1	0	1	0.2	1	0	0.0188	3730	18	1	1	1.0	1.0	1	0	0	5	5	106.0	1	1	六个月大的婴儿，前几天感冒发低烧，医生说支气管炎，做了雾化，吃了小儿解感颗粒和氨溴特罗口服溶液后，烧退了，喉咙里也不呼噜呼噜响。昨天开始喉咙开始又有痰，流鼻涕，偶尔咳嗽，大便每天一次，昨天开始大便虽然也是黄色糊状，但大便里有墨绿色结块，一大团，今天的也有，请问医生，这是怎么回事？奶粉一直吃同一个牌子的。那一罐吃了也半个月了。可以排除奶粉的原因的吗？请问医生，这种大便正常吗？
1	1	1	4	65	2	6	0.51	32.5	0.97	3	4.33	5.87	0.5	0.0	0	0	2	0.4	0	1	0.013	11965	7	1	0	1.0	1.0	2	0	0	5	5	111.02	1	0	六个月大的婴儿，前几天感冒发低烧，医生说支气管炎，做了雾化，吃了小儿解感颗粒和氨溴特罗口服溶液后，烧退了，喉咙里也不呼噜呼噜响。昨天开始喉咙开始又有痰，流鼻涕，偶尔咳嗽，大便每天一次，昨天开始大便虽然也是黄色糊状，但大便里有墨绿色结块，一大团，今天的也有，请问医生，这是怎么回事？奶粉一直吃同一个牌子的。那一罐吃了也半个月了。可以排除奶粉的原因的吗？请问医生，这种大便正常吗？
1	1	1	4	81	11	3	0.48	7.36	0.89	11	1.08	6.25	0.5	1.0	1	0	3	0.6	0	0	0.014	21816	25	1	1	1.0	0.97	1	0	0	5	5	111.23	1	0	六个月大的婴儿，前几天感冒发低烧，医生说支气管炎，做了雾化，吃了小儿解感颗粒和氨溴特罗口服溶液后，烧退了，喉咙里也不呼噜呼噜响。昨天开始喉咙开始又有痰，流鼻涕，偶尔咳嗽，大便每天一次，昨天开始大便虽然也是黄色糊状，但大便里有墨绿色结块，一大团，今天的也有，请问医生，这是怎么回事？奶粉一直吃同一个牌子的。那一罐吃了也半个月了。可以排除奶粉的原因的吗？请问医生，这种大便正常吗？
1	1	1	4	50	4	12	0.75	12.5	0.99	1	1.3	5.15	1	0.0	0	0	4	0.8	0	0	0.0104	114876	156	1	1	0.95	1.0	1	0	0	5	5	112.1	1	0	六个月大的婴儿，前几天感冒发低烧，医生说支气管炎，做了雾化，吃了小儿解感颗粒和氨溴特罗口服溶液后，烧退了，喉咙里也不呼噜呼噜响。昨天开始喉咙开始又有痰，流鼻涕，偶尔咳嗽，大便每天一次，昨天开始大便虽然也是黄色糊状，但大便里有墨绿色结块，一大团，今天的也有，请问医生，这是怎么回事？奶粉一直吃同一个牌子的。那一罐吃了也半个月了。可以排除奶粉的原因的吗？请问医生，这种大便正常吗？
1	1	1	4	52	11	10	0.66	4.73	0.98	2	0.0	5.11	0.5	0.0	-2	0	5	1.0	0	0	0.0188	21689	36	1	1	1.0	1.0	1	0	0	5	5	113.17	1	0	六个月大的婴儿，前几天感冒发低烧，医生说支气管炎，做了雾化，吃了小儿解感颗粒和氨溴特罗口服溶液后，烧退了，喉咙里也不呼噜呼噜响。昨天开始喉咙开始又有痰，流鼻涕，偶尔咳嗽，大便每天一次，昨天开始大便虽然也是黄色糊状，但大便里有墨绿色结块，一大团，今天的也有，请问医生，这是怎么回事？奶粉一直吃同一个牌子的。那一罐吃了也半个月了。可以排除奶粉的原因的吗？请问医生，这种大便正常吗？
10	1	3	4	53	6	3	0.58	8.83	0.84	2	0.0	5.09	0.5	0.0	0	0	1	0.25	1	0	0.0188	23249	37	1	1	1.0	0.96	1	0	0	4	4	2.33	1	0	孩子是不是会突然叫一声，怎么回事啊。很急
10	1	3	4	73	11	0	0.65	6.64	0.75	4	0.0	4.97	1	0.33	-2	0	2	0.5	0	1	0.0064	312	0	1	0	1.0	1.0	6	1	6	4	4	14.17	1	0	孩子是不是会突然叫一声，怎么回事啊。很急
10	1	3	4	107	13	2	0.58	8.23	0.69	10	0.14	5.45	0.5	1.0	1	0	3	0.75	0	0	0.0082	1100	2	1	1	1.0	0.98	1	0	0	4	4	2963.13	2	1	孩子是不是会突然叫一声，怎么回事啊。很急
9	1	3	4	88	9	7	0.65	9.78	0.78	9	0.33	6.47	1	1.0	1	0	1	0.25	1	0	0.0182	5502	14	1	1	1.0	0.95	1	0	0	4	4	127.13	1	0	孩子时不时就会摇头吐舌一下，感觉像智力低下一样，但是智力是正常的啊，西安哪里可以治疗这种情况啊
9	1	3	4	107	13	3	0.7	8.23	0.79	14	1.0	5.42	0.5	1.0	1	0	2	0.5	0	1	0.0017	10302	0	1	1	0.94	0.98	1	0	0	4	4	2959.47	2	1	孩子时不时就会摇头吐舌一下，感觉像智力低下一样，但是智力是正常的啊，西安哪里可以治疗这种情况啊
9	1	3	4	67	11	1	0.47	6.09	0.84	5	0.18	6.02	0.5	0.0	-1	0	3	0.75	0	0	0.0103	59384	96	1	2	1.0	1.0	1	1	1	4	4	373165.02	1	0	孩子时不时就会摇头吐舌一下，感觉像智力低下一样，但是智力是正常的啊，西安哪里可以治疗这种情况啊
25	0	1	4	74	8	11	0.64	9.25	0.84	5	0.22	5.57	0.5	1.0	0	0	1	0.17	1	0	0.0097	2575	10	1	1	1.0	1.0	1	0	0	6	9	2.58	2	0	我宝宝一周岁7个月误吃了我的感冒药，要紧么
25	0	1	4	74	9	9	0.66	8.22	0.89	6	0.33	4.48	0.5	0.0	0	0	2	0.33	0	1	0.0286	105	0	1	1	1.0	1.0	1	1	0	6	9	3.83	1	0	我宝宝一周岁7个月误吃了我的感冒药，要紧么
25	0	1	4	56	9	6	0.55	6.22	0.81	8	0.25	4.64	0.5	0.0	-1	0	3	0.5	0	0	0.0183	6334	18	1	1	1.0	1.0	1	2	6	6	9	4.32	2	1	我宝宝一周岁7个月误吃了我的感冒药，要紧么
25	0	1	4	67	11	8	0.64	6.09	0.86	4	0.2	5.48	0.5	0.0	0	0	4	0.67	0	0	0.0211	45369	125	1	4	1.0	1.0	1	2	1	6	9	4.58	1	0	我宝宝一周岁7个月误吃了我的感冒药，要紧么
25	0	1	4	64	10	10	0.66	6.4	0.86	3	0.33	5.86	0.5	0.0	0	0	5	0.83	0	0	0.0147	39328	192	1	0	1.0	1.0	2	0	0	6	9	173.93	1	0	我宝宝一周岁7个月误吃了我的感冒药，要紧么
25	0	1	4	58	9	6	0.49	6.44	0.82	8	0.5	4.7	0.5	0.0	-1	0	6	1.0	0	0	0.0034	23495	12	1	3	1.0	1.0	1	2	6	6	9	331182.72	2	0	我宝宝一周岁7个月误吃了我的感冒药，要紧么
12	1	1	4	69	10	6	0.55	6.9	0.91	3	0.38	5.78	1	1.0	1	0	1	0.2	1	0	0.013	52646	144	1	1	1.0	1.0	1	0	0	5	6	74.78	1	0	我13岁，身高135多，不知道是我遗传到我爸爸还是我发育不良，哪个医生能帮我解决这个问题，我爸爸应该150，他比较矮
12	1	1	4	66	11	8	0.62	6.0	0.95	2	0.33	5.41	0.5	0.0	0	0	2	0.4	0	1	0.0127	13583	21	1	0	1.0	1.0	2	1	6	5	6	78.75	1	0	我13岁，身高135多，不知道是我遗传到我爸爸还是我发育不良，哪个医生能帮我解决这个问题，我爸爸应该150，他比较矮
12	1	1	4	68	11	9	0.56	6.18	1.0	0	0.21	4.74	0.5	0.0	0	0	3	0.6	0	0	0.056	176384	5727	0.98	1	1.0	1.0	1	0	0	5	6	82.08	1	0	我13岁，身高135多，不知道是我遗传到我爸爸还是我发育不良，哪个医生能帮我解决这个问题，我爸爸应该150，他比较矮
12	1	1	4	78	14	14	0.67	5.57	0.95	3	0.19	6.11	0.5	0.0	-1	0	4	0.8	0	0	0.0388	8785	99	1	1	1.0	1.0	1	0	0	5	6	83.05	2	1	我13岁，身高135多，不知道是我遗传到我爸爸还是我发育不良，哪个医生能帮我解决这个问题，我爸爸应该150，他比较矮
12	1	1	4	67	10	16	0.6	6.7	0.93	3	0.2	5.79	0.5	0.0	0	0	5	1.0	0	0	0.0013	11871	0	1	3	1.0	1.0	1	1	6	5	6	659514.63	1	0	我13岁，身高135多，不知道是我遗传到我爸爸还是我发育不良，哪个医生能帮我解决这个问题，我爸爸应该150，他比较矮
17	0	1	4	48	7	5	0.63	6.86	1.0	0	0.14	5.09	0.5	0.0	0	0	1	0.17	1	0	0.0096	17791	43	1	1	1.0	1.0	1	0	0	6	7	1.45	1	0	周二打篮球投了两个三分，然后就感觉腰不舒服，向前还好，但是腰一向后仰就疼，已经5天啦，喷了两天红药不见好怎么办
17	0	1	4	43	5	7	0.61	8.6	1.0	0	0.1	4.42	0.5	0.0	0	0	2	0.33	0	1	0.1048	155030	19294	0.97	1	1.0	1.0	1	0	0	6	7	1.92	1	0	周二打篮球投了两个三分，然后就感觉腰不舒服，向前还好，但是腰一向后仰就疼，已经5天啦，喷了两天红药不见好怎么办
17	0	1	4	100	14	10	0.56	7.14	1.0	3	0.12	6.46	0.5	1.0	1	0	3	0.5	0	0	0.0323	105599	1383	1	1	1.0	1.0	1	0	0	6	7	2.38	1	0	周二打篮球投了两个三分，然后就感觉腰不舒服，向前还好，但是腰一向后仰就疼，已经5天啦，喷了两天红药不见好怎么办
17	0	1	4	52	6	8	0.63	8.67	1.0	2	0.1	5.33	0.5	0.0	0	0	4	0.67	0	0	0.0433	68732	1164	1	2	1.0	1.0	1	0	0	6	7	2.4	1	0	周二打篮球投了两个三分，然后就感觉腰不舒服，向前还好，但是腰一向后仰就疼，已经5天啦，喷了两天红药不见好怎么办
17	0	1	4	60	10	10	0.56	6.0	1.0	0	0.09	5.81	0.5	1.0	1	0	5	0.83	0	0	0.0896	267370	7508	0.96	1	1.0	1.0	1	0	0	6	7	2.47	1	0	周二打篮球投了两个三分，然后就感觉腰不舒服，向前还好，但是腰一向后仰就疼，已经5天啦，喷了两天红药不见好怎么办
17	0	1	4	77	11	11	0.49	7.0	0.98	2	0.11	5.76	0.5	0.0	-1	0	6	1.0	0	0	0.0238	24324	115	1	0	1.0	0.95	2	0	0	6	7	2.75	2	1	周二打篮球投了两个三分，然后就感觉腰不舒服，向前还好，但是腰一向后仰就疼，已经5天啦，喷了两天红药不见好怎么办
6	1	2	4	167	22	19	0.54	7.59	0.83	15	0.25	6.95	0.5	0.0	0	0	1	0.25	1	0	0.0031	1914	1	1	2	1.0	1.0	1	0	0	4	5	14.65	1	0	孩子6岁了，上小学一年级了，但是现在还经常尿床，这是不是不正常？这要怎么办啊，我怕久了会影响孩子的身心健康，他现在很内向，尿床我都不敢说他
6	1	2	4	97	13	8	0.61	7.46	0.65	20	0.5	5.12	0.5	1.0	1	0	2	0.5	0	1	0.0149	6523	19	1	1	1.0	1.0	1	0	0	4	5	15.23	1	0	孩子6岁了，上小学一年级了，但是现在还经常尿床，这是不是不正常？这要怎么办啊，我怕久了会影响孩子的身心健康，他现在很内向，尿床我都不敢说他
6	1	2	4	46	4	4	0.6	11.5	1.0	0	0.08	4.58	0.5	0.0	0	0	3	0.75	0	0	0.1048	155049	19294	0.97	1	1.0	1.0	1	0	0	4	5	15.83	1	0	孩子6岁了，上小学一年级了，但是现在还经常尿床，这是不是不正常？这要怎么办啊，我怕久了会影响孩子的身心健康，他现在很内向，尿床我都不敢说他
6	1	2	4	143	18	24	0.62	7.94	0.62	28	0.0	6.82	0.5	0.0	-1	0	4	1.0	0	0	0.7143	70	11	1	1	0.91	0.92	1	2	6	4	5	157.12	2	1	孩子6岁了，上小学一年级了，但是现在还经常尿床，这是不是不正常？这要怎么办啊，我怕久了会影响孩子的身心健康，他现在很内向，尿床我都不敢说他
2	0	2	4	66	10	12	0.53	6.6	0.94	2	0.0	4.69	0.5	0.0	0	0	1	0.14	1	0	0.0256	176807	2213	1	4	1.0	1.0	2	3	6	7	13	1.28	3	1	哺乳期昨天开始宝宝吸不紧乳头，把奶吸出来用奶瓶可以，小便正常，大便一天了没有
2	0	2	4	87	14	4	0.72	6.21	0.66	11	0.0	5.9	0.5	1.0	1	0	2	0.29	0	1	0.0127	46380	119	1	0	1.0	1.0	2	1	6	7	13	3.8	2	0	哺乳期昨天开始宝宝吸不紧乳头，把奶吸出来用奶瓶可以，小便正常，大便一天了没有
2	0	2	4	47	7	5	0.62	6.71	1.0	0	0.0	4.77	0.5	1.0	1	0	3	0.43	0	0	0.0044	55170	48	1	3	1.0	1.0	1	1	1	7	13	8.22	2	0	哺乳期昨天开始宝宝吸不紧乳头，把奶吸出来用奶瓶可以，小便正常，大便一天了没有
2	0	2	4	45	8	3	0.63	5.62	0.93	2	0.0	4.7	0.5	0.0	0	0	4	0.57	0	0	0.0157	4003	3	1	1	1.0	1.0	1	0	0	7	13	8.27	4	0	哺乳期昨天开始宝宝吸不紧乳头，把奶吸出来用奶瓶可以，小便正常，大便一天了没有
2	0	2	4	59	10	6	0.6	5.9	0.88	4	0.0	4.98	0.5	0.0	0	0	5	0.71	0	0	0.0092	37995	42	1	0	1.0	1.0	2	0	0	7	13	9.23	1	0	哺乳期昨天开始宝宝吸不紧乳头，把奶吸出来用奶瓶可以，小便正常，大便一天了没有
2	0	2	4	48	9	4	0.48	5.33	0.73	6	0.67	4.83	1	1.0	1	0	6	0.86	0	0	0.0085	54622	97	1	0	1.0	1.0	2	0	0	7	13	9.53	1	0	哺乳期昨天开始宝宝吸不紧乳头，把奶吸出来用奶瓶可以，小便正常，大便一天了没有
10	1	1	4	83	7	3	0.63	11.86	0.81	4	0.25	5.98	0.5	1.0	1	0	1	0.12	1	0	0.014	23762	39	1	1	1.0	1.0	1	0	0	8	9	1.98	1	0	孩子不爱说话，叫他也不搭理人，眼神呆滞，该怎么办啊
10	1	1	4	63	10	8	0.55	6.3	1.0	0	0.33	5.14	0.5	0.0	0	0	2	0.25	0	1	0.0573	74310	2777	0.99	3	1.0	1.0	1	0	0	8	9	2.53	1	0	孩子不爱说话，叫他也不搭理人，眼神呆滞，该怎么办啊
10	1	1	4	64	10	6	0.66	6.4	0.8	3	0.29	5.68	0.5	0.0	0	0	3	0.38	0	0	0.0136	6122	10	1	2	1.0	1.0	1	0	0	8	9	6.8	1	0	孩子不爱说话，叫他也不搭理人，眼神呆滞，该怎么办啊
10	1	1	4	44	5	7	0.58	8.8	0.9	2	0.29	5.0	0.5	0.0	0	0	4	0.5	0	0	0.0103	8381	9	1	1	1.0	1.0	1	0	0	8	9	7.03	1	0	孩子不爱说话，叫他也不搭理人，眼神呆滞，该怎么办啊
10	1	1	4	93	14	7	0.63	6.64	0.76	6	0.29	5.15	0.5	2.0	2	0	5	0.62	0	0	0.0179	12186	19	1	2	1.0	1.0	1	2	6	8	9	8.37	1	0	孩子不爱说话，叫他也不搭理人，眼神呆滞，该怎么办啊
10	1	1	4	49	8	7	0.68	6.12	0.81	3	0.33	5.12	0.5	0.0	0	0	6	0.75	0	0	0.0152	88013	202	1	0	1.0	1.0	2	1	6	8	9	8.53	1	0	孩子不爱说话，叫他也不搭理人，眼神呆滞，该怎么办啊
10	1	1	4	78	8	6	0.68	9.75	0.83	6	0.67	4.63	0.5	1.0	0	0	7	0.88	0	0	0.6827	104	17	1	1	1.0	0.85	1	0	0	8	9	257.93	2	1	孩子不爱说话，叫他也不搭理人，眼神呆滞，该怎么办啊
10	1	1	4	38	5	3	0.54	7.6	0.83	3	0.33	4.5	0.5	1.0	0	0	8	1.0	0	0	0.0017	10573	3	1	2	1.0	1.0	1	1	6	8	9	339845.83	1	0	孩子不爱说话，叫他也不搭理人，眼神呆滞，该怎么办啊
30	0	2	4	50	9	3	0.51	5.56	1.0	0	0.07	4.49	0.5	0.0	0	0	1	0.08	1	0	0.0123	45824	99	1	0	1.0	1.0	2	2	8	12	12	1.03	1	0	安琪痛经贴是不是没有副作用啊？这个贴士中药的吗？
30	0	2	4	85	11	15	0.53	7.73	0.86	5	0.25	6.0	0.5	1.0	1	0	2	0.17	0	1	0.0312	44037	642	0.98	1	1.0	0.97	1	0	5	12	12	1.07	1	0	安琪痛经贴是不是没有副作用啊？这个贴士中药的吗？
30	0	2	4	68	7	4	0.57	9.71	0.96	1	0.2	5.34	0.5	0.0	0	0	3	0.25	0	0	0.0151	55460	120	1	1	1.0	1.0	1	0	0	12	12	2.1	1	0	安琪痛经贴是不是没有副作用啊？这个贴士中药的吗？
30	0	2	4	56	8	5	0.59	7.0	0.86	6	0.06	4.91	0.5	0.0	0	0	4	0.33	0	0	0.0196	52260	143	1	1	1.0	1.0	1	0	0	12	12	2.27	1	1	安琪痛经贴是不是没有副作用啊？这个贴士中药的吗？
30	0	2	4	83	16	18	0.6	5.19	0.82	6	0.17	6.31	0.5	2.0	2	0	5	0.42	0	0	0.0135	18709	84	1	2	1.0	1.0	1	0	0	12	12	2.32	1	0	安琪痛经贴是不是没有副作用啊？这个贴士中药的吗？
30	0	2	4	53	10	6	0.51	5.3	0.73	7	0.17	5.07	0.5	0.0	0	0	6	0.5	0	0	0.016	37194	54	1	1	1.0	1.0	1	1	6	12	12	2.68	1	0	安琪痛经贴是不是没有副作用啊？这个贴士中药的吗？
30	0	2	4	78	12	6	0.57	6.5	0.83	8	0.06	5.4	0.5	1.0	1	0	7	0.58	0	0	0.0174	44288	120	1	1	1.0	1.0	1	0	0	12	12	2.85	1	0	安琪痛经贴是不是没有副作用啊？这个贴士中药的吗？
30	0	2	4	54	11	17	0.53	4.91	1.0	1	0.17	4.33	1	0.0	0	0	8	0.67	0	0	0.0126	9717	10	1	0	1.0	1.0	2	0	0	12	12	2.98	1	0	安琪痛经贴是不是没有副作用啊？这个贴士中药的吗？
30	0	2	4	45	4	6	0.6	11.25	0.71	8	0.33	4.61	0.5	0.0	0	0	9	0.75	0	0	0.0115	5050	11	1	1	1.0	1.0	1	0	0	12	12	3.33	1	0	安琪痛经贴是不是没有副作用啊？这个贴士中药的吗？
30	0	2	4	45	7	3	0.62	6.43	0.93	2	0.08	4.29	0.5	0.0	0	0	10	0.83	0	0	0.0157	4003	3	1	0	1.0	1.0	2	0	0	12	12	4.32	1	0	安琪痛经贴是不是没有副作用啊？这个贴士中药的吗？
30	0	2	4	45	6	12	0.57	7.5	0.86	4	0.06	5.18	0.5	0.0	0	0	11	0.92	0	0	0.0128	14553	20	1	0	1.0	1.0	2	0	0	12	12	5.53	1	0	安琪痛经贴是不是没有副作用啊？这个贴士中药的吗？
30	0	2	4	60	12	16	0.56	5.0	0.96	1	0.1	5.19	0.5	0.0	0	0	12	1.0	0	0	0.1135	93858	11156	0.98	1	1.0	1.0	1	0	0	12	12	5.57	1	0	安琪痛经贴是不是没有副作用啊？这个贴士中药的吗？
32	0	2	4	72	14	10	0.56	5.14	0.74	8	0.07	5.38	1	1.0	1	0	1	0.12	1	0	0.016	37194	54	1	1	1.0	1.0	1	1	6	8	8	4.07	1	0	我就是来大姨妈就疼啊，我该怎么办啊？安琪痛经贴可以用吗？
32	0	2	4	105	15	15	0.59	7.0	0.7	10	0.09	6.43	0.5	0.0	0	0	2	0.25	0	1	0.0126	40441	104	1	0	1.0	1.0	2	0	0	8	8	8.67	1	0	我就是来大姨妈就疼啊，我该怎么办啊？安琪痛经贴可以用吗？
32	0	2	4	56	8	11	0.6	7.0	0.86	4	0.14	4.81	0.5	0.0	0	0	3	0.38	0	0	0.0037	3278	6	1	0	1.0	1.0	2	0	0	8	8	8.8	1	0	我就是来大姨妈就疼啊，我该怎么办啊？安琪痛经贴可以用吗？
32	0	2	4	45	10	7	0.48	4.5	1.0	0	0.1	4.9	0.5	0.0	0	0	4	0.5	0	0	0.0077	42182	86	1	3	1.0	1.0	2	1	5	8	8	8.97	1	0	我就是来大姨妈就疼啊，我该怎么办啊？安琪痛经贴可以用吗？
32	0	2	4	64	9	10	0.6	7.11	0.82	4	0.11	5.56	0.5	0.0	-1	0	5	0.62	0	0	0.0133	44704	154	1	1	1.0	1.0	1	0	0	8	8	9.07	1	0	我就是来大姨妈就疼啊，我该怎么办啊？安琪痛经贴可以用吗？
32	0	2	4	84	17	9	0.62	4.94	0.79	7	0.06	6.13	0.5	1.0	0	0	6	0.75	0	0	0.0183	6334	18	1	1	1.0	1.0	1	2	6	8	8	10.2	1	0	我就是来大姨妈就疼啊，我该怎么办啊？安琪痛经贴可以用吗？
32	0	2	4	111	18	17	0.56	6.17	0.78	7	0.06	7.2	0.5	0.0	-1	0	7	0.88	0	0	0.0187	28446	60	1	1	0.93	0.9	1	0	0	8	8	12.2	1	1	我就是来大姨妈就疼啊，我该怎么办啊？安琪痛经贴可以用吗？
32	0	2	4	87	9	16	0.57	9.67	0.84	6	0.33	4.53	0.5	0.0	-1	0	8	1.0	0	0	0.0181	17866	55	1	2	1.0	1.0	1	2	6	8	8	13.2	1	0	我就是来大姨妈就疼啊，我该怎么办啊？安琪痛经贴可以用吗？
5	1	1	4	65	8	12	0.58	8.12	1.0	0	0.57	5.39	0.5	2.0	2	0	1	0.33	1	0	0.044	224706	7021	0.99	1	1.0	1.0	1	0	0	3	5	2.0	2	1	四周岁半的男孩，最近老是尿床。一个夜里经常会两次尿床。上周在幼儿园午睡连着两三天也尿床。去年夏天时夜有尿他会自己起来去厕所。现在夜里如果大人不叫他起来尿一定尿床上了。这是病吗？请高人指点一二，万谢！
5	1	1	4	48	6	7	0.59	8.0	1.0	0	0.57	5.02	0.5	0.0	0	0	2	0.67	0	1	0.031	646	8	1	1	1.0	1.0	1	0	0	3	5	3.38	2	0	四周岁半的男孩，最近老是尿床。一个夜里经常会两次尿床。上周在幼儿园午睡连着两三天也尿床。去年夏天时夜有尿他会自己起来去厕所。现在夜里如果大人不叫他起来尿一定尿床上了。这是病吗？请高人指点一二，万谢！
5	1	1	4	83	14	7	0.61	5.93	0.85	10	1.0	5.46	0.5	1.0	1	0	3	1.0	0	0	0.014	3291	11	1	0	1.0	1.0	2	0	0	3	5	4.4	1	0	四周岁半的男孩，最近老是尿床。一个夜里经常会两次尿床。上周在幼儿园午睡连着两三天也尿床。去年夏天时夜有尿他会自己起来去厕所。现在夜里如果大人不叫他起来尿一定尿床上了。这是病吗？请高人指点一二，万谢！
1	0	1	4	61	10	4	0.42	6.1	0.98	3	0.67	5.8	0.5	1.0	1	0	1	0.25	1	0	0.0031	1914	1	1	2	1.0	1.0	1	0	0	4	4	47.23	1	1	我家女儿13个月零7天，出生时体重3.5kg，身高大约48cm。因个人原因，4个月断的母乳。42天体检4.5kg，53cm。3个月体检5.5kg，58cm。6个月体检7kg，64cm。9个月体检8kg，68cm。12个月体检8.5kg，71cm。目前长了7颗牙了，精神状态很好，抵抗力好，几乎没感冒过，会走路会叫爸妈爷爷奶奶等，挺聪明的。爱喝奶粉不爱吃饭。另外:我是妈妈，155cm，爸爸169cm
1	0	1	4	95	14	6	0.44	6.79	0.93	15	0.57	6.07	0.5	1.0	1	0	2	0.5	0	1	0	74	0	1	2	1.0	1.0	1	0	0	4	4	48.05	1	0	我家女儿13个月零7天，出生时体重3.5kg，身高大约48cm。因个人原因，4个月断的母乳。42天体检4.5kg，53cm。3个月体检5.5kg，58cm。6个月体检7kg，64cm。9个月体检8kg，68cm。12个月体检8.5kg，71cm。目前长了7颗牙了，精神状态很好，抵抗力好，几乎没感冒过，会走路会叫爸妈爷爷奶奶等，挺聪明的。爱喝奶粉不爱吃饭。另外:我是妈妈，155cm，爸爸169cm
1	0	1	4	66	10	7	0.47	6.6	1.0	0	0.27	4.55	0.5	0.0	0	0	3	0.75	0	0	0.0134	19126	25	1	3	1.0	1.0	2	0	0	4	4	49.38	1	0	我家女儿13个月零7天，出生时体重3.5kg，身高大约48cm。因个人原因，4个月断的母乳。42天体检4.5kg，53cm。3个月体检5.5kg，58cm。6个月体检7kg，64cm。9个月体检8kg，68cm。12个月体检8.5kg，71cm。目前长了7颗牙了，精神状态很好，抵抗力好，几乎没感冒过，会走路会叫爸妈爷爷奶奶等，挺聪明的。爱喝奶粉不爱吃饭。另外:我是妈妈，155cm，爸爸169cm
1	0	1	4	116	20	15	0.54	5.8	0.89	30	0.78	6.51	0.5	1.0	1	0	4	1.0	0	0	0.0127	2371	2	1	1	1.0	1.0	5	0	0	4	4	61.7	1	0	我家女儿13个月零7天，出生时体重3.5kg，身高大约48cm。因个人原因，4个月断的母乳。42天体检4.5kg，53cm。3个月体检5.5kg，58cm。6个月体检7kg，64cm。9个月体检8kg，68cm。12个月体检8.5kg，71cm。目前长了7颗牙了，精神状态很好，抵抗力好，几乎没感冒过，会走路会叫爸妈爷爷奶奶等，挺聪明的。爱喝奶粉不爱吃饭。另外:我是妈妈，155cm，爸爸169cm
4	1	1	4	80	11	9	0.49	7.27	0.88	6	0.88	5.23	0.5	1.0	1	0	1	0.14	1	0	0.0122	35085	88	1	1	1.0	1.0	1	0	0	7	7	0.63	1	0	请问金莲花颗粒能连着吃最多吃多少天就不能吃了？
4	1	1	4	55	9	8	0.6	6.11	1.0	1	0.78	4.63	0.5	0.0	0	0	2	0.29	0	1	0.0155	5748	9	1	1	1.0	1.0	1	0	0	7	7	2.47	1	1	请问金莲花颗粒能连着吃最多吃多少天就不能吃了？
4	1	1	4	48	6	9	0.6	8.0	1.0	5	3.5	5.17	0.5	0.0	-1	0	3	0.43	0	0	0.016	37194	54	1	1	1.0	1.0	1	1	6	7	7	2.62	1	0	请问金莲花颗粒能连着吃最多吃多少天就不能吃了？
4	1	1	4	53	9	2	0.54	5.89	1.0	2	7.0	3.86	0.5	0.0	-1	0	4	0.57	0	0	0.0188	23249	37	1	0	1.0	1.0	6	1	6	7	7	3.73	1	0	请问金莲花颗粒能连着吃最多吃多少天就不能吃了？
4	1	1	4	59	10	1	0.61	5.9	0.8	4	0.5	4.89	1	0.0	0	0	5	0.71	0	0	0.0157	5089	12	1	0	1.0	1.0	2	0	0	7	7	10.12	1	0	请问金莲花颗粒能连着吃最多吃多少天就不能吃了？
4	1	1	4	100	17	14	0.56	5.88	0.91	8	1.0	5.86	1	1.0	1	0	6	0.86	0	0	0.0264	43249	193	1	1	1.0	1.0	1	0	0	7	7	10.93	1	0	请问金莲花颗粒能连着吃最多吃多少天就不能吃了？
4	1	1	4	32	5	7	0.62	6.4	0.83	2	0.67	4.63	0.5	0.0	0	0	7	1.0	0	0	0.004	17113	2	1	2	1.0	0.94	1	1	6	7	7	381372.3	1	0	请问金莲花颗粒能连着吃最多吃多少天就不能吃了？
6	0	1	4	55	8	3	0.67	6.88	0.97	2	0.29	4.65	0.5	0.0	-1	0	1	0.33	1	0	0.0133	44703	154	1	1	1.0	1.0	1	0	0	3	5	31.37	2	1	我家小孩是女孩，今年6周岁了，昨天夜里突然吐了一次，今早起床后拉肚了一次，早上到下午三点前只喝了些水，三点后吃了些水煮馒头，目前的精神状态还不错，但是中午左右突然发现，小孩的下身有黄色的液体流出，不是特别的多，就黏在下身那，用纸擦掉后过段时间还有，液体的颜色是黄色的，有点点粘稠，并没有发现异味
6	0	1	4	46	8	7	0.59	5.75	1.0	1	0.4	3.88	0.5	0.0	0	0	2	0.67	0	1	0.0238	8052	25	1	0	1.0	1.0	2	0	0	3	5	32.95	2	0	我家小孩是女孩，今年6周岁了，昨天夜里突然吐了一次，今早起床后拉肚了一次，早上到下午三点前只喝了些水，三点后吃了些水煮馒头，目前的精神状态还不错，但是中午左右突然发现，小孩的下身有黄色的液体流出，不是特别的多，就黏在下身那，用纸擦掉后过段时间还有，液体的颜色是黄色的，有点点粘稠，并没有发现异味
6	0	1	4	78	7	5	0.5	11.14	0.91	7	1.83	6.05	0.5	1.0	0	0	3	1.0	0	0	0.018	14580	22	1	1	1.0	1.0	1	0	0	3	5	34.58	1	0	我家小孩是女孩，今年6周岁了，昨天夜里突然吐了一次，今早起床后拉肚了一次，早上到下午三点前只喝了些水，三点后吃了些水煮馒头，目前的精神状态还不错，但是中午左右突然发现，小孩的下身有黄色的液体流出，不是特别的多，就黏在下身那，用纸擦掉后过段时间还有，液体的颜色是黄色的，有点点粘稠，并没有发现异味
21	0	2	4	50	5	6	0.57	10.0	0.94	3	0.69	4.96	0.5	0.0	0	0	1	0.33	1	0	0.0178	9167	60	0.98	0	1.0	1.0	6	0	0	3	3	34.47	1	0	医生您好，我从小到大就一直偏瘦，高考体检的时候单子上写着营养不良，目前身高158，可体重只有86斤不到。平时不爱吃油腻、辛辣的食品，生活作息很规律，也在尽量多吃东西，可是体重一直没办法升上去。很想知道应当怎样做才能健康地增肥，谢谢医生！
21	0	2	4	103	17	16	0.58	6.06	0.87	9	1.57	7.46	0.5	2.0	2	0	2	0.67	0	1	0.0159	5774	10	1	0	1.0	1.0	2	0	0	3	3	47.42	1	0	医生您好，我从小到大就一直偏瘦，高考体检的时候单子上写着营养不良，目前身高158，可体重只有86斤不到。平时不爱吃油腻、辛辣的食品，生活作息很规律，也在尽量多吃东西，可是体重一直没办法升上去。很想知道应当怎样做才能健康地增肥，谢谢医生！
21	0	2	4	55	8	7	0.64	6.88	0.94	5	0.22	4.78	0.5	0.0	-1	0	3	1.0	0	0	0.0133	44703	154	1	1	1.0	1.0	1	0	0	3	3	55.52	1	1	医生您好，我从小到大就一直偏瘦，高考体检的时候单子上写着营养不良，目前身高158，可体重只有86斤不到。平时不爱吃油腻、辛辣的食品，生活作息很规律，也在尽量多吃东西，可是体重一直没办法升上去。很想知道应当怎样做才能健康地增肥，谢谢医生！
8	1	3	4	59	7	9	0.58	8.43	0.82	4	0.18	5.08	0.5	0.0	0	0	1	0.12	1	0	0.013	20483	33	1	0	0.96	0.98	3	0	0	8	8	0.8	1	0	孩子现在八岁了，还时不时尿床，差不多每周都有个两三次吧，怎么治疗好呢？？
8	1	3	4	64	11	11	0.69	5.82	0.86	4	0.22	5.89	1	0.0	0	0	2	0.25	0	1	0.019	9110	55	1	1	1.0	1.0	1	0	0	8	8	1.35	1	0	孩子现在八岁了，还时不时尿床，差不多每周都有个两三次吧，怎么治疗好呢？？
8	1	3	4	80	11	9	0.7	7.27	0.83	6	0.29	5.41	0.5	0.0	0	0	3	0.38	0	0	0.016	37194	54	1	1	0.93	0.85	1	0	0	8	8	4.47	1	0	孩子现在八岁了，还时不时尿床，差不多每周都有个两三次吧，怎么治疗好呢？？
8	1	3	4	71	13	7	0.6	5.46	0.81	5	0.33	4.88	1	2.0	2	0	4	0.5	0	0	0.0063	12923	9	1	1	1.0	1.0	1	1	6	8	8	4.47	1	0	孩子现在八岁了，还时不时尿床，差不多每周都有个两三次吧，怎么治疗好呢？？
8	1	3	4	92	11	6	0.65	8.36	0.73	11	0.67	4.8	0.5	1.0	1	0	5	0.62	0	0	0.0023	16562	0	1	1	1.0	0.98	1	0	0	8	8	345.47	2	1	孩子现在八岁了，还时不时尿床，差不多每周都有个两三次吧，怎么治疗好呢？？
8	1	3	4	55	8	3	0.53	6.88	0.82	4	0.5	5.05	0.5	1.0	1	0	6	0.75	0	0	0.0018	6793	0	1	2	1.0	1.0	1	2	6	8	8	656837.05	1	0	孩子现在八岁了，还时不时尿床，差不多每周都有个两三次吧，怎么治疗好呢？？
8	1	3	4	68	11	4	0.56	6.18	0.8	5	3.0	5.07	0.5	2.0	2	0	7	0.88	0	0	0.0134	60949	107	1	2	1.0	1.0	1	2	6	8	8	656837.67	1	0	孩子现在八岁了，还时不时尿床，差不多每周都有个两三次吧，怎么治疗好呢？？
32	0	2	4	45	7	1	0.55	6.43	0.97	1	0.27	4.59	0.5	0.0	0	0	1	0.11	1	0	0.0123	45824	99	1	0	1.0	1.0	2	2	8	9	9	1.22	1	0	痛经了怎么办啊？可以用安琪痛经贴吗？安琪痛经贴有副作用吗？
32	0	2	4	73	13	11	0.62	5.62	0.51	20	0.43	5.27	0.5	1.0	1	0	2	0.22	0	1	0.0172	139144	649	1	1	1.0	1.0	1	0	0	9	9	1.23	1	0	痛经了怎么办啊？可以用安琪痛经贴吗？安琪痛经贴有副作用吗？
32	0	2	4	50	6	7	0.55	8.33	0.87	4	0.43	4.9	0.5	0.0	0	0	3	0.33	0	0	0.0228	72840	229	1	1	1.0	1.0	1	0	0	9	9	1.5	1	0	痛经了怎么办啊？可以用安琪痛经贴吗？安琪痛经贴有副作用吗？
32	0	2	4	42	3	7	0.59	14.0	0.75	11	0.33	4.75	0.5	0.0	0	0	4	0.44	0	0	0.0115	5050	11	1	1	1.0	1.0	1	0	0	9	9	1.62	1	0	痛经了怎么办啊？可以用安琪痛经贴吗？安琪痛经贴有副作用吗？
32	0	2	4	58	11	9	0.5	5.27	0.86	6	0.19	5.49	0.5	0.0	0	0	5	0.56	0	0	0.0107	23751	12	1	1	1.0	1.0	1	0	0	9	9	1.83	1	0	痛经了怎么办啊？可以用安琪痛经贴吗？安琪痛经贴有副作用吗？
32	0	2	4	76	14	16	0.58	5.43	0.52	20	0.43	5.76	0.5	1.0	1	0	6	0.67	0	0	0.0118	15348	27	1	1	1.0	1.0	1	0	0	9	9	2.67	1	0	痛经了怎么办啊？可以用安琪痛经贴吗？安琪痛经贴有副作用吗？
32	0	2	4	45	9	7	0.5	5.0	0.61	12	0.33	4.62	0.5	0.0	0	0	7	0.78	0	0	0.016	37194	54	1	1	1.0	1.0	1	1	6	9	9	2.8	1	1	痛经了怎么办啊？可以用安琪痛经贴吗？安琪痛经贴有副作用吗？
32	0	2	4	58	7	9	0.61	8.29	0.43	23	0.23	4.58	0.5	0.0	0	0	8	0.89	0	0	0.0159	44099	90	1	0	1.0	1.0	2	0	0	9	9	2.87	1	0	痛经了怎么办啊？可以用安琪痛经贴吗？安琪痛经贴有副作用吗？
32	0	2	4	46	10	13	0.63	4.6	0.55	15	0.15	4.53	0.5	1.0	1	0	9	1.0	0	0	0.0155	28656	17	1	1	1.0	1.0	1	0	0	9	9	5.28	1	0	痛经了怎么办啊？可以用安琪痛经贴吗？安琪痛经贴有副作用吗？
35	0	2	4	68	8	13	0.51	8.5	0.64	11	0.15	4.99	0.5	0.0	0	0	1	0.2	1	0	0.0353	97599	4161	0.97	1	1.0	1.0	1	0	0	5	5	1.05	1	0	我就是痛经啊，疼的厉害啊，这个安琪痛经贴我可以用吗？是什么成分啊？
35	0	2	4	81	11	13	0.54	7.36	0.83	7	0.18	5.64	0.5	1.0	1	0	2	0.4	0	1	0.0218	26653	40	1	1	1.0	1.0	1	0	0	5	5	2.25	1	0	我就是痛经啊，疼的厉害啊，这个安琪痛经贴我可以用吗？是什么成分啊？
35	0	2	4	94	12	11	0.51	7.83	0.58	15	0.12	6.25	0.5	0.0	0	0	3	0.6	0	0	0.0383	29820	595	1	2	1.0	0.98	1	1	5	5	5	3.45	1	0	我就是痛经啊，疼的厉害啊，这个安琪痛经贴我可以用吗？是什么成分啊？
35	0	2	4	77	14	17	0.66	5.5	0.52	14	2.0	5.63	0.5	0.0	0	0	4	0.8	0	0	0.0198	36201	181	1	1	1.0	1.0	1	0	0	5	5	3.55	1	0	我就是痛经啊，疼的厉害啊，这个安琪痛经贴我可以用吗？是什么成分啊？
35	0	2	4	47	10	1	0.58	4.7	0.88	5	0.07	4.56	0.5	0.0	0	0	5	1.0	0	0	0.016	37194	54	1	1	1.0	1.0	1	1	6	5	5	3.65	1	1	我就是痛经啊，疼的厉害啊，这个安琪痛经贴我可以用吗？是什么成分啊？
32	0	2	4	59	10	14	0.53	5.9	0.87	5	0.17	5.59	0.5	0.0	0	0	1	0.2	1	0	0.0187	102031	445	1	1	1.0	1.0	1	0	0	5	5	1.3	1	0	来大姨妈真的好闹心啊，安琪痛经贴可以贴吗？有没有依赖性吗？
32	0	2	4	73	15	6	0.61	4.87	0.64	15	0.09	5.04	0.5	1.0	1	0	2	0.4	0	1	0.016	37194	54	1	1	1.0	1.0	1	1	6	5	5	2.48	1	0	来大姨妈真的好闹心啊，安琪痛经贴可以贴吗？有没有依赖性吗？
32	0	2	4	71	8	11	0.63	8.88	0.87	3	0.12	5.84	0.5	0.0	0	0	3	0.6	0	0	0.0141	84847	487	1	0	1.0	1.0	2	0	6	5	5	2.68	1	0	来大姨妈真的好闹心啊，安琪痛经贴可以贴吗？有没有依赖性吗？
32	0	2	4	49	8	8	0.61	6.12	0.76	9	0.12	4.71	1	1.0	0	0	4	0.8	0	0	0.0168	16129	61	1	1	1.0	1.0	1	0	0	5	5	5.82	1	1	来大姨妈真的好闹心啊，安琪痛经贴可以贴吗？有没有依赖性吗？
32	0	2	4	49	8	8	0.58	6.12	0.79	8	0.4	5.08	1	0.0	0	0	5	1.0	0	0	0.0144	4019	2	1	1	1.0	1.0	1	0	0	5	5	11.53	1	0	来大姨妈真的好闹心啊，安琪痛经贴可以贴吗？有没有依赖性吗？
3	0	3	4	48	6	5	0.59	8.0	1.0	0	0.4	4.37	0.5	0.0	-2	0	1	0.25	1	0	0.0932	413166	20117	0.98	1	1.0	0.97	1	0	0	4	6	4.12	2	1	2岁小孩都是头上出汗多，头发都湿，晚上睡觉头都是汗，身子没汗
3	0	3	4	49	6	5	0.54	8.17	1.0	0	0.22	4.27	1	0.0	0	0	2	0.5	0	1	0.1048	155030	19294	0.97	1	1.0	1.0	1	0	0	4	6	4.43	2	0	2岁小孩都是头上出汗多，头发都湿，晚上睡觉头都是汗，身子没汗
3	0	3	4	79	14	9	0.59	5.64	0.77	6	0.5	5.82	0.5	1.0	1	0	3	0.75	0	0	0.0148	43052	145	1	2	1.0	1.0	1	2	1	4	6	4.93	1	0	2岁小孩都是头上出汗多，头发都湿，晚上睡觉头都是汗，身子没汗
3	0	3	4	44	7	4	0.51	6.29	0.96	1	0.0	4.82	0.5	0.0	0	0	4	1.0	0	0	0.014	89558	270	1	0	1.0	1.0	2	0	0	4	6	6.12	1	0	2岁小孩都是头上出汗多，头发都湿，晚上睡觉头都是汗，身子没汗
10	0	1	4	57	9	1	0.5	6.33	0.87	5	0.0	4.93	0.5	0.0	0	0	1	0.5	1	0	0.0226	30175	106	1	2	1.0	1.0	1	0	0	2	2	44.68	1	1	10岁女孩可以每两个月喝一次咖啡吗？我家孩子想喝。
10	0	1	4	52	7	3	0.57	7.43	0.96	1	0.14	4.94	1	0.0	0	0	2	1.0	0	1	0.0142	34933	61	1	1	1.0	1.0	1	2	6	2	2	45.3	1	0	10岁女孩可以每两个月喝一次咖啡吗？我家孩子想喝。
16	1	3	4	53	4	7	0.61	13.25	0.96	1	0.17	5.98	0.5	1.0	1	0	1	0.2	1	0	0.0082	15065	11	1	1	1.0	1.0	1	0	0	5	4	65.03	1	0	孩子眼睛一直眨眼睛，但有没有炎症，怎么回事啊
16	1	3	4	71	11	6	0.6	6.45	0.75	7	1.0	5.38	0.5	1.0	1	0	2	0.4	0	1	0.0178	21514	56	1	1	1.0	1.0	1	0	0	5	4	66.48	1	0	孩子眼睛一直眨眼睛，但有没有炎症，怎么回事啊
16	1	3	4	99	12	1	0.56	8.25	0.73	11	0.33	5.24	0.5	1.0	1	0	3	0.6	0	0	0.031	20428	420	0.99	1	1.0	0.96	1	0	0	5	4	3148.57	2	1	孩子眼睛一直眨眼睛，但有没有炎症，怎么回事啊
32	0	2	4	43	8	6	0.62	5.38	0.79	6	0.12	4.81	1	0.0	0	0	1	0.14	1	0	0.016	37194	54	1	1	1.0	1.0	1	1	6	7	7	1.3	1	0	肚子疼，腰疼啊，有的时候来大姨妈还特别的多啊，怎么办啊？安琪痛经贴可以治吗？
32	0	2	4	95	14	17	0.52	6.79	0.72	12	0.29	6.16	0.5	1.0	1	0	2	0.29	0	1	0.0353	97599	4161	0.97	1	1.0	1.0	1	0	0	7	7	1.87	1	0	肚子疼，腰疼啊，有的时候来大姨妈还特别的多啊，怎么办啊？安琪痛经贴可以治吗？
32	0	2	4	64	7	7	0.63	9.14	0.92	2	0.22	5.29	0.5	0.0	0	0	3	0.43	0	0	0.0151	55460	120	1	1	1.0	1.0	1	0	0	7	7	2.17	1	0	肚子疼，腰疼啊，有的时候来大姨妈还特别的多啊，怎么办啊？安琪痛经贴可以治吗？
32	0	2	4	51	6	9	0.57	8.5	0.92	2	0.25	5.53	0.5	0.0	0	0	4	0.57	0	0	0.0088	5711	2	1	1	1.0	1.0	1	0	0	7	7	2.53	1	0	肚子疼，腰疼啊，有的时候来大姨妈还特别的多啊，怎么办啊？安琪痛经贴可以治吗？
32	0	2	4	46	7	8	0.6	6.57	0.92	3	0.14	5.14	0.5	0.0	0	0	5	0.71	0	0	0.0107	23751	12	1	1	1.0	1.0	1	0	0	7	7	2.87	1	1	肚子疼，腰疼啊，有的时候来大姨妈还特别的多啊，怎么办啊？安琪痛经贴可以治吗？
32	0	2	4	50	8	14	0.47	6.25	0.9	3	0.13	4.66	0.5	1.0	0	0	6	0.86	0	0	0.0121	12852	31	1	1	1.0	1.0	1	0	0	7	7	3.05	1	0	肚子疼，腰疼啊，有的时候来大姨妈还特别的多啊，怎么办啊？安琪痛经贴可以治吗？
32	0	2	4	106	16	15	0.58	6.62	0.79	8	0.2	5.22	0.5	0.33	-2	0	7	1.0	0	0	0.0187	24997	29	1	1	1.0	1.0	1	0	0	7	7	7.37	1	0	肚子疼，腰疼啊，有的时候来大姨妈还特别的多啊，怎么办啊？安琪痛经贴可以治吗？
25	0	2	4	72	10	5	0.62	7.2	0.86	3	0.12	5.73	0.5	1.0	0	0	1	0.1	1	0	0.0161	26193	17	1	2	1.0	1.0	1	1	6	10	10	1.83	1	0	这个安琪痛经贴是什么成分啊？是不是没有依赖性啊？
25	0	2	4	72	14	8	0.61	5.14	0.57	10	0.17	5.71	0.5	2.0	2	0	2	0.2	0	1	0.016	37194	54	1	1	1.0	1.0	1	1	6	10	10	3.37	1	0	这个安琪痛经贴是什么成分啊？是不是没有依赖性啊？
25	0	2	4	46	6	6	0.67	7.67	0.89	3	0.17	4.75	0.5	0.0	0	0	3	0.3	0	0	0.0166	21561	19	1	1	1.0	1.0	1	0	0	10	10	4.2	1	0	这个安琪痛经贴是什么成分啊？是不是没有依赖性啊？
25	0	2	4	52	9	6	0.56	5.78	0.88	2	0.2	4.88	0.5	1.0	1	0	4	0.4	0	0	0.0085	54622	97	1	0	0.91	1.0	2	0	0	10	10	4.53	1	0	这个安琪痛经贴是什么成分啊？是不是没有依赖性啊？
25	0	2	4	57	8	5	0.49	7.12	0.85	3	0.33	4.93	0.5	0.0	-1	0	5	0.5	0	0	0.0557	40271	2575	0.97	1	1.0	1.0	1	0	0	10	10	4.9	1	0	这个安琪痛经贴是什么成分啊？是不是没有依赖性啊？
25	0	2	4	65	10	3	0.62	6.5	0.76	6	0.14	4.57	0.5	1.0	1	0	6	0.6	0	0	0.0188	23249	37	1	0	1.0	1.0	6	1	6	10	10	5.58	1	0	这个安琪痛经贴是什么成分啊？是不是没有依赖性啊？
25	0	2	4	63	10	7	0.56	6.3	0.61	10	0.17	5.45	0.5	0.0	0	0	7	0.7	0	0	0.0181	17866	55	1	2	1.0	1.0	1	2	6	10	10	5.88	1	0	这个安琪痛经贴是什么成分啊？是不是没有依赖性啊？
25	0	2	4	55	7	6	0.57	7.86	0.73	8	0.07	5.48	0.5	0.0	0	0	8	0.8	0	0	0.0141	4266	8	1	0	1.0	1.0	2	0	0	10	10	6.12	1	0	这个安琪痛经贴是什么成分啊？是不是没有依赖性啊？
25	0	2	4	150	11	14	0.69	13.64	0.77	10	0.17	8.66	0.5	0.0	-2	0	9	0.9	0	0	0.0211	6350	12	1	0	1.0	1.0	2	1	6	10	10	6.25	1	1	这个安琪痛经贴是什么成分啊？是不是没有依赖性啊？
25	0	2	4	48	9	6	0.64	5.33	0.64	8	0.25	4.96	0.5	0.0	0	0	10	1.0	0	0	0.0126	8577	17	1	1	1.0	1.0	1	0	0	10	10	9.17	1	0	这个安琪痛经贴是什么成分啊？是不是没有依赖性啊？
32	0	2	4	47	5	4	0.57	9.4	0.88	2	0.11	4.53	0.5	0.0	0	0	1	0.11	1	0	0.1048	155030	19294	0.97	1	1.0	1.0	1	0	0	9	8	2.1	1	0	姨妈疼，谁能受得了啊？这个安琪痛经贴怎么贴的那？
32	0	2	4	79	13	9	0.51	6.08	0.85	11	0.04	6.07	0.5	1.0	1	0	2	0.22	0	1	0.0168	24173	35	1	0	1.0	1.0	2	0	0	9	8	2.62	1	0	姨妈疼，谁能受得了啊？这个安琪痛经贴怎么贴的那？
32	0	2	4	61	7	23	0.43	8.71	1.0	2	0.1	3.9	0.5	0.0	0	0	3	0.33	0	0	0.013	11965	7	1	1	1.0	1.0	1	0	0	9	8	2.78	1	0	姨妈疼，谁能受得了啊？这个安琪痛经贴怎么贴的那？
32	0	2	4	60	7	10	0.6	8.57	0.85	5	0.33	5.32	0.5	1.0	1	0	4	0.44	0	0	0.0097	11063	14	1	0	1.0	1.0	2	0	0	9	8	3.2	1	0	姨妈疼，谁能受得了啊？这个安琪痛经贴怎么贴的那？
32	0	2	4	58	8	3	0.55	7.25	0.9	6	0.25	4.7	0.5	0.0	0	0	5	0.56	0	0	0.016	37194	54	1	1	1.0	1.0	1	0	0	9	8	3.83	1	0	姨妈疼，谁能受得了啊？这个安琪痛经贴怎么贴的那？
32	0	2	4	78	14	4	0.58	5.57	0.79	19	0.1	5.09	0.5	3.0	3	0	6	0.67	0	0	0.0146	1507	4	1	1	1.0	1.0	1	1	6	9	8	4.02	1	0	姨妈疼，谁能受得了啊？这个安琪痛经贴怎么贴的那？
32	0	2	4	77	8	10	0.62	9.62	0.83	8	0.2	5.49	0.5	0.0	0	0	7	0.78	0	0	0.0181	17866	55	1	2	1.0	1.0	1	2	6	9	8	4.23	1	1	姨妈疼，谁能受得了啊？这个安琪痛经贴怎么贴的那？
32	0	2	4	65	8	5	0.59	8.12	0.96	1	0.33	5.77	0.5	0.0	0	0	8	0.89	0	0	0.0125	4879	4	1	1	1.0	1.0	1	0	0	9	8	5.17	1	0	姨妈疼，谁能受得了啊？这个安琪痛经贴怎么贴的那？
8	1	3	4	90	11	3	0.58	8.18	0.79	9	0.33	5.76	0.5	1.0	0	0	1	0.25	1	0	0.0126	40439	104	1	0	1.0	1.0	2	0	0	4	4	5.7	1	0	孩子不和同学玩，不爱说话，老师说上课也不听讲，很急，怎么办
8	1	3	4	72	12	3	0.62	6.0	0.85	4	0.09	5.16	1	1.0	0	0	2	0.5	0	1	0.0197	120076	239	1	0	1.0	0.98	3	0	0	4	4	6.1	1	0	孩子不和同学玩，不爱说话，老师说上课也不听讲，很急，怎么办
8	1	3	4	97	13	11	0.53	7.46	0.78	9	0.0	6.43	1	1.0	0	0	3	0.75	0	0	0.6827	104	17	1	1	1.0	0.96	1	0	0	4	4	403.68	2	1	孩子不和同学玩，不爱说话，老师说上课也不听讲，很急，怎么办
5	1	3	4	45	5	7	0.58	9.0	1.0	0	0.0	5.16	0.5	0.0	0	0	1	0.2	1	0	0.0197	120076	239	1	0	1.0	0.94	3	0	0	5	5	0.78	1	0	孩子吐口水，摇头，翻白眼，学习不行，是什么病啊
5	1	3	4	96	13	15	0.67	7.38	0.82	7	0.0	6.33	0.5	3.0	3	0	2	0.4	0	1	0.0187	102031	445	1	1	1.0	1.0	1	0	0	5	5	0.83	1	0	孩子吐口水，摇头，翻白眼，学习不行，是什么病啊
5	1	3	4	43	8	14	0.65	5.38	0.95	1	0.0	5.04	0.5	0.0	0	0	3	0.6	0	0	0.0172	139144	649	1	1	1.0	1.0	1	0	0	5	5	1.13	1	0	孩子吐口水，摇头，翻白眼，学习不行，是什么病啊
5	1	3	4	97	9	12	0.5	10.78	0.89	5	0.36	6.48	0.5	2.0	2	1	4	0.8	0	0	0.6827	104	17	1	1	1.0	0.9	1	0	0	5	5	399.68	2	1	孩子吐口水，摇头，翻白眼，学习不行，是什么病啊
7	0	1	4	60	10	11	0.6	6.0	1.0	0	0.18	4.96	0.5	0.0	-1	0	1	0.17	1	0	0.0096	5922	7	1	0	1.0	1.0	2	0	0	6	4	2.37	1	0	孩子6岁，嗓子总是疼痛，最近一周持续疼痛，医院检查血常规正常，服用了一段时间阿奇，蒲地蓝，期间有嗓子嘶哑症状，都没有效果。无其他任何症状，只是嗓子疼，以前做过喉镜有声带小结，不严重。
7	0	1	4	85	16	22	0.67	5.31	0.91	6	0.44	6.76	0.5	1.0	1	0	2	0.33	0	1	0.0229	8241	25	1	0	1.0	1.0	2	2	6	6	4	2.7	1	0	孩子6岁，嗓子总是疼痛，最近一周持续疼痛，医院检查血常规正常，服用了一段时间阿奇，蒲地蓝，期间有嗓子嘶哑症状，都没有效果。无其他任何症状，只是嗓子疼，以前做过喉镜有声带小结，不严重。
7	0	1	4	54	9	9	0.58	6.0	0.91	5	0.2	5.47	1	0.0	0	0	3	0.5	0	0	0.0125	76537	182	1	2	1.0	1.0	1	0	0	6	4	3.02	1	0	孩子6岁，嗓子总是疼痛，最近一周持续疼痛，医院检查血常规正常，服用了一段时间阿奇，蒲地蓝，期间有嗓子嘶哑症状，都没有效果。无其他任何症状，只是嗓子疼，以前做过喉镜有声带小结，不严重。
7	0	1	4	79	12	20	0.69	6.58	0.95	4	0.78	5.98	1	0.0	0	0	4	0.67	0	0	0.007	24612	32	1	0	1.0	1.0	2	0	0	6	4	5.75	1	1	孩子6岁，嗓子总是疼痛，最近一周持续疼痛，医院检查血常规正常，服用了一段时间阿奇，蒲地蓝，期间有嗓子嘶哑症状，都没有效果。无其他任何症状，只是嗓子疼，以前做过喉镜有声带小结，不严重。
28	0	1	4	52	9	9	0.72	5.78	0.95	3	0.7	5.42	1	0.0	-1	0	1	0.33	1	0	0.0186	6556	6	1	0	1.0	1.0	6	0	0	3	5	1.5	2	0	上个月先从发烧感冒开始，最后导致肺炎，输液五天，口服消炎药还有医生开的中药、化痰止咳的，前前后后半个月，吃完药复查已经好了，最近几天天气不好，咳嗽又开始了，肺部会痒
28	0	1	4	43	8	10	0.62	5.38	0.96	2	0.39	5.37	0.5	0.0	0	0	2	0.67	0	1	0.016	37194	54	1	1	1.0	1.0	1	1	6	3	5	3.05	2	1	上个月先从发烧感冒开始，最后导致肺炎，输液五天，口服消炎药还有医生开的中药、化痰止咳的，前前后后半个月，吃完药复查已经好了，最近几天天气不好，咳嗽又开始了，肺部会痒
28	0	1	4	74	14	18	0.63	5.29	0.94	3	0.86	5.89	0.5	1.0	1	0	3	1.0	0	0	0.0053	6037	7	1	0	1.0	1.0	2	0	0	3	5	3.48	1	0	上个月先从发烧感冒开始，最后导致肺炎，输液五天，口服消炎药还有医生开的中药、化痰止咳的，前前后后半个月，吃完药复查已经好了，最近几天天气不好，咳嗽又开始了，肺部会痒
5	1	1	4	73	13	14	0.73	5.62	0.93	3	2.4	5.89	1	0.0	0	0	1	0.14	1	0	0.0294	41122	249	1	1	1.0	1.0	1	0	0	7	7	1.47	1	1	发烧5天，最高39.7，流鼻涕、咳嗽，医院检查两次血常规白细胞和C反应蛋白都正常，说是病毒感染，开了头孢克洛、兰岑口服液、小儿氨酚那敏。吃了4天还是发烧。今天中午38.8.到底什么原因不退烧？
5	1	1	4	44	8	5	0.57	5.5	0.98	1	0.92	4.64	0.5	1.0	1	0	2	0.29	0	1	0.016	37194	54	1	1	0.97	1.0	1	1	6	7	7	1.95	1	0	发烧5天，最高39.7，流鼻涕、咳嗽，医院检查两次血常规白细胞和C反应蛋白都正常，说是病毒感染，开了头孢克洛、兰岑口服液、小儿氨酚那敏。吃了4天还是发烧。今天中午38.8.到底什么原因不退烧？
5	1	1	4	114	16	13	0.53	7.12	0.8	17	2.4	6.61	0.5	1.0	1	0	3	0.43	0	0	0.0344	67625	1301	0.99	1	1.0	1.0	1	0	0	7	7	3.82	1	0	发烧5天，最高39.7，流鼻涕、咳嗽，医院检查两次血常规白细胞和C反应蛋白都正常，说是病毒感染，开了头孢克洛、兰岑口服液、小儿氨酚那敏。吃了4天还是发烧。今天中午38.8.到底什么原因不退烧？
5	1	1	4	45	6	5	0.53	7.5	0.96	2	1.71	4.48	0.5	0.0	0	0	4	0.57	0	0	0.0109	24574	27	1	1	0.96	1.0	1	1	6	7	7	4.17	1	0	发烧5天，最高39.7，流鼻涕、咳嗽，医院检查两次血常规白细胞和C反应蛋白都正常，说是病毒感染，开了头孢克洛、兰岑口服液、小儿氨酚那敏。吃了4天还是发烧。今天中午38.8.到底什么原因不退烧？
5	1	1	4	49	5	7	0.6	9.8	0.96	1	1.2	5.03	0.5	0.0	0	0	5	0.71	0	0	0.0137	5929	10	1	0	1.0	0.97	6	0	0	7	7	4.33	1	0	发烧5天，最高39.7，流鼻涕、咳嗽，医院检查两次血常规白细胞和C反应蛋白都正常，说是病毒感染，开了头孢克洛、兰岑口服液、小儿氨酚那敏。吃了4天还是发烧。今天中午38.8.到底什么原因不退烧？
5	1	1	4	62	11	10	0.54	5.64	0.93	4	1.09	5.03	0.5	0.0	0	0	6	0.86	0	0	0.0256	176807	2213	1	4	1.0	1.0	2	3	6	7	7	6.07	1	0	发烧5天，最高39.7，流鼻涕、咳嗽，医院检查两次血常规白细胞和C反应蛋白都正常，说是病毒感染，开了头孢克洛、兰岑口服液、小儿氨酚那敏。吃了4天还是发烧。今天中午38.8.到底什么原因不退烧？
5	1	1	4	79	14	11	0.53	5.64	0.89	8	0.2	5.96	1	1.5	1	0	7	1.0	0	0	0.0067	7749	9	1	1	1.0	0.96	1	0	0	7	7	6.43	1	0	发烧5天，最高39.7，流鼻涕、咳嗽，医院检查两次血常规白细胞和C反应蛋白都正常，说是病毒感染，开了头孢克洛、兰岑口服液、小儿氨酚那敏。吃了4天还是发烧。今天中午38.8.到底什么原因不退烧？
8	0	1	4	59	10	10	0.57	5.9	0.83	4	0.4	5.5	1	0.0	0	0	1	0.09	1	0	0.0887	16143	76	0.92	1	1.0	1.0	1	0	0	11	11	0.7	1	0	去医院做了CT检查等，没有检查出来是怎么回事？谢谢
8	0	1	4	54	4	5	0.47	13.5	0.97	0	0.29	4.83	0.5	0.0	-1	0	2	0.18	0	1	0.0171	14477	32	1	2	1.0	0.92	1	0	0	11	11	2.0	1	0	去医院做了CT检查等，没有检查出来是怎么回事？谢谢
8	0	1	4	85	12	7	0.53	7.08	0.87	3	0.15	6.57	0.5	1.0	0	0	3	0.27	0	0	0.0254	9728	106	1	1	1.0	1.0	1	0	0	11	11	2.83	1	0	去医院做了CT检查等，没有检查出来是怎么回事？谢谢
8	0	1	4	85	12	13	0.64	7.08	0.93	1	0.25	6.61	0.5	1.0	0	0	4	0.36	0	0	0.0204	22765	36	1	1	1.0	1.0	1	2	6	11	11	2.87	1	0	去医院做了CT检查等，没有检查出来是怎么回事？谢谢
8	0	1	4	56	9	8	0.56	6.22	1.0	0	0.25	4.92	0.5	1.0	1	0	5	0.45	0	0	0.0256	176807	2213	1	2	1.0	1.0	1	1	6	11	11	3.08	1	0	去医院做了CT检查等，没有检查出来是怎么回事？谢谢
8	0	1	4	63	10	8	0.62	6.3	0.84	5	0.1	4.41	1	0.0	0	0	6	0.55	0	0	0.0151	22430	71	1	4	1.0	1.0	2	3	6	11	11	3.47	1	0	去医院做了CT检查等，没有检查出来是怎么回事？谢谢
8	0	1	4	45	6	20	0.62	7.5	1.0	0	0.25	4.07	0.5	0.0	0	0	7	0.64	0	0	0.006	67714	67	1	1	1.0	1.0	1	0	0	11	11	3.48	2	1	去医院做了CT检查等，没有检查出来是怎么回事？谢谢
8	0	1	4	68	10	8	0.51	6.8	0.88	4	0.2	5.52	1	0.0	0	0	8	0.73	0	0	0.0076	10237	6	1	3	1.0	0.98	2	2	1	11	11	3.53	1	0	去医院做了CT检查等，没有检查出来是怎么回事？谢谢
8	0	1	4	83	12	10	0.47	6.92	0.83	6	0.22	6.48	0.5	1.0	1	0	9	0.82	0	0	0.0603	131828	5787	0.99	3	1.0	1.0	2	1	5	11	11	12.75	1	0	去医院做了CT检查等，没有检查出来是怎么回事？谢谢
8	0	1	4	68	8	9	0.6	8.5	0.81	5	0.27	5.37	0.5	0.0	0	0	10	0.91	0	0	0.0166	55457	201	1	3	1.0	1.0	1	2	5	11	11	906.2	1	0	去医院做了CT检查等，没有检查出来是怎么回事？谢谢
12	1	1	4	40	9	15	0.48	4.44	0.94	1	0.5	4.53	0.5	0.0	0	0	1	0.17	1	0	0.0172	139144	649	1	1	1.0	1.0	1	0	0	6	6	0.4	1	0	感冒好了以后，一直干咳和流鼻涕，还有时吐水
12	1	1	4	71	9	8	0.67	7.89	0.91	2	0.27	5.6	0.5	1.0	1	0	2	0.33	0	1	0.0166	42687	38	1	0	1.0	1.0	6	0	0	6	6	0.43	1	0	感冒好了以后，一直干咳和流鼻涕，还有时吐水
12	1	1	4	45	6	15	0.56	7.5	0.95	1	0.19	4.91	0.5	0.0	0	0	3	0.5	0	0	0.1059	51799	5130	0.99	1	1.0	1.0	1	0	0	6	6	1.32	1	0	感冒好了以后，一直干咳和流鼻涕，还有时吐水
12	1	1	4	62	9	21	0.53	6.89	0.9	2	0.33	6.13	0.5	0.0	0	0	4	0.67	0	0	0.0118	28219	72	1	0	1.0	1.0	6	0	0	6	6	1.65	2	1	感冒好了以后，一直干咳和流鼻涕，还有时吐水
12	1	1	4	62	7	12	0.61	8.86	1.0	0	0.3	5.6	0.5	0.0	0	0	5	0.83	0	0	0.014	89558	270	1	2	0	0	1	2	0	6	6	1.92	1	0	感冒好了以后，一直干咳和流鼻涕，还有时吐水
25	0	1	4	51	7	10	0.55	7.29	0.93	4	0.38	5.17	0.5	1.0	0	0	1	0.2	1	0	0.0205	150762	1052	1	1	1.0	1.0	1	1	1	5	5	74.67	1	1	有半年时间长，嘴巴张不开，左边腮帮骨头像被卡住了一样，右边腮帮没事，早上刚起来嘴只能张一指宽，情况好的情况下也就能张两指宽，躺着的时候比较严重，吃东西左边腮帮会很酸，强制张开吃东西会咯咯响，以前喜欢吃硬东西。
25	0	1	4	75	9	8	0.62	8.33	0.81	14	0.5	6.17	0.5	1.0	1	0	2	0.4	0	1	0.0174	4321	19	1	1	1.0	1.0	1	2	6	5	5	149.67	1	0	有半年时间长，嘴巴张不开，左边腮帮骨头像被卡住了一样，右边腮帮没事，早上刚起来嘴只能张一指宽，情况好的情况下也就能张两指宽，躺着的时候比较严重，吃东西左边腮帮会很酸，强制张开吃东西会咯咯响，以前喜欢吃硬东西。
25	0	1	4	50	6	6	0.56	8.33	0.87	13	1.0	4.83	0.5	0.0	0	0	3	0.6	0	0	0.0092	1627	5	1	2	1.0	1.0	1	0	0	5	5	243.6	1	0	有半年时间长，嘴巴张不开，左边腮帮骨头像被卡住了一样，右边腮帮没事，早上刚起来嘴只能张一指宽，情况好的情况下也就能张两指宽，躺着的时候比较严重，吃东西左边腮帮会很酸，强制张开吃东西会咯咯响，以前喜欢吃硬东西。
25	0	1	4	86	11	3	0.7	7.82	0.97	3	0.21	6.01	1	0.0	0	0	4	0.8	0	0	0.064	28096	1576	0.99	0	1.0	1.0	6	0	0	5	5	245.12	1	0	有半年时间长，嘴巴张不开，左边腮帮骨头像被卡住了一样，右边腮帮没事，早上刚起来嘴只能张一指宽，情况好的情况下也就能张两指宽，躺着的时候比较严重，吃东西左边腮帮会很酸，强制张开吃东西会咯咯响，以前喜欢吃硬东西。
25	0	1	4	70	11	14	0.55	6.36	1.0	0	1.67	6.04	0.5	1.0	1	0	5	1.0	0	0	0.0047	26855	11	1	1	1.0	1.0	4	3	1	5	5	640197.15	1	0	有半年时间长，嘴巴张不开，左边腮帮骨头像被卡住了一样，右边腮帮没事，早上刚起来嘴只能张一指宽，情况好的情况下也就能张两指宽，躺着的时候比较严重，吃东西左边腮帮会很酸，强制张开吃东西会咯咯响，以前喜欢吃硬东西。
1	0	2	4	77	8	6	0.52	9.62	0.87	16	3.33	6.42	0.5	1.0	1	0	1	0.2	1	0	0.0281	69164	1725	0.97	0	0.98	1.0	6	0	0	5	7	30.22	1	0	宝宝出生没打卡介苗，十个月去防疫站先做皮试，后发现局部红肿，医生说宝宝再也不能打卡介苗了，要家里的大人都去检查是否有结核病，但是小宝（我家是双胞胎，两姐妹是同卵双胎）妹妹却可以打，家里人一直都是一起带的她们，如果姐姐有感染，妹妹怎么会没有？医生的建议是先大人做检查，如果大人没有结核病，就只用观察宝宝情况，如果万一有，就得预防治疗了。我想问下大人怎么检查和排除结核病？如果宝宝不打疫苗，以后对她有什么影响？还有就是上幼儿园上学不是都需要打全疫苗，会不会这个有影响？
1	0	2	4	58	9	3	0.58	6.44	0.69	30	1.25	4.81	1	0.0	0	0	2	0.4	0	1	0.0332	11844	41	1	2	0.93	1.0	1	0	0	5	7	60.05	3	1	宝宝出生没打卡介苗，十个月去防疫站先做皮试，后发现局部红肿，医生说宝宝再也不能打卡介苗了，要家里的大人都去检查是否有结核病，但是小宝（我家是双胞胎，两姐妹是同卵双胎）妹妹却可以打，家里人一直都是一起带的她们，如果姐姐有感染，妹妹怎么会没有？医生的建议是先大人做检查，如果大人没有结核病，就只用观察宝宝情况，如果万一有，就得预防治疗了。我想问下大人怎么检查和排除结核病？如果宝宝不打疫苗，以后对她有什么影响？还有就是上幼儿园上学不是都需要打全疫苗，会不会这个有影响？
1	0	2	4	50	5	8	0.58	10.0	0.92	9	0.83	4.14	1	0.0	0	0	3	0.6	0	0	0.0434	19891	566	1	3	0.93	1.0	1	0	0	5	7	118.48	1	0	宝宝出生没打卡介苗，十个月去防疫站先做皮试，后发现局部红肿，医生说宝宝再也不能打卡介苗了，要家里的大人都去检查是否有结核病，但是小宝（我家是双胞胎，两姐妹是同卵双胎）妹妹却可以打，家里人一直都是一起带的她们，如果姐姐有感染，妹妹怎么会没有？医生的建议是先大人做检查，如果大人没有结核病，就只用观察宝宝情况，如果万一有，就得预防治疗了。我想问下大人怎么检查和排除结核病？如果宝宝不打疫苗，以后对她有什么影响？还有就是上幼儿园上学不是都需要打全疫苗，会不会这个有影响？
1	0	2	4	144	23	12	0.73	6.26	0.69	50	3.33	7.27	0.5	0.25	-3	0	4	0.8	0	0	0.1968	10566	1950	0.99	2	0	0	1	0	0	5	7	7849.9	1	0	宝宝出生没打卡介苗，十个月去防疫站先做皮试，后发现局部红肿，医生说宝宝再也不能打卡介苗了，要家里的大人都去检查是否有结核病，但是小宝（我家是双胞胎，两姐妹是同卵双胎）妹妹却可以打，家里人一直都是一起带的她们，如果姐姐有感染，妹妹怎么会没有？医生的建议是先大人做检查，如果大人没有结核病，就只用观察宝宝情况，如果万一有，就得预防治疗了。我想问下大人怎么检查和排除结核病？如果宝宝不打疫苗，以后对她有什么影响？还有就是上幼儿园上学不是都需要打全疫苗，会不会这个有影响？
1	0	2	4	41	9	3	0.66	4.56	0.74	20	0.2	4.42	0.5	0.0	0	0	5	1.0	0	0	0.0044	6431	0	1	1	1.0	1.0	4	1	6	5	7	367189.78	1	0	宝宝出生没打卡介苗，十个月去防疫站先做皮试，后发现局部红肿，医生说宝宝再也不能打卡介苗了，要家里的大人都去检查是否有结核病，但是小宝（我家是双胞胎，两姐妹是同卵双胎）妹妹却可以打，家里人一直都是一起带的她们，如果姐姐有感染，妹妹怎么会没有？医生的建议是先大人做检查，如果大人没有结核病，就只用观察宝宝情况，如果万一有，就得预防治疗了。我想问下大人怎么检查和排除结核病？如果宝宝不打疫苗，以后对她有什么影响？还有就是上幼儿园上学不是都需要打全疫苗，会不会这个有影响？
38	0	2	4	50	9	5	0.53	5.56	0.87	4	0.17	4.53	0.5	1.0	1	0	1	0.2	1	0	0.016	37194	54	1	1	1.0	1.0	1	1	6	5	5	1.77	1	0	这个痛经贴是什么时候贴的呀?没有副作用吗？
38	0	2	4	72	9	6	0.57	8.0	0.84	9	0.09	5.01	0.5	1.0	1	0	2	0.4	0	1	0.1048	155030	19294	0.97	1	1.0	1.0	1	0	0	5	5	1.78	1	0	这个痛经贴是什么时候贴的呀?没有副作用吗？
38	0	2	4	53	6	11	0.66	8.83	0.75	8	0.1	4.88	0.5	0.0	0	0	3	0.6	0	0	0.0315	20432	573	0.97	1	1.0	1.0	1	0	0	5	5	2.58	1	0	这个痛经贴是什么时候贴的呀?没有副作用吗？
38	0	2	4	53	8	10	0.5	6.62	0.93	1	0.5	5.46	0.5	0.0	0	0	4	0.8	0	0	0.0152	88013	202	1	0	1.0	1.0	2	1	6	5	5	3.37	1	0	这个痛经贴是什么时候贴的呀?没有副作用吗？
38	0	2	4	98	10	2	0.65	9.8	0.93	14	0.1	4.6	0.5	0.0	-1	0	5	1.0	0	0	0.0339	264977	2824	1	1	1.0	1.0	1	0	0	5	5	4.48	1	1	这个痛经贴是什么时候贴的呀?没有副作用吗？
30	0	2	4	52	9	10	0.49	5.78	1.0	0	0.07	5.15	0.5	0.0	0	0	1	0.33	1	0	0.0172	139144	649	1	1	1.0	1.0	1	0	0	3	3	4.73	1	0	就是来姨妈的时候特别疼啊，然后会吐。很不舒服啊。
30	0	2	4	84	13	14	0.66	6.46	1.0	0	0.14	6.34	1	1.0	1	0	2	0.67	0	1	0.0267	112049	942	1	1	1.0	1.0	1	0	0	3	3	10.72	1	0	就是来姨妈的时候特别疼啊，然后会吐。很不舒服啊。
30	0	2	4	44	9	7	0.6	4.89	1.0	0	1.67	4.95	1	0.0	0	0	3	1.0	0	0	0.016	37194	54	1	1	1.0	1.0	1	1	6	3	3	10.95	1	1	就是来姨妈的时候特别疼啊，然后会吐。很不舒服啊。
1	0	1	4	48	7	3	0.58	6.86	1.0	0	0.5	4.83	0.5	0.0	0	0	1	0.12	1	0	0.0137	5929	10	1	0	1.0	0.98	6	0	0	8	6	0.55	1	0	女，一岁3个月，很多汗，请问可以吃什么来改善
1	0	1	4	57	4	10	0.59	14.25	0.95	0	0.38	5.2	0.5	0.0	0	0	2	0.25	0	1	0.0514	34812	2096	0.99	1	1.0	1.0	1	0	0	8	6	1.28	1	1	女，一岁3个月，很多汗，请问可以吃什么来改善
1	0	1	4	75	13	13	0.64	5.77	1.0	1	0.56	5.67	0.5	1.0	1	0	3	0.38	0	0	0.0166	21561	19	1	0	1.0	1.0	6	0	0	8	6	1.67	1	0	女，一岁3个月，很多汗，请问可以吃什么来改善
1	0	1	4	44	7	9	0.44	6.29	1.0	0	1.67	5.13	0.5	0.0	0	0	4	0.5	0	0	0.0124	26510	30	1	1	1.0	1.0	1	0	0	8	6	1.97	1	0	女，一岁3个月，很多汗，请问可以吃什么来改善
1	0	1	4	43	7	3	0.54	6.14	1.0	0	0.31	4.04	0.5	0.0	-1	0	5	0.62	0	0	0.016	1750	8	1	0	1.0	1.0	2	2	6	8	6	1.97	1	0	女，一岁3个月，很多汗，请问可以吃什么来改善
1	0	1	4	50	7	16	0.69	7.14	0.82	2	0.25	4.92	0.5	0.0	0	0	6	0.75	0	0	0.0168	24173	35	1	1	1.0	1.0	1	0	0	8	6	2.07	1	0	女，一岁3个月，很多汗，请问可以吃什么来改善
7	1	1	4	52	7	4	0.61	7.43	0.94	1	0.08	4.39	0.5	0.0	0	0	1	0.14	1	0	0.0113	3992	6	1	0	1.0	1.0	2	0	0	7	8	1.02	1	0	不怎么说话，叫他也不答应，在家坐着也不动，怎么办啊
7	1	1	4	75	12	12	0.67	6.25	0.95	1	1.0	5.57	1	1.0	0	0	2	0.29	0	1	0.0113	3615	10	1	0	1.0	1.0	3	0	0	7	8	1.35	1	0	不怎么说话，叫他也不答应，在家坐着也不动，怎么办啊
7	1	1	4	43	6	1	0.66	7.17	1.0	0	0.5	5.01	0.5	0.0	0	0	3	0.43	0	0	0.0122	21988	42	1	1	1.0	1.0	1	1	1	7	8	2.28	1	0	不怎么说话，叫他也不答应，在家坐着也不动，怎么办啊
7	1	1	4	61	9	2	0.57	6.78	1.0	0	0.33	4.5	1	0.0	0	0	4	0.57	0	0	0.0122	13819	25	1	1	1.0	1.0	1	0	0	7	8	2.7	1	0	不怎么说话，叫他也不答应，在家坐着也不动，怎么办啊
7	1	1	4	65	9	3	0.63	7.22	1.0	0	0.5	5.24	0.5	0.0	-1	0	5	0.71	0	0	0.017	42287	121	1	0	1.0	1.0	2	0	0	7	8	3.08	1	0	不怎么说话，叫他也不答应，在家坐着也不动，怎么办啊
7	1	1	4	70	11	2	0.7	6.36	0.96	1	0.25	5.42	1	1.0	1	0	6	0.86	0	0	0.0138	3828	8	1	1	1.0	1.0	1	1	6	7	8	4.73	1	0	不怎么说话，叫他也不答应，在家坐着也不动，怎么办啊
7	1	1	4	64	9	4	0.44	7.11	1.0	0	0.33	5.29	0.5	2.0	1	0	7	1.0	0	0	0.6827	104	17	1	1	1.0	0.95	1	0	0	7	8	4149.7	2	1	不怎么说话，叫他也不答应，在家坐着也不动，怎么办啊
9	1	1	4	43	5	3	0.6	8.6	1.0	0	0.1	4.23	0.5	0.0	0	0	1	0.2	1	0	0.013	52646	144	1	1	1.0	1.0	1	0	0	5	6	1.43	1	0	孩子9岁了还尿床，一周得尿两三次，是不是病啊
9	1	1	4	86	14	10	0.68	6.14	0.8	6	0.08	5.42	0.5	1.0	1	0	2	0.4	0	1	0.0256	176807	2213	1	4	1.0	1.0	2	3	6	5	6	3.62	1	0	孩子9岁了还尿床，一周得尿两三次，是不是病啊
9	1	1	4	76	13	12	0.74	5.85	0.96	1	0.11	6.18	0.5	0.0	0	0	3	0.6	0	0	0.0157	6057	15	1	1	1.0	1.0	1	0	0	5	6	4.52	1	0	孩子9岁了还尿床，一周得尿两三次，是不是病啊
9	1	1	4	46	10	9	0.59	4.6	0.89	2	0.05	5.21	1	0.0	0	0	4	0.8	0	0	0.0198	12720	27	1	2	1.0	1.0	1	0	0	5	6	5.83	1	0	孩子9岁了还尿床，一周得尿两三次，是不是病啊
9	1	1	4	112	14	20	0.62	8.0	0.86	6	0.0	6.64	0.5	1.0	1	0	5	1.0	0	0	0.6827	104	17	1	1	1.0	0.93	1	0	0	5	6	4145.9	2	1	孩子9岁了还尿床，一周得尿两三次，是不是病啊
9	1	1	4	42	7	16	0.54	6.0	1.0	0	0.0	5.11	1	0.0	0	0	1	0.33	1	0	0.0172	139144	649	1	1	1.0	1.0	1	0	0	3	4	1.28	1	0	孩子上课不听讲，爱乱动，老师天天找我麻烦
9	1	1	4	70	9	4	0.62	7.78	0.83	5	0.0	5.33	1	2.0	2	0	2	0.67	0	1	0.013	52646	144	1	1	1.0	1.0	1	0	0	3	4	2.92	1	0	孩子上课不听讲，爱乱动，老师天天找我麻烦
9	1	1	4	81	9	5	0.54	9.0	0.87	5	1.0	6.48	0.5	3.0	2	0	3	1.0	0	0	0.6827	104	17	1	1	1.0	0.94	1	0	0	3	4	4136.8	2	1	孩子上课不听讲，爱乱动，老师天天找我麻烦
8	1	3	4	52	7	2	0.6	7.43	0.78	7	2.0	4.92	0.5	0.0	0	0	1	0.5	1	0	0.0557	40271	2575	0.97	1	1.0	1.0	1	0	0	2	2	11.5	1	1	8岁男孩，性格比较开朗。但近一年交流中发现孩子有时候会说“大不了就死了呗”“想杀了我自己”，一个这么小的孩子为什么会有这样的想法，这算是抑郁症吗？？
8	1	3	4	47	6	1	0.51	7.83	1.0	0	0.83	4.94	0.5	0.0	0	0	2	1.0	0	1	0.1048	155030	19294	0.97	1	1.0	1.0	1	0	0	2	2	12.3	1	0	8岁男孩，性格比较开朗。但近一年交流中发现孩子有时候会说“大不了就死了呗”“想杀了我自己”，一个这么小的孩子为什么会有这样的想法，这算是抑郁症吗？？
1	1	2	4	70	11	6	0.55	6.36	0.91	9	0.36	6.18	0.5	2.0	2	0	1	0.25	1	0	0.0156	33233	79	1	0	1.0	1.0	2	0	0	4	3	77.8	1	0	5.2斤足月出生，满月未增重（满月时每吨50毫升，三到四个小时一次），去医院查出肺炎和营养不良住院20天，住院期间鼻饲喂养，核磁、CT、神经、B超、脑电图、遗传代谢等均无问题后出院。出院后每次只喝15毫升左右就不喝了。目前仍旧鼻饲喂养。。。求问专家孩子是怎么了？如何锻炼他自己的吸允能力？鼻饲30天对孩子来说有依赖性吗？
1	1	2	4	152	27	14	0.6	5.63	0.97	10	0.5	6.19	0.5	0.0	0	0	2	0.5	0	1	0.1667	6	1	1	1	1.0	1.0	1	0	0	4	3	218.77	1	1	5.2斤足月出生，满月未增重（满月时每吨50毫升，三到四个小时一次），去医院查出肺炎和营养不良住院20天，住院期间鼻饲喂养，核磁、CT、神经、B超、脑电图、遗传代谢等均无问题后出院。出院后每次只喝15毫升左右就不喝了。目前仍旧鼻饲喂养。。。求问专家孩子是怎么了？如何锻炼他自己的吸允能力？鼻饲30天对孩子来说有依赖性吗？
1	1	2	4	48	7	10	0.43	6.86	0.83	14	1.0	3.82	0.5	0.0	0	0	3	0.75	0	0	0.0023	9074	0	1	3	1.0	1.0	1	2	6	4	3	646379.23	1	0	5.2斤足月出生，满月未增重（满月时每吨50毫升，三到四个小时一次），去医院查出肺炎和营养不良住院20天，住院期间鼻饲喂养，核磁、CT、神经、B超、脑电图、遗传代谢等均无问题后出院。出院后每次只喝15毫升左右就不喝了。目前仍旧鼻饲喂养。。。求问专家孩子是怎么了？如何锻炼他自己的吸允能力？鼻饲30天对孩子来说有依赖性吗？
1	0	2	4	54	7	8	0.62	7.71	0.88	11	0.8	5.0	0.5	1.0	1	0	1	0.25	1	0	0.0134	19126	25	1	3	1.0	1.0	2	0	0	4	4	51.73	1	1	宝宝5个半月，母乳喂养，添加辅食有半个月左右，前天我喂了大的胡萝卜半根的胡萝卜泥，应该是喂多了，前天半夜吐了好几次，但昨天一白天宝宝状态都很不错，就是粑粑拉的次数多，每次还就拉一点点，不过到了昨天下午开始，宝宝就总是爱哭，到了晚上明明睡着了，可是不到半小时就会醒，很不舒服的样子，没一会有睡着了，但是过一会又醒，还是很不舒服的样子，凌晨左右才睡踏实，今天早上又是拉了小粑粑，还是很使劲才拉出一点点的粑粑。我想请问下大夫，宝宝大便从原来2天左右一次，到现在一天尿少.粑粑多，每次还就一点点粑粑，和半夜无缘无故哭，
1	0	2	4	53	8	10	0.47	6.62	0.99	1	0.89	4.39	0.5	1.0	1	0	2	0.5	0	1	0.0125	76537	182	1	0	1.0	1.0	6	0	0	4	4	64.07	1	0	宝宝5个半月，母乳喂养，添加辅食有半个月左右，前天我喂了大的胡萝卜半根的胡萝卜泥，应该是喂多了，前天半夜吐了好几次，但昨天一白天宝宝状态都很不错，就是粑粑拉的次数多，每次还就拉一点点，不过到了昨天下午开始，宝宝就总是爱哭，到了晚上明明睡着了，可是不到半小时就会醒，很不舒服的样子，没一会有睡着了，但是过一会又醒，还是很不舒服的样子，凌晨左右才睡踏实，今天早上又是拉了小粑粑，还是很使劲才拉出一点点的粑粑。我想请问下大夫，宝宝大便从原来2天左右一次，到现在一天尿少.粑粑多，每次还就一点点粑粑，和半夜无缘无故哭，
1	0	2	4	85	14	9	0.49	6.07	0.9	28	1.33	5.61	0.5	1.0	1	0	3	0.75	0	0	0.016	37194	54	1	1	1.0	1.0	1	1	6	4	4	66.1	1	0	宝宝5个半月，母乳喂养，添加辅食有半个月左右，前天我喂了大的胡萝卜半根的胡萝卜泥，应该是喂多了，前天半夜吐了好几次，但昨天一白天宝宝状态都很不错，就是粑粑拉的次数多，每次还就拉一点点，不过到了昨天下午开始，宝宝就总是爱哭，到了晚上明明睡着了，可是不到半小时就会醒，很不舒服的样子，没一会有睡着了，但是过一会又醒，还是很不舒服的样子，凌晨左右才睡踏实，今天早上又是拉了小粑粑，还是很使劲才拉出一点点的粑粑。我想请问下大夫，宝宝大便从原来2天左右一次，到现在一天尿少.粑粑多，每次还就一点点粑粑，和半夜无缘无故哭，
1	0	2	4	59	8	6	0.5	7.38	0.85	14	0.67	5.61	0.5	1.0	1	0	4	1.0	0	0	0.0168	24173	35	1	0	1.0	1.0	2	0	0	4	4	67.02	1	0	宝宝5个半月，母乳喂养，添加辅食有半个月左右，前天我喂了大的胡萝卜半根的胡萝卜泥，应该是喂多了，前天半夜吐了好几次，但昨天一白天宝宝状态都很不错，就是粑粑拉的次数多，每次还就拉一点点，不过到了昨天下午开始，宝宝就总是爱哭，到了晚上明明睡着了，可是不到半小时就会醒，很不舒服的样子，没一会有睡着了，但是过一会又醒，还是很不舒服的样子，凌晨左右才睡踏实，今天早上又是拉了小粑粑，还是很使劲才拉出一点点的粑粑。我想请问下大夫，宝宝大便从原来2天左右一次，到现在一天尿少.粑粑多，每次还就一点点粑粑，和半夜无缘无故哭，
32	0	2	4	56	9	3	0.55	6.22	0.53	10	0.4	4.55	0.5	0.0	0	0	1	0.25	1	0	0.0196	52260	143	1	1	1.0	1.0	1	0	0	4	4	0.97	1	0	痛经了怎么办？安琪痛经贴怎么贴那？可以用吗？
32	0	2	4	84	11	5	0.54	7.64	0.63	15	0.18	6.0	0.5	1.0	1	0	2	0.5	0	1	0.0229	1443	5	1	1	1.0	1.0	1	1	0	4	4	3.07	1	0	痛经了怎么办？安琪痛经贴怎么贴那？可以用吗？
32	0	2	4	61	11	11	0.53	5.55	0.6	14	0.1	4.91	0.5	0.0	-1	0	3	0.75	0	0	0.0113	21351	30	1	0	1.0	1.0	2	1	6	4	4	3.78	1	0	痛经了怎么办？安琪痛经贴怎么贴那？可以用吗？
32	0	2	4	75	11	21	0.53	6.82	0.37	19	0.15	5.32	0.5	0.0	0	0	4	1.0	0	0	0.0189	4913	4	1	2	1.0	1.0	1	0	0	4	4	4.5	1	1	痛经了怎么办？安琪痛经贴怎么贴那？可以用吗？
37	0	2	4	64	10	13	0.51	6.4	0.69	8	0.33	5.46	0.5	0.0	-1	0	1	0.25	1	0	0.0187	102031	445	1	1	1.0	1.0	1	0	0	4	3	1.38	1	1	吃止疼药也不好使啊，我该怎么办？痛经贴可以试试吗？
37	0	2	4	53	5	6	0.53	10.6	0.88	3	0.4	4.92	0.5	0.0	0	0	2	0.5	0	1	0.016	37194	54	1	1	1.0	1.0	1	0	0	4	3	10.28	1	0	吃止疼药也不好使啊，我该怎么办？痛经贴可以试试吗？
37	0	2	4	72	13	5	0.58	5.54	0.8	6	0.2	5.93	1	1.0	1	0	3	0.75	0	0	0.0097	4851	2	1	1	1.0	1.0	1	1	6	4	3	11.82	1	0	吃止疼药也不好使啊，我该怎么办？痛经贴可以试试吗？
35	0	2	4	43	11	5	0.57	3.91	0.91	3	0.14	4.64	1	1.0	1	0	1	0.5	1	0	0.016	37194	54	1	1	1.0	1.0	1	1	6	2	2	6.73	1	0	这个安琪痛经贴是中药的吗？成分是什么啊？我就是姨妈痛还有就是腰疼啊。
35	0	2	4	69	9	7	0.67	7.67	0.77	6	0.33	5.95	1	0.0	0	0	2	1.0	0	1	0.017	17716	40	1	2	1.0	1.0	1	0	0	2	2	11.52	1	1	这个安琪痛经贴是中药的吗？成分是什么啊？我就是姨妈痛还有就是腰疼啊。
10	1	3	4	63	11	3	0.59	5.73	0.88	4	0.14	5.17	0.5	0.0	0	0	1	0.2	1	0	0.0101	20685	43	1	2	1.0	0.94	1	0	0	5	4	2.05	1	0	孩子在咸阳老家都十岁了，还在尿床，怎么回事啊，有没有什么办法治疗
10	1	3	4	78	12	7	0.6	6.5	0.76	7	0.17	6.42	0.5	1.0	1	0	2	0.4	1	1	0.0288	69266	2693	0.97	0	1.0	1.0	2	0	0	5	4	2.05	1	0	孩子在咸阳老家都十岁了，还在尿床，怎么回事啊，有没有什么办法治疗
10	1	3	4	92	11	6	0.66	8.36	0.77	11	0.0	4.69	0.5	1.0	1	0	3	0.6	0	0	0.0122	5144	15	1	1	1.0	0.98	1	0	0	5	4	188.22	2	1	孩子在咸阳老家都十岁了，还在尿床，怎么回事啊，有没有什么办法治疗
9	1	3	4	53	5	5	0.63	10.6	0.85	3	0.0	5.21	0.5	0.0	-1	0	1	0.11	1	0	0.016	37194	54	1	0	1.0	1.0	2	0	0	9	8	1.2	1	0	家里孩子今年九岁了，但一直爱眨眼睛，不知道是坏毛病还是什么，怎么让他不眨啊。
9	1	3	4	65	13	12	0.55	5.0	0.85	3	0.0	5.18	0.5	1.0	1	0	2	0.22	0	1	0.0165	55470	201	1	1	1.0	1.0	1	1	6	9	8	2.8	1	0	家里孩子今年九岁了，但一直爱眨眼睛，不知道是坏毛病还是什么，怎么让他不眨啊。
9	1	3	4	56	8	7	0.7	7.0	0.9	2	0.0	4.98	1	0.0	0	0	3	0.33	0	0	0.017	17716	40	1	1	1.0	1.0	1	0	0	9	8	7.57	1	0	家里孩子今年九岁了，但一直爱眨眼睛，不知道是坏毛病还是什么，怎么让他不眨啊。
9	1	3	4	66	12	9	0.55	5.5	1.0	1	0.0	4.92	0.5	1.0	1	0	4	0.44	0	0	0.0233	1419	1	1	2	1.0	1.0	1	0	0	9	8	8.4	1	0	家里孩子今年九岁了，但一直爱眨眼睛，不知道是坏毛病还是什么，怎么让他不眨啊。
9	1	3	4	58	7	8	0.67	8.29	0.96	1	0.0	5.61	0.5	0.0	0	0	5	0.56	0	0	0.0494	250921	10929	0.97	1	1.0	1.0	1	1	6	9	8	8.52	1	0	家里孩子今年九岁了，但一直爱眨眼睛，不知道是坏毛病还是什么，怎么让他不眨啊。
9	1	3	4	101	20	12	0.6	5.05	0.76	7	0.0	6.01	0.5	1.0	1	0	6	0.67	0	0	0.0226	12106	156	1	1	1.0	1.0	1	1	6	9	8	11.95	1	0	家里孩子今年九岁了，但一直爱眨眼睛，不知道是坏毛病还是什么，怎么让他不眨啊。
9	1	3	4	92	11	6	0.49	8.36	0.79	8	0.25	4.61	0.5	1.0	1	0	7	0.78	0	0	0.0288	69266	2693	0.97	1	1.0	0.98	1	0	0	9	8	182.37	2	1	家里孩子今年九岁了，但一直爱眨眼睛，不知道是坏毛病还是什么，怎么让他不眨啊。
13	0	1	4	53	7	8	0.41	7.57	1.0	0	0.2	4.48	0.5	1.0	1	0	1	0.33	1	0	0.0166	55457	201	1	1	1.0	1.0	1	0	0	3	3	2.37	1	0	有一年多了孩子手指甲上有黑竖纹补锌减轻了但没根除现在颜色又深了
13	0	1	4	70	7	10	0.69	10.0	1.0	0	0.25	6.11	1	0.0	-1	0	2	0.67	0	1	0.0726	172903	2497	0.96	1	1.0	1.0	1	0	0	3	3	2.7	1	1	有一年多了孩子手指甲上有黑竖纹补锌减轻了但没根除现在颜色又深了
13	0	1	4	95	18	8	0.65	5.28	0.88	4	0.1	6.69	1	1.0	1	0	3	1.0	0	0	0.0131	4117	17	1	0	1.0	1.0	2	0	0	3	3	8.37	1	0	有一年多了孩子手指甲上有黑竖纹补锌减轻了但没根除现在颜色又深了
5	1	3	4	46	6	10	0.71	7.67	0.87	3	0.25	4.59	1	0.0	0	0	1	0.2	1	0	0.0104	38114	42	1	0	1.0	1.0	2	0	0	5	6	1.48	1	0	孩子总是摇头是什么原因，做过脑电图没有什么异常
5	1	3	4	65	10	4	0.58	6.5	0.78	6	0.33	4.68	0.5	3.0	3	0	2	0.4	0	1	0.016	37194	54	1	1	1.0	0.97	1	1	6	5	6	2.25	1	0	孩子总是摇头是什么原因，做过脑电图没有什么异常
5	1	3	4	55	5	3	0.54	11.0	0.92	2	0.2	4.69	1	0.0	-1	0	3	0.6	0	0	0.0152	3609	3	1	1	1.0	1.0	1	0	0	5	6	3.87	1	0	孩子总是摇头是什么原因，做过脑电图没有什么异常
5	1	3	4	56	4	5	0.61	14.0	0.96	1	0.08	5.19	0.5	0.0	0	0	4	0.8	0	0	0.0288	16112	390	0.99	1	1.0	1.0	1	0	0	5	6	5.18	1	0	孩子总是摇头是什么原因，做过脑电图没有什么异常
5	1	3	4	95	10	12	0.64	9.5	1.0	0	0.8	6.61	0.5	0.0	0	0	5	1.0	0	0	0.6827	104	17	1	1	1.0	0.98	1	0	0	5	6	2747.08	2	1	孩子总是摇头是什么原因，做过脑电图没有什么异常
1	0	1	4	50	5	5	0.6	10.0	1.0	0	0.57	4.57	0.5	1.0	1	1	1	0.33	1	0	0.0125	76537	182	1	0	1.0	1.0	6	0	0	3	7	6.57	5	1	昨晚正常吃完饭之后，凌晨3点左右不舒服，后来开始吐，没敢再吃任何东西，甚至喝水也会吐，怎么办？
1	0	1	4	63	5	7	0.49	12.6	1.0	1	0.67	5.8	0.5	1.0	1	0	2	0.67	0	1	0.0064	18156	27	1	0	1.0	1.0	2	0	0	3	7	19.97	1	0	昨晚正常吃完饭之后，凌晨3点左右不舒服，后来开始吐，没敢再吃任何东西，甚至喝水也会吐，怎么办？
1	0	1	4	75	12	6	0.53	6.25	1.0	3	0.33	5.59	0.5	1.0	1	0	3	1.0	0	0	0.016	37194	54	1	1	1.0	1.0	1	1	6	3	7	23.17	1	0	昨晚正常吃完饭之后，凌晨3点左右不舒服，后来开始吐，没敢再吃任何东西，甚至喝水也会吐，怎么办？
7	1	1	4	58	8	3	0.56	7.25	0.89	3	0.17	4.61	1	0.0	0	0	1	0.33	1	0	0.0598	48344	2453	0.99	1	1.0	1.0	1	0	0	3	3	0.77	1	0	就是小孩说蛋疼，现在已经有4天了，带到医院检查说是罩丸炎。我问孩子，他说用手摸就疼不摸就不疼。我想知道会不会留下什么后遗症啊
7	1	1	4	72	11	6	0.64	6.55	0.9	4	0.33	5.86	1	1.0	1	0	2	0.67	0	1	0.0161	31218	107	1	1	1.0	0.97	1	0	0	3	3	2.18	1	0	就是小孩说蛋疼，现在已经有4天了，带到医院检查说是罩丸炎。我问孩子，他说用手摸就疼不摸就不疼。我想知道会不会留下什么后遗症啊
7	1	1	4	67	8	3	0.58	8.38	0.93	2	0.2	5.71	1	0.0	0	0	3	1.0	0	0	0.0866	31724	2103	0.99	1	1.0	1.0	1	0	0	3	3	11.38	1	1	就是小孩说蛋疼，现在已经有4天了，带到医院检查说是罩丸炎。我问孩子，他说用手摸就疼不摸就不疼。我想知道会不会留下什么后遗症啊
13	1	1	4	50	7	5	0.56	7.14	0.89	4	1.0	4.96	1	1.0	0	0	1	0.33	1	0	0.0218	17896	42	1	1	1.0	1.0	1	0	0	3	10	3.82	6	1	我的头被打了两拳，起了个大包，5天后消除了，会影响智商吗。如果不会，那么请问对头部多大的打击会影响智商呢。
13	1	1	4	57	1	1	0.53	57.0	0.9	4	0.2	5.15	0.5	0.0	-2	0	2	0.67	0	1	0.0322	20106	49	1	1	1.0	1.0	1	0	6	3	10	29.02	3	0	我的头被打了两拳，起了个大包，5天后消除了，会影响智商吗。如果不会，那么请问对头部多大的打击会影响智商呢。
13	1	1	4	83	10	5	0.51	8.3	0.85	7	0.44	6.01	0.5	1.0	0	0	3	1.0	0	0	0.0167	31399	148	1	0	0	0	6	0	0	3	10	59.9	1	0	我的头被打了两拳，起了个大包，5天后消除了，会影响智商吗。如果不会，那么请问对头部多大的打击会影响智商呢。
12	0	1	4	82	12	9	0.53	6.83	0.84	7	0.33	5.96	0.5	1.0	1	0	1	0.11	1	0	0.0088	5711	2	1	1	1.0	1.0	1	0	0	9	8	3.03	1	0	吃完饭喝很多水会不长高吗会没有营养吗可以喝很多水吗
12	0	1	4	58	8	12	0.64	7.25	0.92	2	0.67	4.01	0.5	0.0	0	0	2	0.22	0	1	0.0156	33233	79	1	1	1.0	1.0	1	0	0	9	8	3.27	1	0	吃完饭喝很多水会不长高吗会没有营养吗可以喝很多水吗
12	0	1	4	47	8	6	0.72	5.88	0.95	3	0.36	4.7	0.5	0.0	0	0	3	0.33	0	0	0.0152	88013	202	1	0	1.0	1.0	2	0	0	9	8	3.75	1	0	吃完饭喝很多水会不长高吗会没有营养吗可以喝很多水吗
12	0	1	4	53	9	11	0.49	5.89	0.91	2	0.5	5.0	0.5	0.0	-1	0	4	0.44	0	0	0.0157	25831	44	1	0	1.0	1.0	2	1	6	9	8	3.88	1	0	吃完饭喝很多水会不长高吗会没有营养吗可以喝很多水吗
12	0	1	4	68	4	8	0.58	17.0	0.77	10	0.36	5.41	0.5	1.0	1	0	5	0.56	0	0	0.0144	27977	55	1	1	1.0	1.0	1	0	0	9	8	4.83	1	0	吃完饭喝很多水会不长高吗会没有营养吗可以喝很多水吗
12	0	1	4	57	11	11	0.59	5.18	0.9	2	0.36	4.88	0.5	0.0	0	0	6	0.67	0	0	0.0494	250921	10929	0.97	1	1.0	0.96	1	0	0	9	8	5.67	1	0	吃完饭喝很多水会不长高吗会没有营养吗可以喝很多水吗
12	0	1	4	63	12	11	0.6	5.25	0.92	8	0.4	5.28	0.5	0.0	0	0	7	0.78	0	0	0.0294	749	1	1	0	1.0	1.0	3	0	0	9	8	6.05	1	1	吃完饭喝很多水会不长高吗会没有营养吗可以喝很多水吗
12	0	1	4	48	8	10	0.65	6.0	0.87	3	0.36	5.14	0.5	0.0	-1	0	8	0.89	0	0	0.006	67714	67	1	3	1.0	1.0	2	2	1	9	8	48.57	1	0	吃完饭喝很多水会不长高吗会没有营养吗可以喝很多水吗
5	0	1	4	68	9	14	0.64	7.56	0.93	3	0.28	4.95	1	0.0	0	0	1	0.5	1	0	0.0415	50539	1173	0.99	1	1.0	0.97	1	0	0	2	3	2.72	1	0	咳嗽痰多，有点发烧，鼻子不通气，晚上睡觉是咳嗽的厉害
5	0	1	4	55	10	18	0.47	5.5	1.0	0	0.5	5.16	0.5	0.0	0	0	2	1.0	0	1	0.0125	76537	182	1	0	1.0	1.0	6	0	0	2	3	5.8	2	1	咳嗽痰多，有点发烧，鼻子不通气，晚上睡觉是咳嗽的厉害
15	1	2	4	78	10	4	0.52	7.8	0.95	2	0.18	5.92	1	1.0	0	0	1	0.2	1	0	0.024	19309	74	1	3	1.0	1.0	1	0	0	5	5	81.93	1	1	我现在有水痘，前两天我发现头上有一个包，上面有一个黄色的半透明颗粒。那时候还没有水痘。现在那个包还在，但是上面好像全是那种很硬的半透明颗粒，一碰就有些痛，不碰有时会痒
15	1	2	4	67	9	11	0.61	7.44	0.92	4	0.4	6.06	1	1.0	1	0	2	0.4	0	1	0.0156	33233	79	1	0	1.0	1.0	2	0	0	5	5	86.7	1	0	我现在有水痘，前两天我发现头上有一个包，上面有一个黄色的半透明颗粒。那时候还没有水痘。现在那个包还在，但是上面好像全是那种很硬的半透明颗粒，一碰就有些痛，不碰有时会痒
15	1	2	4	44	6	5	0.45	7.33	0.93	3	1.0	3.73	1	0.0	0	0	3	0.6	0	0	0.0104	4631	7	1	0	1.0	1.0	2	0	0	5	5	92.25	1	0	我现在有水痘，前两天我发现头上有一个包，上面有一个黄色的半透明颗粒。那时候还没有水痘。现在那个包还在，但是上面好像全是那种很硬的半透明颗粒，一碰就有些痛，不碰有时会痒
15	1	2	4	44	5	2	0.69	8.8	1.0	0	0.33	4.37	0.5	0.0	0	0	4	0.8	0	0	0.013	52646	144	1	1	1.0	1.0	1	0	0	5	5	179.05	1	0	我现在有水痘，前两天我发现头上有一个包，上面有一个黄色的半透明颗粒。那时候还没有水痘。现在那个包还在，但是上面好像全是那种很硬的半透明颗粒，一碰就有些痛，不碰有时会痒
15	1	2	4	39	5	6	0.55	7.8	0.95	2	0.33	4.82	0.5	0.0	0	0	5	1.0	0	0	0.001	5181	0	1	2	1.0	1.0	1	1	6	5	5	631919.4	1	0	我现在有水痘，前两天我发现头上有一个包，上面有一个黄色的半透明颗粒。那时候还没有水痘。现在那个包还在，但是上面好像全是那种很硬的半透明颗粒，一碰就有些痛，不碰有时会痒
13	1	1	4	60	8	6	0.59	7.5	0.86	6	0.29	4.68	1	0.0	0	0	1	0.25	1	0	0.0126	9098	15	1	0	1.0	1.0	2	0	0	4	5	8.93	1	0	我的头被打了两拳，起了个大包，5天后消除了，会影响智商吗。如果不会，那么请问对头部多大的打击会影响智商呢。如果不会，那么请问对头部多大的打击会影响智商呢。
13	1	1	4	78	12	7	0.46	6.5	0.94	4	0.33	5.86	0.5	0.5	-1	0	2	0.5	0	1	0.0195	18434	71	1	2	1.0	1.0	1	0	0	4	5	9.6	1	0	我的头被打了两拳，起了个大包，5天后消除了，会影响智商吗。如果不会，那么请问对头部多大的打击会影响智商呢。如果不会，那么请问对头部多大的打击会影响智商呢。
13	1	1	4	74	9	6	0.53	8.22	0.87	8	0.33	5.92	1	0.0	-1	0	3	0.75	0	0	0.0145	7774	25	1	1	1.0	1.0	1	0	0	4	5	14.15	2	1	我的头被打了两拳，起了个大包，5天后消除了，会影响智商吗。如果不会，那么请问对头部多大的打击会影响智商呢。如果不会，那么请问对头部多大的打击会影响智商呢。
13	1	1	4	45	5	6	0.57	9.0	0.82	12	0.83	4.06	1	0.0	0	0	4	1.0	0	0	0.0191	11232	65	1	2	1.0	1.0	1	0	0	4	5	15.68	1	0	我的头被打了两拳，起了个大包，5天后消除了，会影响智商吗。如果不会，那么请问对头部多大的打击会影响智商呢。如果不会，那么请问对头部多大的打击会影响智商呢。
1	1	3	4	46	5	6	0.65	9.2	0.94	2	0.56	5.28	1	0.0	0	0	1	0.33	1	0	0.0156	33233	79	1	0	1.0	1.0	2	0	0	3	3	1.12	1	1	我家孩子九个多月，做微量元素检查是发现缺钙缺锌，现在感冒后常出现惊阙，就是打冷经那种感觉，请问是什么原因啊？
1	1	3	4	62	9	9	0.65	6.89	0.98	1	0.62	5.76	0.5	0.0	-1	0	2	0.67	0	1	0.0104	38094	42	1	0	1.0	1.0	2	0	0	3	3	4.57	1	0	我家孩子九个多月，做微量元素检查是发现缺钙缺锌，现在感冒后常出现惊阙，就是打冷经那种感觉，请问是什么原因啊？
1	1	3	4	71	12	8	0.41	5.92	0.83	7	0.5	5.73	1	1.0	0	0	3	1.0	0	0	0.0104	4631	7	1	0	1.0	1.0	2	0	0	3	3	5.65	1	0	我家孩子九个多月，做微量元素检查是发现缺钙缺锌，现在感冒后常出现惊阙，就是打冷经那种感觉，请问是什么原因啊？
7	1	1	4	79	8	8	0.5	9.88	0.96	2	1.33	6.24	0.5	0.0	0	0	1	0.33	1	0	0.0726	172903	2497	0.96	1	1.0	1.0	1	0	0	3	3	2.23	1	0	孩子七岁了尿尿后痛，去医院做过两次检查第一次说没事让多喝水也没好，隔了一个月去说发炎开了些药还是不好好像严重了。到现在都三个多月了。急人
7	1	1	4	68	6	3	0.62	11.33	0.93	3	0.57	6.02	0.5	1.0	1	0	2	0.67	0	1	0.0088	5559	6	1	1	1.0	1.0	1	0	0	3	3	2.25	1	1	孩子七岁了尿尿后痛，去医院做过两次检查第一次说没事让多喝水也没好，隔了一个月去说发炎开了些药还是不好好像严重了。到现在都三个多月了。急人
7	1	1	4	76	12	7	0.58	6.33	1.0	1	0.14	5.91	0.5	1.0	0	0	3	1.0	0	0	0.0932	413166	20117	0.98	1	1.0	1.0	1	0	0	3	3	2.28	1	0	孩子七岁了尿尿后痛，去医院做过两次检查第一次说没事让多喝水也没好，隔了一个月去说发炎开了些药还是不好好像严重了。到现在都三个多月了。急人
1	0	1	4	104	13	22	0.51	8.0	1.0	2	0.25	5.31	1	2.0	2	0	1	0.33	1	0	0.0238	62410	235	1	1	1.0	1.0	1	0	0	3	3	16.4	1	1	哺乳期请问小孩铅的含量为多少是正常？多少为超标？
1	0	1	4	59	7	12	0.54	8.43	1.0	2	0.75	5.02	0.5	0.0	0	0	2	0.67	0	1	0.0256	176807	2213	1	4	1.0	1.0	2	3	6	3	3	18.57	1	0	哺乳期请问小孩铅的含量为多少是正常？多少为超标？
1	0	1	4	72	12	4	0.58	6.0	0.95	0	2.0	5.58	0.5	1.0	1	0	3	1.0	0	0	0.016	37194	54	1	1	1.0	1.0	1	1	6	3	3	19.17	1	0	哺乳期请问小孩铅的含量为多少是正常？多少为超标？
3	0	1	4	99	15	8	0.55	6.6	0.79	16	1.33	5.47	0.5	0.0	0	0	1	0.25	1	0	0.0198	36201	181	1	1	1.0	1.0	1	0	0	4	4	17.7	1	1	宝宝不吃饭。怎么跟他说饭菜好吃都不肯吃，我抄了好吃的菜，跟他说试吃一下都不肯吃，平常奶奶一边走一边喂都能吃一大碗，吃饭的时候要求很多，故意拖延吃饭时间，如果一直哄他是能吃的，如何惩罚他让他自己吃呢，他不是厌食，好吃的菜，他都会叫奶奶夹给他吃就是不吃饭
3	0	1	4	56	9	12	0.41	6.22	0.95	3	2.0	5.17	0.5	0.0	0	0	2	0.5	0	1	0.0256	176807	2213	1	4	1.0	1.0	2	3	6	4	4	52.1	1	0	宝宝不吃饭。怎么跟他说饭菜好吃都不肯吃，我抄了好吃的菜，跟他说试吃一下都不肯吃，平常奶奶一边走一边喂都能吃一大碗，吃饭的时候要求很多，故意拖延吃饭时间，如果一直哄他是能吃的，如何惩罚他让他自己吃呢，他不是厌食，好吃的菜，他都会叫奶奶夹给他吃就是不吃饭
3	0	1	4	87	11	8	0.56	7.91	0.76	20	1.45	4.94	0.5	1.0	0	0	3	0.75	0	0	0.0075	266	0	1	2	1.0	1.0	1	0	0	4	4	52.4	1	0	宝宝不吃饭。怎么跟他说饭菜好吃都不肯吃，我抄了好吃的菜，跟他说试吃一下都不肯吃，平常奶奶一边走一边喂都能吃一大碗，吃饭的时候要求很多，故意拖延吃饭时间，如果一直哄他是能吃的，如何惩罚他让他自己吃呢，他不是厌食，好吃的菜，他都会叫奶奶夹给他吃就是不吃饭
3	0	1	4	59	8	11	0.47	7.38	0.75	25	0.0	5.13	0.5	1.0	1	0	4	1.0	0	0	0.0122	4524	1	1	0	1.0	1.0	2	0	0	4	4	56.48	1	0	宝宝不吃饭。怎么跟他说饭菜好吃都不肯吃，我抄了好吃的菜，跟他说试吃一下都不肯吃，平常奶奶一边走一边喂都能吃一大碗，吃饭的时候要求很多，故意拖延吃饭时间，如果一直哄他是能吃的，如何惩罚他让他自己吃呢，他不是厌食，好吃的菜，他都会叫奶奶夹给他吃就是不吃饭
9	1	3	4	58	4	5	0.65	14.5	0.81	4	0.0	5.0	0.5	0.0	0	0	1	0.25	1	0	0.016	37194	54	1	1	1.0	0.89	1	0	0	4	4	39.32	1	0	孩子患有抽动症，现在在咸阳老家，怎么治疗比较好啊
9	1	3	4	65	11	6	0.61	5.91	0.74	6	0.0	5.53	0.5	1.0	0	0	2	0.5	0	1	0.0067	2693	3	1	1	1.0	0.94	1	1	6	4	4	73.03	1	0	孩子患有抽动症，现在在咸阳老家，怎么治疗比较好啊
9	1	3	4	99	12	1	0.61	8.25	0.62	14	0.0	5.2	0.5	1.0	1	0	3	0.75	0	0	0.0103	59384	96	1	1	0.92	0.95	1	0	0	4	4	1737.32	2	1	孩子患有抽动症，现在在咸阳老家，怎么治疗比较好啊
23	1	2	4	41	3	12	0.6	13.67	1.0	0	0.0	4.59	1	0.0	0	0	1	0.25	1	0	0.0069	137473	235	1	0	1.0	1.0	2	0	0	4	4	54.03	1	0	扒开看里面有黄色的东西刮出来都是碎末一碰就疼能看见粉色的肉和像是死皮的东西
23	1	2	4	103	16	12	0.59	6.44	0.92	6	0.0	6.04	1	1.0	1	0	2	0.5	0	1	0.0198	36201	181	1	1	1.0	1.0	1	0	0	4	4	56.73	1	0	扒开看里面有黄色的东西刮出来都是碎末一碰就疼能看见粉色的肉和像是死皮的东西
23	1	2	4	54	6	3	0.67	9.0	1.0	0	0.0	4.25	1	0.0	0	0	3	0.75	0	0	0.0162	14090	20	1	2	1.0	1.0	1	0	0	4	4	57.47	1	0	扒开看里面有黄色的东西刮出来都是碎末一碰就疼能看见粉色的肉和像是死皮的东西
23	1	2	4	46	7	5	0.66	6.57	1.0	0	0.0	4.7	0.5	0.0	0	0	4	1.0	0	0	0.0164	60596	116	1	1	1.0	1.0	1	0	0	4	4	60.23	1	1	扒开看里面有黄色的东西刮出来都是碎末一碰就疼能看见粉色的肉和像是死皮的东西
8	1	1	4	61	7	4	0.63	8.71	0.91	2	0.0	6.16	1	1.0	0	0	1	0.17	1	0	0.0187	102031	445	1	1	1.0	1.0	1	0	0	6	6	1.03	1	0	孩子学习差，不听讲，还爱闹，老师都不喜欢他
8	1	1	4	75	15	10	0.69	5.0	0.7	10	0.0	5.54	0.5	1.0	0	0	2	0.33	0	1	0.0113	3615	10	1	0	1.0	1.0	3	0	0	6	6	1.32	1	0	孩子学习差，不听讲，还爱闹，老师都不喜欢他
8	1	1	4	59	9	5	0.54	6.56	0.91	2	0.0	5.39	0.5	0.0	0	0	3	0.5	0	0	0.0071	4803	8	1	1	1.0	1.0	1	0	0	6	6	2.3	1	0	孩子学习差，不听讲，还爱闹，老师都不喜欢他
8	1	1	4	52	4	4	0.75	13.0	0.68	7	0.0	4.75	0.5	0.0	0	0	4	0.67	0	0	0.0152	88013	202	1	1	1.0	1.0	1	0	0	6	6	2.4	1	0	孩子学习差，不听讲，还爱闹，老师都不喜欢他
8	1	1	4	103	15	11	0.64	6.87	0.75	9	0.2	6.51	0.5	2.0	2	1	5	0.83	0	0	0.6827	104	17	1	1	1.0	0.98	1	0	0	6	6	229.1	2	1	孩子学习差，不听讲，还爱闹，老师都不喜欢他
9	1	1	4	47	4	5	0.55	11.75	1.0	0	0.08	5.5	1	0.0	0	0	1	0.17	1	0	0.0146	47291	200	1	1	1.0	1.0	1	0	0	6	6	2.98	1	0	孩子都9岁了还尿床，整天下班就洗床单了，怎么办啊
9	1	1	4	73	9	12	0.72	8.11	0.9	3	0.25	5.61	0.5	1.0	0	0	2	0.33	0	1	0.0104	114910	156	1	1	1.0	1.0	1	0	0	6	6	3.12	1	0	孩子都9岁了还尿床，整天下班就洗床单了，怎么办啊
9	1	1	4	46	7	4	0.61	6.57	1.0	0	0.33	4.44	0.5	0.0	0	0	3	0.5	0	0	0.016	37194	54	1	1	1.0	1.0	1	1	6	6	6	3.22	1	0	孩子都9岁了还尿床，整天下班就洗床单了，怎么办啊
[truncated: 14,910 more rows]

## Sheet: M2
age	gender	patientLocation	diseaseKind	ansWordNum	ansSentNum	ansEntityNum	wordClassRatio	wordSentRatio	cosineSimilar	wordRepeate	QAEntityRatio	centroid	QAKindSame	ansSentiRatio	sentiValue	thankNum	row_number	relativePos	fistAns	secondAns	docAcceptRatio	docAnsNum	docPraisedNum	docSatisNum	titleNum	skillQueSimilar	skillAnsSimilar	titleKind	hospitalPos	hospitalLev	ansPersonNum	totalAnsNum	timeSpan	ansAskedNum	isAccepted	consultDescrip	illnessAnaly	quesAndAns
38	0	1	5	50	6	1	0.6	8.33	0.79	7	0.2	4.82	0.5	0	-1	0	4	0.67	0	0	0.0266	133888	3383	0.98	1	1	1	1	0	0	6	1	6	2.5	1	0	您好，请问月经基本是准时来，但是现在每次来月经没有胸涨腹痛症状了，请问这是什么原因呢？是好事吗？谢谢。	病情分析：你好，月经前的症状有个体差异的，你现在没有症状也是正常的指导意见：只要月经规律的话，考虑是不需要特别的治疗的，建议注意经期的卫生就可以了，不必担心的
38	0	1	5	73	15	5	0.61	4.87	0.78	10	0.33	6	1	1	1	0	5	0.83	0	0	0.0061	20338	6	1	1	1	1	4	1	6	6	1	6	7.17	1	1	您好，请问月经基本是准时来，但是现在每次来月经没有胸涨腹痛症状了，请问这是什么原因呢？是好事吗？谢谢。	病情分析：你好，根据你的叙述，月经准时来，，但没有胸胀，腹痛症状，没有什么问题的指导意见：每一个月经周期，与体内的雌激素，孕激素水平高低有关，到这个年龄，激素水平波动没有以前那么明显，所以自觉症状减轻，还有与情绪有一定关系的，没有什么不舒服，不用管它
38	0	1	5	67	8	3	0.52	8.38	0.77	9	0.67	4.94	1	0	-2	0	6	1	0	0	0.0493	250949	10929	0.97	1	1	1	5	0	0	6	1	6	34.95	1	0	您好，请问月经基本是准时来，但是现在每次来月经没有胸涨腹痛症状了，请问这是什么原因呢？是好事吗？谢谢。	病情分析：你好，来月经前及经期内出现胸胀痛属于正常的，如果没有胀痛不能说有问题的。指导意见：建议你可以先观察来月经是否正常，如果月经正常那就不用担心的，如果月经颜色或者月经量发生变化，那可能与内分泌，妇科方面都有关系的。
25	1	1	5	64	6	6	0.44	10.67	0.94	2	1	4.72	1	0	-1	0	1	0.2	1	0	0.0478	115608	4942	0.97	0	1	1	6	1	6	5	1	5	12.73	1	0	男性吃了药能要小孩吗，药是消炎散瘀的，还要阿莫西林三七片之类的。这些药可以要小孩吗？	病情分析：你好你说的这种情况也是许多患者比较关心的问题，一般情况下在不用药物以后半个月是可以要孩子的。指导意见：建议你最好是在多注意观察一段时间，平时多注意休息，等你的病完全好转以后，孩子就可以要了。
25	1	1	5	54	10	4	0.58	5.4	0.97	1	0.22	3.85	1	0	-1	0	2	0.4	0	1	0.0202	34101	48	1	1	1	1	1	0	0	5	1	5	12.75	1	1	男性吃了药能要小孩吗，药是消炎散瘀的，还要阿莫西林三七片之类的。这些药可以要小孩吗？	病情分析：你好，请问你现在还没有怀孕呢吧，是还在备孕阶段是吗，？指导意见：你好，如果现在还没怀孕，那就没关系的，这个月就可以怀孕了，不影响的，不要担心的。
25	1	1	5	85	16	18	0.56	5.31	0.98	1	2	6.42	0.5	2	1	0	3	0.6	0	0	0.0161	16769	38	1	0	1	1	2	1	5	5	1	5	18.6	1	0	男性吃了药能要小孩吗，药是消炎散瘀的，还要阿莫西林三七片之类的。这些药可以要小孩吗？	病情分析：你好，跟据你描述的药物，考虑对怀孕要宝宝，没有大的影响可以的，但是最好还是过一段时间。指导意见：建议注意休息，少熬夜，预防感染感冒，多吃新鲜蔬菜水果，喝牛奶，不要喝酒抽烟，忌辛辣刺激等食物。以上是对“佛山名仕医院咨询私人问题吗”这个问题的建议，希望对您有帮助，祝您健康！
25	1	1	5	54	7	2	0.54	7.71	0.78	7	0.57	4.34	0.5	0	-1	0	4	0.8	0	0	0.0124	35027	80	1	1	1	1	1	0	0	5	1	5	45.27	1	0	男性吃了药能要小孩吗，药是消炎散瘀的，还要阿莫西林三七片之类的。这些药可以要小孩吗？	病情分析：你好，吃药是可以要小孩的，药物都有代谢周期的，几天的时间就能代谢完的指导意见：建议还是可以备孕的，不会影响到要小孩的，不用太担心没事的，正常怀孕就可以的
25	1	1	5	59	7	7	0.55	8.43	0.97	1	4	5.35	0.5	0	0	0	5	1	0	0	0.0085	54772	97	1	0	1	1	2	0	0	5	1	5	45.48	1	0	男性吃了药能要小孩吗，药是消炎散瘀的，还要阿莫西林三七片之类的。这些药可以要小孩吗？	病情分析：你好，你在使用抗生素期间尽量的不要生育，有可能会导致胚胎畸形，但是几率比较小指导意见：建议你最好是带他去医院经检查，或者是终止妊娠，也可以怀孕后，怀孕14到18周去医院做唐氏筛查。
37	0	1	5	84	13	2	0.63	6.46	0.86	10	1.6	5.42	0.5	1	1	0	1	0.25	1	0	0.0118	38470	64	1	0	1	1	2	1	6	4	1	4	59.73	1	0	我这个月月经感觉不太对，第一天第二天一直肚子疼，而且平时第二天多，第一天少，这次第一天多，第二天基本上快没多少了，不正常，不知道是不是不是月经？难道是意外怀孕后生化？？？还是意外后流产？这个怎么区别？我有一个大子宫肌瘤。麻烦看一下这个怎么区别？	病情分析：你好，根据你描述的情况，这种情况一般不是很好的区别，因为都是来月经，相对的来说，生化会有血块。指导意见：这种情况可以化验一下血，孕酮和hcg会有增高的情况，这个可以鉴别有没有怀孕以上是对“月经和生化有什么区别？”这个问题的建议，希望对您有帮助，祝您健康！
37	0	1	5	52	7	5	0.55	7.43	0.8	9	0.67	5.07	0.5	0	-1	0	2	0.5	0	1	0.034	48005	140	1	0	1	1	2	2	1	4	1	4	60.97	1	1	我这个月月经感觉不太对，第一天第二天一直肚子疼，而且平时第二天多，第一天少，这次第一天多，第二天基本上快没多少了，不正常，不知道是不是不是月经？难道是意外怀孕后生化？？？还是意外后流产？这个怎么区别？我有一个大子宫肌瘤。麻烦看一下这个怎么区别？	病情分析：你好，一般生化妊娠会月经推迟，尿液早孕检测会阳性。指导意见：你这种情况一般考虑是还是正常来月经，月经通畅一般第一天月经量就多，你如果担心的话，可以到医院妇科做B超检查看看
37	0	1	5	58	7	12	0.58	8.29	0.95	0	2	4.99	0.5	0	0	0	3	0.75	0	0	0.0017	2894	2	1	0	1	1	1	0	0	4	1	4	63.2	1	0	我这个月月经感觉不太对，第一天第二天一直肚子疼，而且平时第二天多，第一天少，这次第一天多，第二天基本上快没多少了，不正常，不知道是不是不是月经？难道是意外怀孕后生化？？？还是意外后流产？这个怎么区别？我有一个大子宫肌瘤。麻烦看一下这个怎么区别？	您好，通常认为造成生化妊娠的原因和自然流产的一致，胚胎染色体异常可能是导致发育停滞主要原因。通过对试管婴儿过程中发生的生化妊娠分析，发现女性年龄偏大，如超过35岁，卵子质量不好、胚胎发育差等是导致生化妊娠的原因之一。
37	0	1	5	48	7	4	0.74	6.86	0.92	4	0.15	5.15	0.5	0	0	0	4	1	0	0	0.0038	7980	2	1	4	1	1	1	1	1	4	1	4	684154	1	0	我这个月月经感觉不太对，第一天第二天一直肚子疼，而且平时第二天多，第一天少，这次第一天多，第二天基本上快没多少了，不正常，不知道是不是不是月经？难道是意外怀孕后生化？？？还是意外后流产？这个怎么区别？我有一个大子宫肌瘤。麻烦看一下这个怎么区别？	你好！如果平素月经周期规律，这次月经过期没来，月经和以往不同，要警惕早孕后流产或生化妊娠的可能，最简单的方法就是早孕试纸检测除外怀孕，或者是抽血化验血HCG明确是否早孕。
30	1	1	5	68	13	13	0.52	5.23	1	1	0.67	5.64	0.5	1	0	0	1	0.25	1	0	0.0288	69266	2693	0.97	0	1	1	2	0	0	4	1	5	18.52	1	0	精子发黄，有点像平时撒尿时见到的那种黄，女朋友给我买了育之缘片，吃了之后感觉好很多，想问一下医生精子发黄是由什么症状引起的呢？对于以后的生育会不会有很大影响？	病情分析：精液呈黄色，可能是发炎如前列腺炎等。或精液内含有尿液。而间隔较长的性行为，所产生的精液颜色也较黄。指导意见：建议您到专科医院进一步检查，以免延误病情。应该减少刺激性食物,忌油腻，忌饮酒，忌海鲜，忌腥荤,多食水果蔬菜
30	1	1	5	77	11	3	0.79	7	0.83	10	0.18	5.48	0.5	2	2	0	2	0.5	0	1	0.0686	72814	4636	0.99	1	1	1	1	0	0	4	1	5	20.1	1	0	精子发黄，有点像平时撒尿时见到的那种黄，女朋友给我买了育之缘片，吃了之后感觉好很多，想问一下医生精子发黄是由什么症状引起的呢？对于以后的生育会不会有很大影响？	病情分析：你好，精液发黄可以见于长时间不射精，也可以见于一些炎症导致的，指导意见：建议你可以先观察一下，若是后续的精子没有异常，或者你自己没有不舒服的感觉的话，那就没事了以上是对“精子发黄应该吃什么好？”这个问题的建议，希望对您有帮助，祝您健康！
30	1	1	5	48	6	11	0.65	8	1	0	0.2	4.62	0.5	0	0	0	3	0.75	0	0	0.011	5807	7	1	1	1	1	1	0	0	4	1	5	26.53	1	0	精子发黄，有点像平时撒尿时见到的那种黄，女朋友给我买了育之缘片，吃了之后感觉好很多，想问一下医生精子发黄是由什么症状引起的呢？对于以后的生育会不会有很大影响？	病情分析：这种情况建议去正规医院检查精液。以明确诊断有无炎症引起。营养均衡搭配指导意见：这种情况建议去正规医院检查精液。以明确诊断有无炎症引起。加强运动锻炼。避免抽烟喝酒
30	1	1	5	100	11	10	0.62	9.09	0.94	5	0.31	6.41	1	0	0	0	4	1	0	0	0.0057	10439	15	1	1	1	1	5	0	0	4	2	5	30.52	2	1	精子发黄，有点像平时撒尿时见到的那种黄，女朋友给我买了育之缘片，吃了之后感觉好很多，想问一下医生精子发黄是由什么症状引起的呢？对于以后的生育会不会有很大影响？	病情分析：刚射出的精液呈胶冻状,灰白色或灰黄色.当精液液化后则呈半透明的乳白色或乳黄色.长时间未排精者射出的精液色泽较深.老年人的精液多为暗黄色。指导意见：补精子的食物主要是含蛋白锌、蛋白硒和蛋白质量高的食物，像西红柿、马铃薯、及蛋类都是可以日常吃的，另外可以配合三个月的育之缘口嚼片，可促进生精能力，改善精子质量，增强人体免疫力。
24	1	1	5	65	8	13	0.58	8.12	1	0	0.44	4.92	0.5	0	0	0	1	0.33	1	0	0.0216	207850	805	1	0	1	1	1	0	0	3	3	8	7.57	3	0	戴套找朋友后，第三天龟头刺痒，有过短暂的WTKJ，现在已经4天了，吃了阿莫西林，龟头无异常，只是拉肚子，排泄物还带油脂	病情分析：主要是由传染或感染引起的龟头炎造成的，这种情况和性病也是有关系的，最好是继续的观察。指导意见：这种情况是可以用高锰酸钾清洗观察，也可以口服左氧氟沙星片治疗的，要注意饮食都有利于改善的，没有好转，医院治疗观察。
24	1	1	5	112	15	9	0.61	7.47	0.84	10	0.44	5.16	0.5	0.33	-2	0	2	0.67	0	1	0.0178	21514	56	1	0	1	1	1	0	0	3	2	8	8.48	2	0	戴套找朋友后，第三天龟头刺痒，有过短暂的WTKJ，现在已经4天了，吃了阿莫西林，龟头无异常，只是拉肚子，排泄物还带油脂	病情分析：我觉得你说的这种情况，腹泻和排泄油脂的问题，与你找小姐是没有关系的，指导意见：你说的这种情况，我觉得你应该是一个急性的龟头炎而引起的问题，当然这个月找小姐有关系，这是你说的腹泻和排油脂的问题，可能是一个，急性的胃肠道的炎症，或者就叫肠炎吧 以上是对“龟头刺痒，拉肚子，排泄物有油脂”这个问题的建议，希望对您有帮助，祝您健康！
24	1	1	5	44	9	9	0.62	4.89	1	0	0.44	4.52	0.5	1	0	0	3	1	0	0	0.0386	139465	1249	1	1	1	0.96	1	0	0	3	3	8	8.58	3	1	戴套找朋友后，第三天龟头刺痒，有过短暂的WTKJ，现在已经4天了，吃了阿莫西林，龟头无异常，只是拉肚子，排泄物还带油脂	病情分析：你好，根据你所描述的情况，考虑你的情况是肠胃炎的可能性较大。指导意见：你好，根据上述分析，建议使用氟哌酸、健胃消食片治疗，多喝水，清淡饮食，忌烟酒
25	1	1	5	69	8	18	0.66	8.62	0.88	8	1.6	6.64	0.5	0	-1	1	1	0.33	1	0	0.0187	102133	445	1	1	1	1	1	0	0	3	2	6	3.18	2	1	戴套找朋友，有过短暂的WTKJ,第二天龟头刺痒，略红，没有流脓或长东西，连续吃了两天阿莫西林感觉龟头好了很多，还有一点点痒，龟头表面继续正常，但是伴随拉肚子，排泄物有油脂，而且没有食欲，乏力，这个是怎么回事，会是艾滋病或者别的什么性病？	病情分析：你好，戴套同房龟头刺痒很可能是由于对避孕套过敏导致的不适症状，你不要过于担心。指导意见：这种情况是不属于艾滋病或者别的什么性病的，建议继续服用阿莫西林进行治疗，同时使用高锰酸钾溶液局部清洗治疗效果会更好，期间注意饮食清淡，禁辛辣刺激的食物。
25	1	1	5	44	5	5	0.57	8.8	0.96	2	0.62	5.05	0.5	1	0	1	2	0.67	0	1	0.0196	18434	71	1	0	1	1	1	0	0	3	3	6	7	3	0	戴套找朋友，有过短暂的WTKJ,第二天龟头刺痒，略红，没有流脓或长东西，连续吃了两天阿莫西林感觉龟头好了很多，还有一点点痒，龟头表面继续正常，但是伴随拉肚子，排泄物有油脂，而且没有食欲，乏力，这个是怎么回事，会是艾滋病或者别的什么性病？	病情分析：你好，你说的这些还不能确定就是性病感染，密切关注。指导意见：建议高危后6周左右到医院或者疾控部门抽血化验抗体，阴性的话可以排除感染艾滋病。
25	1	1	5	94	14	13	0.57	6.71	0.87	9	0.17	5.81	0.5	1	0	0	3	1	0	0	0.0938	49008	3465	1	0	0.97	0.97	0	1	6	3	1	6	7.87	1	0	戴套找朋友，有过短暂的WTKJ,第二天龟头刺痒，略红，没有流脓或长东西，连续吃了两天阿莫西林感觉龟头好了很多，还有一点点痒，龟头表面继续正常，但是伴随拉肚子，排泄物有油脂，而且没有食欲，乏力，这个是怎么回事，会是艾滋病或者别的什么性病？	病情分析：你好，既然是使用安全套，这个可以阻断传播的可能性，这个鬼头体发痒可能炎症引起的，你可以及时使用高锰酸钾清洗指导意见：这个跟性病艾滋病可能无关，你不要胡思乱想，今后注意不要再有这种情况就不会害怕了，这个不需要担心的，祝你健康 以上是对“找朋友后，龟头刺痒不适，拉肚子”这个问题的建议，希望对您有帮助，祝您健康！
23	0	3	5	56	8	6	0.48	7	0.98	1	0	5.52	0.5	1	1	0	1	0.5	1	0	0.0043	4173	0	1	1	1	1	1	0	0	2	1	1	1.27	1	1	月经血是黑色的，最近几次的月经血第一天到第三天都是黑色的，是怎么回事，可以喝八珍汤改善吗	病情分析：你好，月经来潮不畅通，会出现黑褐色的淤血样的表现，和自身体质，生殖器感染等因素有关。指导意见：建议你增加保健，在月经来潮期间需要保持心情的舒畅和睡眠的充足，可以服用上述药物调理。
28	0	1	5	54	7	2	0.54	7.71	0.96	1	0	5.06	1	0	0	0	1	0.33	1	0	0.016	12969	51	1	0	1	1	6	0	0	3	1	2	0.58	1	0	医生让我来月经第三天去做性激素，可是我来得很少，就一些血丝，可以去做吗	病情分析：你好，很高兴为你解答！根据你的描述，你的症状应该是气血不足引起的。指导意见：针对您的情况，建议您服用一下食品和药品：红枣、枸杞、阿胶，可以改善您现在的症状。
28	0	1	5	57	11	6	0.53	5.18	0.81	5	0.38	4.52	0.5	0	0	0	2	0.67	0	1	0.0352	203310	4394	0.98	1	1	1	1	0	0	3	1	2	1.67	1	1	医生让我来月经第三天去做性激素，可是我来得很少，就一些血丝，可以去做吗	病情分析：您好，如果需要进行性激素六项检查，需要在月经来潮的第三天进行，不管期间出血多少，不影响检查，指导意见：所以，你遵医嘱在月经第三天进行检查，根据检查结果，确定是否正常，以便正确的进行处理，
21	0	1	5	47	5	8	0.51	9.4	0.81	6	0.14	4.78	0.5	0	0	0	1	0.17	1	0	0.014	23792	39	1	1	1	1	1	0	0	6	1	7	2.53	1	0	月经推迟10天未到，昨天到医院做hcg检查，今天网上查化验单:Prog64.1滤泡期1.1（0.9-4.8）排卵期2.2（0.9-5.1）黄体期36.4（16-59）是否怀孕	病情分析：你好目前的这个检查结果是不能够判断是否怀孕的，这个检查项目有怀孕的关系不太大。指导意见：一般来说如果想要确定是否怀孕，可以用验孕试纸检查，也可以直接去医院抽血检测hcg
21	0	1	5	72	10	21	0.55	7.2	0.86	5	0.75	5.55	0.5	1	0	0	2	0.33	0	1	0.0158	16634	12	1	0	1	0.95	2	0	0	6	1	7	2.92	1	0	月经推迟10天未到，昨天到医院做hcg检查，今天网上查化验单:Prog64.1滤泡期1.1（0.9-4.8）排卵期2.2（0.9-5.1）黄体期36.4（16-59）是否怀孕	病情分析：这现象需要用试纸测下排除怀孕的，好好注意休息的，不要紧张担心指导意见：多吃维生素的食物，不要劳累注意休息，先排除怀孕后才可以调理治疗的，不要盲目治疗以上是对“月经推迟10天未到，不知道是不是怀孕”这个问题的建议，希望对您有帮助，祝您健康！
21	0	1	5	53	7	4	0.59	7.57	0.9	4	0.38	4.11	0.5	0	0	1	3	0.5	0	0	0.0174	55187	123	1	0	1	1	2	1	6	6	3	7	3.53	3	1	月经推迟10天未到，昨天到医院做hcg检查，今天网上查化验单:Prog64.1滤泡期1.1（0.9-4.8）排卵期2.2（0.9-5.1）黄体期36.4（16-59）是否怀孕	病情分析：你好，根据你的化验结果孕酮数值挺高的，当时抽血化验hcg了吗？指导意见：一般是根据hcg数值确定有没有怀孕的，如果化验了，hcg数值超过二十以上，应该就能确定是怀孕了。
21	0	1	5	56	11	8	0.62	5.09	0.97	1	0.5	5.3	0.5	1	0	0	4	0.67	0	0	0.0164	19178	53	1	0	1	1	2	1	1	6	1	7	4	1	0	月经推迟10天未到，昨天到医院做hcg检查，今天网上查化验单:Prog64.1滤泡期1.1（0.9-4.8）排卵期2.2（0.9-5.1）黄体期36.4（16-59）是否怀孕	病情分析：你好，根据你描述的情况，还不能确定是怀孕，建议过两天再化验一下，或者用验孕棒测试一下晨尿指导意见：保持心情舒畅，注意多休息，多喝点热水，不吃凉的东西，再等等，祝健康顺利！
21	0	1	5	48	9	6	0.6	5.33	0.92	3	0.8	5.22	0.5	1	0	0	5	0.83	0	0	0.0017	2894	2	1	1	1	1	1	1	6	6	1	7	5.15	1	0	月经推迟10天未到，昨天到医院做hcg检查，今天网上查化验单:Prog64.1滤泡期1.1（0.9-4.8）排卵期2.2（0.9-5.1）黄体期36.4（16-59）是否怀孕	病情分析：hcg数据是64.1，考虑是怀孕了，如果结合你停经日期，激素水平又很低指导意见：建议你保持心情平和，均衡增加营养，隔天复查一次血液hcg水平，忌劳累，注意劳逸结合
25	0	1	5	121	15	5	0.49	8.07	0.85	16	0.33	7.61	0.5	1	1	0	1	0.25	1	0	0.0667	52714	1351	0.99	3	1	0.98	1	0	0	4	1	3	2.32	1	1	这几天右侧有点疼，喝了很多水也吃了肾石通颗粒，想问下可以喝酸奶吗还有可以喝核桃粉吗？还有其他什么食物能化石吗	病情分析：泌尿系的结石，一般总会慢慢增大，而且容易造成疼痛和发炎。严重时会影响到肾脏的功能。所以总是希望去除治疗的。指导意见：治疗的办法有多种，根据部位大小等情况选择治疗方法，小的结石可以服药排石，譬如中成药“排石冲剂。”但个体差异很大，有人能打下有人打几年也打不下。较大的无法排出的肾脏的可以选用传统的手术以及较先进的微创取石等。可以喝酸奶和核桃粉的。生活上多饮水，一天喝2000ml以上的水有利于排出。
25	0	1	5	82	10	12	0.76	8.2	0.7	22	0.44	5.81	0.5	1	1	0	2	0.5	0	1	0.0386	139475	1249	1	1	1	1	1	0	0	4	1	3	8.55	1	0	这几天右侧有点疼，喝了很多水也吃了肾石通颗粒，想问下可以喝酸奶吗还有可以喝核桃粉吗？还有其他什么食物能化石吗	病情分析：你好，你目前所出现的这种疼痛是肾结石引起的，可以喝酸奶不会影响病情的。指导意见：建议你可以继续口服肾石通颗粒来进行治疗的同时，饮食上要多吃新鲜蔬菜和水果，平时要多喝水多运动。以上是对“肾结石可以喝酸奶吗可以喝核桃粉吗”这个问题的建议，希望对您有帮助，祝您健康！
25	0	1	5	37	7	9	0.61	5.29	0.88	3	1.83	4.67	0.5	0	0	0	3	0.75	0	0	0.0024	68589	15	1	3	1	1	1	2	8	4	1	3	319642	1	0	这几天右侧有点疼，喝了很多水也吃了肾石通颗粒，想问下可以喝酸奶吗还有可以喝核桃粉吗？还有其他什么食物能化石吗	指导意见：肾结石属于常见病，食疗法达不到治疗目的，可以口服排石颗粒或者肾石通颗粒治疗，平时注意多喝水增加尿量，勤排尿，多运动，有利于排石。
32	0	3	5	56	8	6	0.56	7	0.98	2	1.83	5.63	0.5	0	0	0	1	0.33	1	0	0.0206	11040	20	1	0	0.98	0.96	6	0	0	3	1	3	32.95	1	0	月经量150ml,痛经，有血块，经期腰酸腹痛，站立觉得很累，每次月经第1.2天很多，之后很少，经期7天，未生育，5年前一次人流，备孕两年未成功，月经第一天检查激素6项，指标正常吗？我该怎么调理呢？促黄体生成素6.08mlu/ml,（参考值2.4-12.6）；促卵泡激素12.8iu/L（参考值3.5-12.5）；雌二醇64.48pg/ml（参考值12.5-166）；孕酮0.52ng/dL（参考值0.2-1.5）；睾酮11.59ng/ml（参考值8.4-48.1）垂体催乳素16.23ng/ml（参考值4.79	病情分析：目前的检查结果，你的各项指标基本上都是正常的，不会有什么太大的影响。指导意见：建议不要胡思乱想，如果子宫内膜不是太薄，怀孕应该是没有问题的，注意一下生活习惯，排卵期同房怀孕概率会增大。
32	0	3	5	72	11	6	0.54	6.55	0.89	13	0.85	5.57	0.5	1	1	0	2	0.67	0	1	0.0106	36719	37	1	1	1	1	1	0	0	3	1	3	33.83	1	0	月经量150ml,痛经，有血块，经期腰酸腹痛，站立觉得很累，每次月经第1.2天很多，之后很少，经期7天，未生育，5年前一次人流，备孕两年未成功，月经第一天检查激素6项，指标正常吗？我该怎么调理呢？促黄体生成素6.08mlu/ml,（参考值2.4-12.6）；促卵泡激素12.8iu/L（参考值3.5-12.5）；雌二醇64.48pg/ml（参考值12.5-166）；孕酮0.52ng/dL（参考值0.2-1.5）；睾酮11.59ng/ml（参考值8.4-48.1）垂体催乳素16.23ng/ml（参考值4.79	病情分析：你好，根据你提供的激素六项检查，是都在正常范围的。指导意见：建议你在月经干净后三至七天去做输卵管通液看输卵管是否通畅。注意休息，避免着凉以上是对“月经第一天检查激素6项，指标正常吗？”这个问题的建议，希望对您有帮助，祝您健康！
32	0	3	5	82	10	13	0.63	8.2	0.9	11	0.07	6.4	0.5	0	0	0	3	1	0	0	0.0816	81655	4140	1	0	0.98	0.97	1	0	0	3	1	3	34.7	1	1	月经量150ml,痛经，有血块，经期腰酸腹痛，站立觉得很累，每次月经第1.2天很多，之后很少，经期7天，未生育，5年前一次人流，备孕两年未成功，月经第一天检查激素6项，指标正常吗？我该怎么调理呢？促黄体生成素6.08mlu/ml,（参考值2.4-12.6）；促卵泡激素12.8iu/L（参考值3.5-12.5）；雌二醇64.48pg/ml（参考值12.5-166）；孕酮0.52ng/dL（参考值0.2-1.5）；睾酮11.59ng/ml（参考值8.4-48.1）垂体催乳素16.23ng/ml（参考值4.79	病情分析：你好，月经来的第一天，化验的女性激素六项结果，还是有促卵泡激素的结果稍微偏高一些，这样的情况还是暂时不需要用药物来调理。指导意见：但是你平时如果感觉有腰酸腹痛的症状，并且曾经有过人流手术史，还是建议检查下妇科，看看有没有阴道炎症、宫颈炎症、子宫内膜炎症，盆腔炎和输卵管堵塞等情况。
21	1	2	5	63	8	14	0.63	7.88	0.94	2	0.07	5.25	0.5	0	0	0	1	0.25	1	0	0.0216	207850	805	1	0	1	1	1	0	0	4	1	4	6.95	1	0	不知道为什么早上小便尿尿的时候感觉龟头有点刺痛，稍微用点力就会更疼，但是尿完又没那么痛了，想知道是到底是什么原来啊，这个要怎么去治疗啊？	病情分析：主要是由传染或感染引起的泌尿系感染造成的，和龟头炎也是有关系的，出现这种情况用药治疗。指导意见：高锰酸钾清洗都有利于改善的，这种情况也可以口服左氧氟沙星片治疗观察的，避免吃辛辣的食物，症状没有好转，医院治疗。
21	1	2	5	78	15	14	0.6	5.2	0.82	6	0.06	6.31	0.5	1	1	0	2	0.5	0	1	0.0388	37649	1124	0.96	1	1	1	1	0	0	4	1	4	7.67	1	0	不知道为什么早上小便尿尿的时候感觉龟头有点刺痛，稍微用点力就会更疼，但是尿完又没那么痛了，想知道是到底是什么原来啊，这个要怎么去治疗啊？	病情分析：你好，考虑可能是尿路感染，龟头炎，需要到医院检查确定，禁忌辛辣食物，注意复查指导意见：你好，可以到医院做血常规，小便常规检查，外用洁尔阴清洗治疗，使用硝酸咪康唑乳膏治疗，口服阿莫西林克拉维酸钾以上是对“小便龟头刺痛怎么办，开封协和医院怎么样”这个问题的建议，希望对您有帮助，祝您健康！
21	1	2	5	52	7	17	0.63	7.43	0.94	1	0.05	4.94	0.5	0	0	0	3	0.75	0	0	0.0208	19099	57	1	1	1	1	1	0	0	4	1	4	7.75	1	1	不知道为什么早上小便尿尿的时候感觉龟头有点刺痛，稍微用点力就会更疼，但是尿完又没那么痛了，想知道是到底是什么原来啊，这个要怎么去治疗啊？	病情分析：根据收到病情来看，是和泌尿系炎症感染有关的，最好饮食上多注意，配合吃点药物治疗一下。指导意见：建议您多喝开水，饮食上忌辛辣食物，配合吃点药物左氧氟沙星片和三金片治疗一下观察看看。
21	1	2	5	67	11	22	0.5	6.09	0.9	2	0.4	5.43	1	0	0	0	4	1	0	0	0.0415	50541	1173	0.99	1	1	1	1	0	0	4	1	4	9.22	1	0	不知道为什么早上小便尿尿的时候感觉龟头有点刺痛，稍微用点力就会更疼，但是尿完又没那么痛了，想知道是到底是什么原来啊，这个要怎么去治疗啊？	病情分析：你的症状要考虑为龟头炎，主要是细菌感染引起的，会引起龟头刺痛的，需要服用药物治疗的。指导意见：建议可以服用左氧氟沙星片和炎可宁片，注意休息，多喝开水，饮食以清淡为主，禁辛辣刺激性食物和烟酒。注意阴部卫生，保持阴部清洁干燥。
23	0	1	5	64	7	10	0.55	9.14	0.95	2	0.14	4.81	0.5	1	0	0	1	0.5	1	0	0.0281	26662	242	0.99	1	1	0.91	1	0	0	2	1	1	8.03	1	1	人流后第八天去复查过了没什么一个月后还需要去复查吗？一般多久会再来例假能不能吃减肥药啊	病情分析：你好，流产后约是一个月多左右来月经，常建议流产一个月后做一次子宫B超检查来了解子宫恢复情况。指导意见：你现在是流产后20天常还未来月经的，建议不急，要注意增加营养，如果超过40天未来要检查看。
33	1	3	5	44	5	7	0.56	8.8	0.9	3	0.2	4.77	0.5	0	-1	0	1	0.5	1	0	0.0126	14783	31	1	1	1	1	1	2	9	2	1	2	1.43	1	0	请问带了套，口爱不会传染HIV嘛？没有掉和破损。另外问问如果不带呢，会传染吗，只要没有伤口就不会吗	病情分析：一般来说避孕套是可以有效预防艾滋病的，但是不是绝对的。指导意见：这个一般是不需要过于担心的，因为首先对方不一定有艾滋病，其次你的避孕套没有破损。
33	1	3	5	45	6	5	0.76	7.5	0.84	5	0.25	5.05	0.5	1	1	0	2	1	0	1	0.0537	31658	571	1	1	1	1	1	0	0	2	1	2	1.55	1	1	请问带了套，口爱不会传染HIV嘛？没有掉和破损。另外问问如果不带呢，会传染吗，只要没有伤口就不会吗	病情分析：你好，爱滋病是由于出血伤口接触患者的血液、阴道分泌物感染的。指导意见：你好，要是当时戴安全套或者阴茎部位没有破皮的话，是不会被传染的，可以安心的。
37	0	1	5	45	9	4	0.6	5	0.79	4	0.25	5.23	1	1	1	0	1	0.5	1	0	0.0169	21766	27	1	1	1	1	1	0	0	2	1	3	1.35	1	0	宫颈刮片检查都是阴性，是不是就没有问题呢	病情分析：你好亲！刮片阴性，说明没有大的问题，请问你有没有瘙痒异味症状呢？指导意见：建议平时注意个人卫生，勤换内裤开水烫洗，保持局部卫生清洁干燥，祝身体健康！
37	0	1	5	53	7	4	0.46	7.57	0.45	10	0.8	4.78	0.5	0	-1	0	2	1	0	1	0.0928	156453	12306	0.98	1	1	1	1	0	0	2	2	3	3.17	2	1	宫颈刮片检查都是阴性，是不是就没有问题呢	病情分析：你好，宫颈刮片检查都是阴性往往是正常的现象，这是代表宫颈刮片没有问题。指导意见：疾病的判断，需要结合临床症状以及其它检查来判断，目前你所说的检查是正常的，不用担心。
31	1	1	5	68	10	5	0.57	6.8	0.85	5	0.8	5.43	1	0	0	0	1	0.25	1	0	0.0218	22135	57	0.98	1	0.91	0.92	1	0	0	4	1	4	101.3	1	0	6周前高危性行为，去医院检查梅毒，TPPA阴性，RAR阴性，TP（化学发光法）1.56说是阳性，之前没有得过梅毒，这是什么情况	病情分析：你好，根据你的描述，对于目前的梅毒检测，如果只是单纯的抗体阳性，那么说明之前感染过梅毒。指导意见：对于目前这种情况建议定期的进行复查，如果连续检测到三个月还是这个样子，只是单纯的特异性抗体阳性，那么不需要治疗，也不具有传染性。
31	1	1	5	80	7	5	0.46	11.43	0.89	3	0.31	5.27	1	0	-1	0	2	0.5	0	1	0.0143	119204	358	1	0	0.91	1	2	0	0	4	1	4	115.38	1	1	6周前高危性行为，去医院检查梅毒，TPPA阴性，RAR阴性，TP（化学发光法）1.56说是阳性，之前没有得过梅毒，这是什么情况	病情分析：你好：你是有一些高危的性行为检查结果呢，目前来看是有一些感染的可能性，是属于假阳性，所以说最好还是要提高警惕。指导意见：指导意见：你你适当的心进行消炎处理，可以适当的应用一些消炎药，头孢进行调整并且尽量的注意避免有一些不洁的性行为也都有一定的作用的。
31	1	1	5	125	14	13	0.55	8.93	0.66	35	0.8	4.86	0.5	1	1	0	3	0.75	0	0	0.0189	14640	38	1	0	0.92	0.92	1	0	0	4	1	4	138.12	1	0	6周前高危性行为，去医院检查梅毒，TPPA阴性，RAR阴性，TP（化学发光法）1.56说是阳性，之前没有得过梅毒，这是什么情况	病情分析：诊断梅毒需检查两大类抗体，一类是非梅毒螺旋体抗体，一个是梅毒螺旋体特异性抗体，前者用RPR或TRUST检测，后者用TP-ELISA、TPPA或者TPHA检测，感染了梅毒，两类抗体都会先后出现阳性。指导意见：一般初筛是检查RPR或TRUST，确证是检查TP-ELISA、TPPA或TPHA，双阴可以排除梅毒，双阳性可以诊断为梅毒，其他TP-ELISA或TPPA阴性，RPR或TRUST阳性是假阳性；TP-ELISA或TPPA阳性，RPR或TRUST阴性是既往感染过梅毒或TP-ELISA或TPPA假阳性
31	1	1	5	44	5	5	0.39	8.8	0.83	5	2.33	4.55	0.5	0	0	0	4	1	0	0	0.0594	227561	4556	0.95	0	1	1	1	0	0	4	1	4	141.43	1	0	6周前高危性行为，去医院检查梅毒，TPPA阴性，RAR阴性，TP（化学发光法）1.56说是阳性，之前没有得过梅毒，这是什么情况	病情分析：这种情况属于一个高危的临床表现，有可能感染性病的，指导意见：但是建议你到当地的三甲大医院的性病科或者当地的疾控中心进行检查，不能到民营医院检查，
34	0	1	5	59	6	3	0.55	9.83	0.92	6	1.75	5.06	1	0	0	0	1	0.5	1	0	0.0324	23992	285	1	1	0.98	1	1	1	6	2	1	4	66.63	1	0	盆腔彩超子宫子宫形态大小正常，轮廓光整，实质回声均匀，内膜增厚约18.2mm。子宫前壁可见一个低回声区，大小约14.7mm×9.4mm。盆腔探及不规则无回声区厚约8.6mm。左附件区未见明显异常回声。右附件右附件区未见明显异常回声。小结子宫:子宫内膜增厚子宫肌瘤盆腔积液左附件、右附件未发现明显异常这种情况这是月经前一个周做的体检，子宫内膜算比较厚的吗？需要怎么治疗？肌瘤需要手术吗？谢谢。	病情分析：首先内膜是比较厚的，一般正常的月经后期的内膜一般也就是14mm以内的，您这个算是很厚了指导意见：其次的话肌瘤是肌壁间的，不大，这个一遍如果月经正常的话是可以暂时不手术的，定期复查就可以了
34	0	1	5	80	12	4	0.57	6.67	0.76	31	0.2	5.18	0.5	0	0	1	2	1	0	1	0.0289	5013	235	0.93	1	1	1	1	2	6	2	3	4	69.02	3	1	盆腔彩超子宫子宫形态大小正常，轮廓光整，实质回声均匀，内膜增厚约18.2mm。子宫前壁可见一个低回声区，大小约14.7mm×9.4mm。盆腔探及不规则无回声区厚约8.6mm。左附件区未见明显异常回声。右附件右附件区未见明显异常回声。小结子宫:子宫内膜增厚子宫肌瘤盆腔积液左附件、右附件未发现明显异常这种情况这是月经前一个周做的体检，子宫内膜算比较厚的吗？需要怎么治疗？肌瘤需要手术吗？谢谢。	病情分析：根据B超的结果以及是月经前一个星期做的B超，年龄是34岁。子宫内膜还是偏厚的。指导意见：你好！子宫内膜还是比较厚的，子宫肌瘤比较小，不需要手术的，但是要定期复查。建议月经干净后再次做个B超，看看子宫内膜的厚度。子宫小肌瘤一般不需要治疗，定期复查即可。
34	0	1	5	51	5	5	0.66	10.2	0.96	1	0.14	5.28	0.5	0	0	0	1	0.25	1	0	0.1002	225736	937	0.81	3	1	1	2	2	1	4	1	4	1.13	1	1	昨天体检尿隐血呈弱阳性该怎么治疗？和月经前期有关系吗？	病情分析：你好~从以上检查结果描述分析现在还不能确定完全是血尿，可能与妇科有关系指导意见：先观察，注意做泌尿系统B超检查有无结石的问题，同时注意复查，一周后复查一次再考虑处理
34	0	1	5	76	12	7	0.7	6.33	0.78	9	0.33	6.18	0.5	1	1	0	2	0.5	0	1	0.0238	3020	16	1	3	1	1	1	0	0	4	1	4	2	1	0	昨天体检尿隐血呈弱阳性该怎么治疗？和月经前期有关系吗？	病情分析：你好，尿检弱阳，又处于月经前期，需要排除经血尿液混合导致的隐血可能，指导意见：建议继续观察有无尿频尿急尿痛症状，如果无尿路刺激症状，建议月经干净后两三天复查小便化验。以上是对“尿隐血呈弱阳性该怎么治疗？”这个问题的建议，希望对您有帮助，祝您健康！
34	0	1	5	54	8	3	0.56	6.75	0.84	4	0.09	5.3	0.5	0	0	0	3	0.75	0	0	0.0162	14192	20	1	0	1	1	1	0	0	4	1	4	2.47	1	0	昨天体检尿隐血呈弱阳性该怎么治疗？和月经前期有关系吗？	病情分析：你好，如果是尿检检查出浅血一个加号。这种情况考虑是有出血，如果是来月经有关系。指导意见：你好，建议你月经干净了三天以后再去医院复查一下尿常规。需要排除肾炎，早发现早治疗
34	0	1	5	39	6	11	0.6	6.5	1	0	0.45	4.37	0.5	0	0	0	4	1	0	0	0.0034	36140	1	1	3	1	1	1	2	6	4	1	4	317975	1	0	昨天体检尿隐血呈弱阳性该怎么治疗？和月经前期有关系吗？	你好，这个要结合自己有没有泌尿道的症状，确实有很多人有阴道炎症，可以有尿潜血阳性，可以好好清洗外阴后取中段尿再复查一下。可以再做白带常规的检查。
27	1	1	5	63	12	11	0.63	5.25	1	0	0.62	5.04	0.5	2	2	0	1	0.33	1	0	0.0204	22857	36	1	0	1	1	1	1	6	3	2	4	30.95	2	1	最近身上起红色的点，很痒，经常感觉冷，头发烧的感觉，眼睛涨热，但是量体温并没有发烧。从一个月前有过一次性行为以后开始的，一直很担心，但是昨天去检查了HIV，成阴性。不知道和这个有没有关系	病情分析：你好，结合你的情况考虑是过敏引起的，建议吃些抗过敏的药物，如扑尔敏，维生素c。指导意见：建议平时多喝热水，别吃辣椒，戒烟戒酒，保暖，注意个人卫生，希望我的分析及建议对你有所帮助，祝你早日康复。
27	1	1	5	52	5	8	0.55	10.4	0.94	3	0.45	5.23	0.5	0	0	0	2	0.67	0	1	0.0188	7665	80	0.99	1	1	1	1	0	0	3	1	4	33.77	1	0	最近身上起红色的点，很痒，经常感觉冷，头发烧的感觉，眼睛涨热，但是量体温并没有发烧。从一个月前有过一次性行为以后开始的，一直很担心，但是昨天去检查了HIV，成阴性。不知道和这个有没有关系	病情分析：患者出现身上起红色点点的症状，伴有瘙痒的话则是需要考虑为湿疹及过敏性疾病的情况。指导意见：患者的话则是需要采取抗过敏的药物治疗，其次可以做个血常规的检查，看看血小板是否低下。
27	1	1	5	74	11	11	0.67	6.73	0.95	4	0.2	6.13	0.5	1	1	0	3	1	0	0	0.0123	21332	61	1	1	1	1	1	1	6	3	1	4	37.88	1	0	最近身上起红色的点，很痒，经常感觉冷，头发烧的感觉，眼睛涨热，但是量体温并没有发烧。从一个月前有过一次性行为以后开始的，一直很担心，但是昨天去检查了HIV，成阴性。不知道和这个有没有关系	病情分析：你好，根据你的症状我建议你可以口服氯雷他定片，外用复发倍他米松乳膏指导意见：多食新鲜水果，蔬菜，少吃精制糖。腌制食品以及饱和脂肪的食物，尽可能不进食易引起过敏的食物以上是对“身上起红色的点，很痒”这个问题的建议，希望对您有帮助，祝您健康！
34	0	2	5	48	8	10	0.62	6	1	0	0.5	4.91	0.5	0	0	0	1	0.07	1	0	0.018	4767	1	1	1	1	1	1	0	0	15	1	14	1.32	1	0	我有快半年了，月经量少，上个月就有一天是鲜红的，然后就没有了。就是黑红色的特少，我想调理好要二孩。我还特别怕冷，脚总是很凉。应该怎么调理？	病情分析：凭你描述考虑是宫寒引起的，建议月经期服艾附暖宫丸一周，连续三个月经周期。指导意见：月经期应该注意休息和保暖，不吃辛辣生冷食物，不做剧烈运动，保证充足的睡眠，有利于身心健康。
34	0	2	5	74	7	4	0.61	10.57	0.89	6	0.4	6.18	0.5	2	2	0	2	0.13	0	1	0.0117	56332	172	1	0	1	1	6	0	0	15	1	14	1.33	1	0	我有快半年了，月经量少，上个月就有一天是鲜红的，然后就没有了。就是黑红色的特少，我想调理好要二孩。我还特别怕冷，脚总是很凉。应该怎么调理？	病情分析：你的情况属于脾肾阳虚引起的体内的寒气重经血凝滞引起的月经不调，量少咖啡色指导意见：建议你及时去中医院把脉辨证论治喝点中药治疗，艾灸关元和三阴交穴位睡前用艾叶煮水泡脚半个小时以上是对“月经量少咖啡色我该怎么调理？”这个问题的建议，希望对您有帮助，祝您健康！
34	0	2	5	85	16	5	0.65	5.31	0.96	2	0.5	6.11	0.5	2	2	0	3	0.2	0	0	0.0824	54153	2506	1	0	1	1	1	0	0	15	1	14	1.57	1	1	我有快半年了，月经量少，上个月就有一天是鲜红的，然后就没有了。就是黑红色的特少，我想调理好要二孩。我还特别怕冷，脚总是很凉。应该怎么调理？	病情分析：你好，你的这个情况，以中医的观点来看，应该是脾肾阳虚，不能温养胞宫，胞宫虚寒，气血运行不畅所导致的症状。指导意见：这个情况，可以服用一些温补脾肾的中成药来调理，比如桂附地黄丸配合归脾丸，坚持服用一段时间，效果当会显著。症状顽固的话，还可以配合进行一段时间的中医针灸治疗。祝你健康快乐！
34	0	2	5	65	9	4	0.56	7.22	0.98	1	0.25	5.72	0.5	0	0	0	4	0.27	0	0	0.0352	203310	4394	0.98	1	1	1	1	0	0	15	1	14	1.77	1	0	我有快半年了，月经量少，上个月就有一天是鲜红的，然后就没有了。就是黑红色的特少，我想调理好要二孩。我还特别怕冷，脚总是很凉。应该怎么调理？	病情分析：您好，根据你描述的情况看，这个可能是气滞血瘀引起的月经不调，和受凉有一定关系，属于宫寒的范畴，会影响怀孕指导意见：建议你结合自己的情况，使用温经散寒的中成药进行治疗，比如使用调经促孕丸或者鹿胎膏进行治疗，以促进月经恢复正常。
34	0	2	5	62	10	8	0.63	6.2	0.91	4	0.13	5.62	0.5	0	0	0	5	0.33	0	0	0.009	32724	29	1	0	1	1	2	0	0	15	1	14	1.8	1	0	我有快半年了，月经量少，上个月就有一天是鲜红的，然后就没有了。就是黑红色的特少，我想调理好要二孩。我还特别怕冷，脚总是很凉。应该怎么调理？	病情分析：这种情况的话还是建议您吃点中药调理一下的，您的情况有可能是因为血瘀导致的。指导意见：进行激素六项和彩超检查，查明原因后，再进行调理。同时，可服用益母草进行调经。注意休息，规律作息，养成良好的生活饮食习惯。
34	0	2	5	46	9	15	0.61	5.11	0.96	2	0.18	4.92	1	0	0	0	6	0.4	0	0	0.0205	53182	273	1	1	1	1	1	0	0	15	1	14	1.95	1	0	我有快半年了，月经量少，上个月就有一天是鲜红的，然后就没有了。就是黑红色的特少，我想调理好要二孩。我还特别怕冷，脚总是很凉。应该怎么调理？	病情分析：可以试试中药诊脉调理，热敷理疗推拿按摩改善身体状态，帮助身体恢复。指导意见：可以试试益母草颗粒，效果不好，及时更换。少吃生冷食物。少吃辛辣刺激。多喝温热蔬菜汤。
34	0	2	5	90	22	11	0.66	4.09	0.84	9	0.5	6.78	0.5	1	1	0	7	0.47	0	0	0.0221	57311	184	1	1	1	0.94	1	0	0	15	1	14	2.08	1	0	我有快半年了，月经量少，上个月就有一天是鲜红的，然后就没有了。就是黑红色的特少，我想调理好要二孩。我还特别怕冷，脚总是很凉。应该怎么调理？	病情分析：月经不调。量少。颜色黑。手脚冰凉。是气血不足。淤血。肾阳虚的表现。与体质虚弱。过度劳累。熬夜等等有关。指导意见：目前月经不调。需要及时对症治疗。不然可以影响身体健康。不会正常怀孕。可以使用中成药加味逍遥丸。八珍益母丸调理月经。效果更好。以上是对“月经量少咖啡色我该怎么调理？”这个问题的建议，希望对您有帮助，祝您健康！
34	0	2	5	41	5	4	0.59	8.2	0.97	1	0.25	4.71	0.5	0	0	0	8	0.53	0	0	0.0179	46639	121	1	1	1	0.96	1	1	6	15	1	14	2.12	1	0	我有快半年了，月经量少，上个月就有一天是鲜红的，然后就没有了。就是黑红色的特少，我想调理好要二孩。我还特别怕冷，脚总是很凉。应该怎么调理？	病情分析：您好，您这种情况可能是内分泌失调、气滞血瘀引起的月经不调。指导意见：建议您去医院检查一下性激素六项，在月经第三天去检查，需要空腹抽血去检查。
34	0	2	5	59	7	8	0.57	8.43	0.91	4	0.29	5.54	0.5	0	0	0	9	0.6	0	0	0.021	4956	6	1	0	1	1	1	1	6	15	1	14	2.22	1	0	我有快半年了，月经量少，上个月就有一天是鲜红的，然后就没有了。就是黑红色的特少，我想调理好要二孩。我还特别怕冷，脚总是很凉。应该怎么调理？	病情分析：你好根据你的描述来看考虑为子宫寒气，与受凉不注意保暖有关系指导意见：建议你平时要注意保暖，少穿短裙丝袜，经期避免过凉的水，多热敷按摩腹部，月经期间可以服用些益母草。可以试着用中药调理月经
34	0	2	5	42	10	7	0.58	4.2	1	0	0.5	4.04	1	1	1	0	10	0.67	0	0	0.016	37224	54	1	1	1	1	1	1	6	15	1	14	2.65	1	0	我有快半年了，月经量少，上个月就有一天是鲜红的，然后就没有了。就是黑红色的特少，我想调理好要二孩。我还特别怕冷，脚总是很凉。应该怎么调理？	病情分析：应该是气血虚弱，血液运行不畅，伴随着瘀所致的呢?。。指导意见：可以吃益母草颗粒，月月舒，乌鸡白凤丸，艾附暖宫丸。保持心情愉快，祝你健康
34	0	2	5	50	10	4	0.71	5	0.9	4	0.5	4.57	0.5	0	0	0	11	0.73	0	0	0.0284	21144	91	1	0	1	1	1	0	0	15	1	14	2.7	1	0	我有快半年了，月经量少，上个月就有一天是鲜红的，然后就没有了。就是黑红色的特少，我想调理好要二孩。我还特别怕冷，脚总是很凉。应该怎么调理？	病情分析：你好，根据你的情况和症状，你这月经量少，哈哈怕冷手脚冰凉，建议指导意见：平时多运动，均衡营养！平时在月经后适当口服四物汤或者乌鸡白凤丸，也可以适当口服红参，高丽参！
34	0	2	5	58	6	4	0.58	9.67	0.91	4	0.18	4.91	0.5	0	0	0	12	0.8	0	0	0.0063	15141	15	1	1	1	1	1	0	0	15	1	14	2.97	1	0	我有快半年了，月经量少，上个月就有一天是鲜红的，然后就没有了。就是黑红色的特少，我想调理好要二孩。我还特别怕冷，脚总是很凉。应该怎么调理？	病情分析：你好，根据你描述的情况多考虑是内分泌引起的月经量少，怕冷及脚很凉多表示有宫寒的情况。指导意见：建议，及时去医院抽血检查一下内分泌六项激素及做b超检查一下，明确诊断后再及时到正规医院治疗。
34	0	2	5	59	7	11	0.65	8.43	0.96	2	0.33	5.35	0.5	0	0	0	13	0.87	0	0	0.0139	4180	14	1	0	1	0.91	0	0	0	15	1	14	3.48	1	0	我有快半年了，月经量少，上个月就有一天是鲜红的，然后就没有了。就是黑红色的特少，我想调理好要二孩。我还特别怕冷，脚总是很凉。应该怎么调理？	病情分析：你好，根据你的描述情况需要检查子宫内膜情况及做激素六项检查的检查。指导意见：建议你去医院做一下相关检查，找中医用中药调理身体，平时要注意保暖避免受凉，养成有规律的生活作息习惯，调节好情绪。
34	0	2	5	63	10	6	0.53	6.3	0.85	6	0.4	5.35	0.5	0	0	0	14	0.93	0	0	0.0083	10178	13	1	0	1	1	2	0	0	15	1	14	4.02	1	0	我有快半年了，月经量少，上个月就有一天是鲜红的，然后就没有了。就是黑红色的特少，我想调理好要二孩。我还特别怕冷，脚总是很凉。应该怎么调理？	病情分析：你好，月经量少手脚冰凉考虑应该是血虚引起的症状，需要喝点中药调理一下。指导意见：建议你去当地正规医院中医科就诊，把把脉，看一下你的具体情况，开点中药调理一下，平时要注意休息，经期注意保暖和外阴部清洁卫生，祝您健康。
11	0	1	5	68	7	5	0.51	9.71	0.96	3	0.5	5.63	0.5	0	0	0	1	0.25	1	0	0.0141	84873	487	1	1	1	1	1	0	5	4	1	3	14.48	1	1	今年10周岁半、12虚岁，来了月经，怎么办，还能长多高？现在151CM。月经初潮要几天结束？过了几天没了后，过几天后又要有？现在很害怕。妈妈165CM，爸爸175CM。	病情分析：你好，一个人的身高很大程度上与遗传因素相关，但也与后天的营养和锻炼有关联的。指导意见：你的情况爸爸妈妈都是比较高的，考虑还是有长高的可能性的，不用紧张的。女性月经来潮的时间一般是在三到七天都是正常的。
11	0	1	5	83	9	4	0.6	9.22	0.92	2	0.4	5.81	0.5	1	1	0	2	0.5	0	1	0.0459	23568	827	0.99	0	1	1	2	0	6	4	1	3	15.07	1	0	今年10周岁半、12虚岁，来了月经，怎么办，还能长多高？现在151CM。月经初潮要几天结束？过了几天没了后，过几天后又要有？现在很害怕。妈妈165CM，爸爸175CM。	病情分析：你好根据你的年龄来说，还是有点发育过早的表现的，女孩子发育月经来潮一定程度上是会影响长高的，但是不是绝对性的指导意见：你好月经初潮是一个发育的表现的，开始来肯定是会有不定时不规律的情况的，都是属于正常的生理表现的，注意清洁，多咨询母亲的，注意做好护理工作的
11	0	1	5	91	12	5	0.58	7.58	0.83	8	2.33	5.63	0.5	1	0	0	3	0.75	0	0	0.0382	33841	808	0.99	1	1	1	1	1	9	4	1	3	15.28	1	0	今年10周岁半、12虚岁，来了月经，怎么办，还能长多高？现在151CM。月经初潮要几天结束？过了几天没了后，过几天后又要有？现在很害怕。妈妈165CM，爸爸175CM。	病情分析：你好：乳房发育及月经来潮是女性发育的指标。来了月经也是会有长个的情况的！不需要太担心！指导意见：来月经是生理现象！因为现在生活质量提高，营养比较高所以相对来说来月经都是比较早。注意营养增加锻炼！以上是对“月经来了还能长多高？”这个问题的建议，希望对您有帮助，祝您健康！
34	0	1	5	57	9	3	0.58	6.33	0.85	12	0.54	4.72	0.5	0	0	0	1	0.25	1	0	0.0174	55187	123	1	0	0.95	0.93	2	1	6	4	1	4	9.57	1	0	子宫形态大小正常，轮廓光整，实质回声均匀，内膜增厚约18.2mm。子宫前壁可见一个低回声区，大小约14.7mm×9.4mm。盆腔探及不规则无回声区厚约8.6mm。左附件左附件区未见明显异常回声。右附件右附件区未见明显异常回声。小结子宫:子宫内膜增厚子宫肌瘤盆腔积液左附件、右附件未发现明显异常这种情况需要怎么治疗？肌瘤需要手术吗？谢谢	病情分析：你好，你的肌瘤不算大，而且是在子宫壁，所以建议先观察吧。指导意见：正常的盆腔积液是10mm，所以在正常范围内不用治疗的。子宫内膜厚，如果平时月经出血量多，建议清宫治疗一下。
34	0	1	5	67	13	13	0.52	5.15	0.8	8	0.88	4.8	0.5	1	1	0	2	0.5	0	1	0.0101	5569	15	1	0	1	1	2	0	0	4	1	4	10.62	1	0	子宫形态大小正常，轮廓光整，实质回声均匀，内膜增厚约18.2mm。子宫前壁可见一个低回声区，大小约14.7mm×9.4mm。盆腔探及不规则无回声区厚约8.6mm。左附件左附件区未见明显异常回声。右附件右附件区未见明显异常回声。小结子宫:子宫内膜增厚子宫肌瘤盆腔积液左附件、右附件未发现明显异常这种情况需要怎么治疗？肌瘤需要手术吗？谢谢	病情分析：你好！根据你描述的情况来看，子宫内膜增厚，来月经的时候量会很多。指导意见：你好，子宫内膜增厚，来月经的时候量会很多。子宫肌瘤一般5cm才有手术指标。以上是对“子宫内膜增厚子宫肌瘤需要怎么治疗？”这个问题的建议，希望对您有帮助，祝您健康！
34	0	1	5	103	15	8	0.67	6.87	0.91	13	0.78	6.15	0.5	0	0	0	3	0.75	0	0	0.017	4654	2	1	1	0.98	0.91	1	0	0	4	1	4	15.82	1	1	子宫形态大小正常，轮廓光整，实质回声均匀，内膜增厚约18.2mm。子宫前壁可见一个低回声区，大小约14.7mm×9.4mm。盆腔探及不规则无回声区厚约8.6mm。左附件左附件区未见明显异常回声。右附件右附件区未见明显异常回声。小结子宫:子宫内膜增厚子宫肌瘤盆腔积液左附件、右附件未发现明显异常这种情况需要怎么治疗？肌瘤需要手术吗？谢谢	病情分析：您好，根据您的表述，您是在月经前一周检查的彩超内膜增厚是正常的。还有就是月经前盆腔少量积液由于排卵之后少量液体，可能是生理性的。子宫肌瘤也不大，需要定期复查。指导意见：您好！建议您月经后去医院复查彩超，看看内膜的厚度，以及是否还有盆腔积液，如果有盆腔积液可以对对症用一些妇科消炎药，子宫肌瘤建议您三个月半年复查，如果子宫肌瘤增长快，得去医院就诊。
34	0	1	5	64	10	9	0.49	6.4	0.93	9	0.09	5.56	0.5	1	0	0	4	1	0	0	0.01	5304	4	1	1	0.98	1	1	0	0	4	1	4	18.88	1	0	子宫形态大小正常，轮廓光整，实质回声均匀，内膜增厚约18.2mm。子宫前壁可见一个低回声区，大小约14.7mm×9.4mm。盆腔探及不规则无回声区厚约8.6mm。左附件左附件区未见明显异常回声。右附件右附件区未见明显异常回声。小结子宫:子宫内膜增厚子宫肌瘤盆腔积液左附件、右附件未发现明显异常这种情况需要怎么治疗？肌瘤需要手术吗？谢谢	病情分析：你好，根据你目前的情况，是不需要手术治疗的，可以先治疗盆腔积液，待症状严重时在手术治疗。指导意见：建议，你可以吃妇炎舒胶囊和妇科千金片，最好再加上局部理疗效果不错，忌冰冷饮食，平时注意外阴清洁卫生。
25	1	1	5	45	4	11	0.53	11.25	0.94	1	0.1	5.01	0.5	0	0	0	1	0.17	1	0	0.0117	56332	172	1	0	1	1	6	0	0	6	1	6	33.33	1	0	早年阴茎包皮，龟头完全看不见,后来经过手淫包皮开裂露出龟来,经过六七年手淫,有一天才发现跟女朋做爱,还没有插进阴道就射精啦’这是不是早泄。	病情分析：你的情况属于过度手淫导致肾阳虚出现的阳痿早泄，乏力精神差指导意见：建议你口服贞芪扶正颗粒和六味地黄丸和补中益气丸，艾灸关元和足三里和太溪穴。多吃点羊肉和黑色的食物
25	1	1	5	81	13	10	0.56	6.23	0.89	6	0.17	5.83	0.5	1	1	0	2	0.33	0	1	0.0093	28499	113	1	1	1	1	1	0	0	6	1	6	38.77	1	0	早年阴茎包皮，龟头完全看不见,后来经过手淫包皮开裂露出龟来,经过六七年手淫,有一天才发现跟女朋做爱,还没有插进阴道就射精啦’这是不是早泄。	病情分析：您好，通过您的描述，考虑您是肾阳亏虚导致阳痿早泄的症状，需要通过药物治疗。指导意见：您好患者，根据您的症状，建议您注意休息，多吃温阳食物，配合口服五子衍生丸治疗。以上是对“还没有插进阴道就射精啦’这是不是早泄”这个问题的建议，希望对您有帮助，祝您健康！
25	1	1	5	50	8	6	0.62	6.25	0.88	5	0.33	5.17	0.5	0	0	0	3	0.5	0	0	0.0117	8341	10	1	0	1	1	2	0	0	6	1	6	39	1	1	早年阴茎包皮，龟头完全看不见,后来经过手淫包皮开裂露出龟来,经过六七年手淫,有一天才发现跟女朋做爱,还没有插进阴道就射精啦’这是不是早泄。	病情分析：你好，根据你所描述的这个情况，这是属于早泄。主要是由于你长时间手淫导致的。指导意见：建议你首先一定要先戒除手淫，多锻炼身体，增强抵抗力。可以口服六味地黄丸治疗一下。
25	1	1	5	55	8	3	0.64	6.88	0.96	2	0.14	4.7	0.5	0	0	0	4	0.67	0	0	0.0232	1379	9	1	1	1	1	1	0	0	6	1	6	41.43	1	0	早年阴茎包皮，龟头完全看不见,后来经过手淫包皮开裂露出龟来,经过六七年手淫,有一天才发现跟女朋做爱,还没有插进阴道就射精啦’这是不是早泄。	病情分析：从你的描述来看的话，需要了解目前有没有规律的性生活，目前的性生活时间较短，可能早泄。指导意见：规律性生活如果时间小于3分钟的话，早泄可能性大，治疗的话，一般是采用药物等综合治疗。
25	1	1	5	73	16	7	0.68	4.56	0.91	5	0.14	6.19	0.5	0	0	0	5	0.83	0	0	0.0493	548	5	1	1	1	1	1	0	0	6	1	6	43.88	1	0	早年阴茎包皮，龟头完全看不见,后来经过手淫包皮开裂露出龟来,经过六七年手淫,有一天才发现跟女朋做爱,还没有插进阴道就射精啦’这是不是早泄。	病情分析：根据你的情况，如果每次性交都是这种情况的话，有可能是早泄！长期的手淫，导致肾精亏损，元阳不足，命门火衰！指导意见：努力改掉手淫习惯，保持良好的心情，养心益肾！多参加哦锻炼，保证自身气血充足，配合中成药金锁固精丸试试！如果不行，请及时就医！
25	1	1	5	50	9	7	0.46	5.56	0.89	5	0.3	5.28	0.5	0	0	0	6	1	0	0	0.0075	3739	2	1	1	1	1	1	0	0	6	1	6	57.02	1	0	早年阴茎包皮，龟头完全看不见,后来经过手淫包皮开裂露出龟来,经过六七年手淫,有一天才发现跟女朋做爱,还没有插进阴道就射精啦’这是不是早泄。	病情分析：你好！频繁的手淫是可以导致早泄，遗精，阳痿等情况的发生。指导意见：以后养成良好的生活习惯，改掉手淫的坏习惯。多参加户外活动。可用中药进行调理，一般一月左右就见效。
27	1	1	5	102	10	10	0.62	10.2	0.62	8	0.75	5.75	1	1	0	0	1	0.25	1	0	0.0143	119204	358	1	0	1	1	2	0	0	4	1	4	6.4	1	0	用有含有苯佐卡因的延时避孕套有副作用或者依赖性吗?	病情分析：你好：你是现在主要还是说用用一些临时的避孕套，一般来说里面都会有一些化学物质的含量，所以说还是要尽量的注意一下的。指导意见：指导意见：你应用之后呢，还是要适当的注意及时的进行阴道的清洗，并且也尽量的避免长时间饮用一些含有化学物质的一些避孕套。以上是对“用有含有苯佐卡因的延时避孕套有副作用吗”这个问题的建议，希望对您有帮助，祝您健康！
27	1	1	5	50	10	4	0.72	5	0.87	2	0.43	5.4	0.5	0	0	0	2	0.5	0	1	0.0352	203310	4394	0.98	1	1	1	1	0	0	4	1	4	12.93	1	1	用有含有苯佐卡因的延时避孕套有副作用或者依赖性吗?	病情分析：您好，苯佐卡因是麻醉药，接触之后，可以降低龟头的敏感性，能有效的延长同房时间，指导意见：这个虽然没有依赖性，合理使用可以改善性生活，但是不要频繁使用，以免对身体产生不良影响，
27	1	1	5	53	7	7	0.45	7.57	0.81	5	0.43	4.78	0.5	0	0	0	3	0.75	0	0	0.0074	34287	27	1	1	1	1	4	1	6	4	1	4	22.85	1	0	用有含有苯佐卡因的延时避孕套有副作用或者依赖性吗?	病情分析：27岁，男性，使用具有延时功能的避孕套，可能具有神经兴奋抑制性指导意见：如果没有严重的早泄问题，不介意使用具有延时功能的避孕套。其中含有的抑制神经兴奋成分，长期使用会降低局部感受性。
27	1	1	5	67	8	7	0.57	8.38	0.76	4	0.6	5.22	0.5	0	0	0	4	1	0	0	0.0149	6526	19	1	1	1	1	1	0	0	4	1	4	33.22	1	0	用有含有苯佐卡因的延时避孕套有副作用或者依赖性吗?	病情分析：你每次性生活多长时间啊，你用的这个就是一种含有麻醉药品的避孕套的，苯佐卡因就是其中的一种的指导意见：很多人用这个效果不错，但是很多会产生依赖性的，，就是不用会更不好的，所以最好还是找到引起早泄的病因针对性治疗吧，这个不治本的
20	0	2	5	89	9	10	0.53	9.89	0.75	24	0.5	5.54	0.5	0.5	-1	0	1	0.14	1	0	0.0324	23992	285	1	1	1	1	1	1	6	7	1	8	0.92	1	0	吃黄体酮十天来月经，一开始医生没有把吃黄体酮的药剂量说清楚，所以就是一天吃两顿，一顿吃一粒。但是现在月经真的很少，而且还是黑色的	病情分析：您这个现在是怎么吃的，而且黄体酮有很多种，您最好说清楚吃的是哪一种的说指导意见：如果吃药期间有少量的出血，一般是要求继续吃药的，吃够时间停药后才会正式的来月经的 以上是对“吃黄体酮的药剂量错了，月经来了但量少”这个问题的建议，希望对您有帮助，祝您健康！
20	0	2	5	40	4	12	0.65	10	0.89	4	1.5	4.57	0.5	0	0	0	2	0.29	0	1	0.0194	239020	953	0.99	0	1	1	6	0	0	7	2	8	1.02	2	1	吃黄体酮十天来月经，一开始医生没有把吃黄体酮的药剂量说清楚，所以就是一天吃两顿，一顿吃一粒。但是现在月经真的很少，而且还是黑色的	病情分析：月经量少、色黑的话可能是内分泌紊乱导致的症状，注意饮食营养指导意见：这情况还是可以吃益母草颗粒调理试试，以后来月经的话还是得注意保暖，不要受凉
20	0	2	5	69	9	4	0.66	7.67	0.77	11	0.46	5.46	0.5	0	0	0	3	0.43	0	0	0.0238	3020	16	1	3	1	1	1	0	0	7	1	8	1.78	1	0	吃黄体酮十天来月经，一开始医生没有把吃黄体酮的药剂量说清楚，所以就是一天吃两顿，一顿吃一粒。但是现在月经真的很少，而且还是黑色的	病情分析：你好，口服黄体酮十天，停药后月经来潮，量少色黑，需要了解原因，对症处理，指导意见：建议月经来潮的第2~5天早晨空腹抽血查女性激素六项检查，月经干净后一周左右做个b超了解子宫卵巢及子宫内膜厚度，根据检查结果对症调理月经。
20	0	2	5	61	8	13	0.55	7.62	0.83	7	0.86	6.32	0.5	0.5	-1	0	4	0.57	0	0	0.0161	20722	24	1	1	1	1	1	0	0	7	1	8	2.03	1	0	吃黄体酮十天来月经，一开始医生没有把吃黄体酮的药剂量说清楚，所以就是一天吃两顿，一顿吃一粒。但是现在月经真的很少，而且还是黑色的	病情分析：你好，黄体酮胶囊用药两次一天用法没有错，一般停药后一周左右月经来潮，月经颜色黑少和宫寒气血不足有关指导意见：建议注意休息和个人卫生，忌烟酒辛辣凉性食物，不要熬夜劳累受凉生气，可以再喝些益母草，用乌鸡白凤丸调理观察
20	0	2	5	56	8	7	0.65	7	1	0	1	5.68	0.5	0	-1	0	5	0.71	0	0	0.0174	5685	21	1	0	1	1	6	0	0	7	1	8	3.42	1	0	吃黄体酮十天来月经，一开始医生没有把吃黄体酮的药剂量说清楚，所以就是一天吃两顿，一顿吃一粒。但是现在月经真的很少，而且还是黑色的	病情分析：您好，您这种情况应该不是药物引起的，偶尔出现经量经色的异常是常见的，不要太担心了。指导意见：建议您平时可以适当用益母草或者玫瑰花泡水喝，平时少食辛辣刺激性食物，少熬夜，注意调畅情志。
20	0	2	5	92	16	6	0.49	5.75	0.77	16	3	6.01	1	1	1	0	6	0.86	0	0	0.04	75	1	1	1	0	0	1	0	0	7	1	8	8.57	1	0	吃黄体酮十天来月经，一开始医生没有把吃黄体酮的药剂量说清楚，所以就是一天吃两顿，一顿吃一粒。但是现在月经真的很少，而且还是黑色的	病情分析：你好！黄体酮计量一天10mg-20mg,因人而异。月经不调，血量少，血色黑考虑你有气滞血瘀，具体还要分析你身体状况。指导意见：建议：中药调理一下月经。先天肝肾亏虚还是气滞血瘀，再有贫血，血虚的人月经量也少。以上是对“吃黄体酮的药剂量错了，月经来了但量少”这个问题的建议，希望对您有帮助，祝您健康！
20	0	2	5	74	7	2	0.65	10.57	0.92	8	0.12	5.24	1	0	-1	0	7	1	0	0	0.003	26919	3	1	0	1	1	1	1	1	7	1	8	312371	1	0	吃黄体酮十天来月经，一开始医生没有把吃黄体酮的药剂量说清楚，所以就是一天吃两顿，一顿吃一粒。但是现在月经真的很少，而且还是黑色的	病情分析：你是因为什么原因吃的黄体酮呢？能把你的病情具体的描述一下吗？还有把你的诊疗经过也说一下指导意见：单纯靠你现在提供的信息，我是没有办法给你一个明确的诊断的。我需要综合你所有的信息，包括你的症状体征，还有你的治疗过程
28	0	1	5	54	8	8	0.6	6.75	0.66	6	0.12	5.1	1	0	0	0	1	0.25	1	0	0.0352	203310	4394	0.98	1	1	1	1	0	0	4	1	4	26.8	1	1	流产2次，查出封闭抗体阴性，想了解一下能否治好	病情分析：您好，对于反复性自然流产的患者先进行封闭抗体检查，如果封闭抗体阴性，则采用丈夫淋巴细胞主动免疫疗法。指导意见：具体疗程为妊娠前注射治疗3-4次，复查封闭抗体，如封闭抗体转为阳性，则可计划受孕。
28	0	1	5	107	13	8	0.75	8.23	0.67	9	0.12	6.56	0.5	1	0	0	2	0.5	0	1	0.0496	18396	603	1	1	1	1	1	0	0	4	1	4	28.32	1	0	流产2次，查出封闭抗体阴性，想了解一下能否治好	病情分析：您好封闭抗体是指女性体内存在一种抗配偶淋巴细胞的特异性IgG抗体，可阻止母体的免疫系统对胎儿造成攻击，一但体内这种抗体阴性，则会导致流产的发生。指导意见：具体治疗建议上专科医院由相关科室进行治疗，治疗后如果转为阳性，是可以计划怀孕的，但如果复查仍为阴性，则还需要继续治疗直到转为阳性。以上是对“流产2次查出封闭抗体阴性”这个问题的建议，希望对您有帮助，祝您健康！
28	0	1	5	61	9	8	0.64	6.78	0.65	6	0.12	5.65	0.5	0	0	0	3	0.75	0	0	0.0211	16321	42	1	3	0	0	1	0	0	4	1	4	52.67	1	0	流产2次，查出封闭抗体阴性，想了解一下能否治好	病情分析：你好，体内缺乏封闭抗体，是由于母体对父亲的抗原识别不足，不能产生保护胚胎的物质。封闭抗体阴性会导致反复流产。需要进行免疫治疗。指导意见：封闭抗体阴性可采用配偶白细胞免疫疗法，增加患者体内的封闭抗体水平，待抗体检测阳性后再怀孕。
28	0	1	5	45	8	8	0.47	5.62	0.57	6	0	5	1	0	0	0	4	1	0	0	0.002	19089	2	1	0	1	1	1	1	9	4	1	4	317903	1	0	流产2次，查出封闭抗体阴性，想了解一下能否治好	你好，根据你的描述查出封闭抗体阴性与多次流产有关系。病不难治，主要采用配偶白细胞免疫疗法，增加反复。自然流产患者体内封闭抗体水平。当抗体检测为阳性再怀孕。就会成功
47	1	2	5	49	4	5	0.52	12.25	0.92	2	0	4.84	0.5	0	0	0	1	0.17	1	0	0.0125	52766	212	1	0	1	1	3	0	0	6	1	6	3.85	1	0	男人做爱前喝什么药能延长做爱时间本人48岁	病情分析：不建议使用药物的，药物对于身体的影响是比较大的，这个是要注意指导意见：可以在平时的时候多吃羊肉那些的食物的，相对的是可以更好的延长同房的时间的
47	1	2	5	46	6	0	0.61	7.67	1	0	0	4.1	0.5	1	1	0	2	0.33	0	1	0.013	52646	144	1	1	1	1	1	0	0	6	1	6	6.7	1	1	男人做爱前喝什么药能延长做爱时间本人48岁	病情分析：根据您的情况，首先我们临床是不建议服用这类药物的！指导意见：一般这类药物属于中枢神经刺激因素的，一般这类药物肯定影像内分泌因素的，所以不建议临床应用！
47	1	2	5	69	9	4	0.54	7.67	0.68	10	0	6.15	0.5	1	1	0	3	0.5	0	0	0.0152	88013	202	1	0	1	1	2	1	6	6	1	6	10.87	1	0	男人做爱前喝什么药能延长做爱时间本人48岁	病情分析：您好！根据你的描述考虑是一般肾虚会引起同房异常的症状，指导意见：建议平时男性注意身体，不要熬夜，适当的增加体育锻炼，可以口服汇仁肾宝治疗以上是对“男人做爱前喝什么药能延长做爱时间”这个问题的建议，希望对您有帮助，祝您健康！
47	1	2	5	68	9	1	0.48	7.56	0.97	1	0	5.63	0.5	2	2	0	4	0.67	0	0	0.0528	42359	1815	0.99	0	1	1	0	0	0	6	1	6	11.7	1	0	男人做爱前喝什么药能延长做爱时间本人48岁	病情分析：你好，根据你的描述，你对自己的性生活时间的情况，是非常的不满意。指导意见：这个情况下，男性到了这个年龄段的话，性能力是肯定比不上年轻的时候的。药物的作用只是一时的，建议可以通过身体锻炼的方式来慢慢恢复的。
47	1	2	5	63	4	3	0.49	15.75	1	0	0	6.07	0.5	0	0	0	5	0.83	0	0	0.0127	40542	104	1	0	1	1	2	0	0	6	1	6	13.42	1	0	男人做爱前喝什么药能延长做爱时间本人48岁	病情分析：您好首先需要明白性功能真的会随着年龄大了出现性欲不旺盛的，而且需要根据自己的症状才可以对症用药。指导意见：保健功能机药物自己不要相信广告更不要随便服用，而且每次房事合理安排一般一周一到两次同时性生活五到十分就可以了。
47	1	2	5	39	7	10	0.69	5.57	1	0	0.25	4.69	1	0	0	0	6	1	0	0	0.0021	2920	1	1	3	1	1	1	1	6	6	1	6	676305	1	0	男人做爱前喝什么药能延长做爱时间本人48岁	你好，根据你的描述，这种情况来说，可以考虑存一部分肾虚的症状，建议你可以在之前进行一下体育锻炼，可以吃一些伟哥。注意不要吃一些辛辣刺激性食物。
32	1	3	5	58	9	12	0.61	6.44	0.97	0	0.43	5.25	0.5	0	0	1	1	0.33	1	0	0.0216	207850	805	1	0	1	1	1	0	0	3	2	5	1.37	2	1	有刺痛，单独吃克拉霉素还是尿道口红，尿不尽分叉，平时有点胀痛	病情分析：出现情况的原因，考虑属于炎症感染，伴有泌尿系感染造成的，最好用药治疗观察，以免延误病情。指导意见：出现这种情况，也可以口服左氧氟沙星片治疗的，多饮水注意个人卫生都有利于改善的，也可以配合阿奇霉素治疗观察的。
32	1	3	5	44	9	7	0.61	4.89	0.97	0	0.25	4.42	0.5	1	1	1	2	0.67	0	1	0.0117	11288	30	1	0	1	1	1	1	6	3	2	5	1.6	2	0	有刺痛，单独吃克拉霉素还是尿道口红，尿不尽分叉，平时有点胀痛	病情分析：你好，根据病情描述，考虑有泌尿系感染，建议积极检查治疗。指导意见：你好，建议查尿常规及泌尿系彩超等，应用抗生素如左氧氟沙星、阿奇霉素等对症治疗，祝早日康复！
32	1	3	5	75	11	12	0.6	6.82	0.97	1	0.4	6.45	0.5	1	1	0	3	1	0	0	0.0152	88013	202	1	0	1	1	2	1	6	3	1	5	4.28	1	0	有刺痛，单独吃克拉霉素还是尿道口红，尿不尽分叉，平时有点胀痛	病情分析：您好！根据你的描述考虑是炎症引起来私处红肿可以用三金片治疗的。指导意见：平时注意私处卫生，保持清洁，用温水清洗，红霉素擦拭，以清淡食物为主，不要吃辛辣刺激饮食以上是对“前列腺白细胞一个加沙眼衣原体阳性用什么药”这个问题的建议，希望对您有帮助，祝您健康！
33	0	1	5	52	6	10	0.6	8.67	0.56	11	0.44	4.86	0.5	0	0	0	1	0.5	1	0	0.0122	22026	42	1	1	1	1	1	1	1	2	1	2	291.05	1	0	你好我是9天前月经正常走的，量充足。月经走后第二天开始注射黄体酮6天，停药2天又来月经，是否正常？	病情分析：你好，不知道是什么原因使你在月经第二天进行黄体酮注射。指导意见：黄体酮用于治疗妇科激素水平不稳定而引起的月经失调，同时也用于怀孕早期的先兆流产。你注射黄体酮六天后会来月经，为正常。
33	0	1	5	58	9	9	0.55	6.44	0.76	6	1.3	5	0.5	0	0	0	2	1	0	1	0.037	32493	226	1	0	1	1	1	0	0	2	1	2	294.25	1	1	你好我是9天前月经正常走的，量充足。月经走后第二天开始注射黄体酮6天，停药2天又来月经，是否正常？	病情分析：您好：黄体酮是孕激素，一般停药以后会出现药物撤退性出血，这个是药物的性质所定的，正常的。指导意见：您为什么使用黄体酮？黄体酮停药以后会出血，所以需要按照医嘱吃药和停药，如果使用不当的话，会造成月经失调。
37	0	2	5	85	11	10	0.53	7.73	0.66	39	4.33	5.09	0.5	1	0	0	1	0.33	1	0	0.0145	9832	35	1	0	0.96	1	1	0	0	3	1	7	3.43	1	0	我月经不调，医生诊断为功能性子宫出血，开了中药和很多药，其中有和中是黄体酮，开了十天的黄体酮量，吃了七天后，不记得停了一在，吃黄体铜胶囊停了一天怎么办？现在停了一天再吃还有效果吗？其实我是怕吃多了副作用，反正很纠结	病情分析：你月经不调，医生开了黄体酮十天的量，你吃了七天停药一天了，可以继续接着吃指导意见：黄体酮按医生说的吃药，副作用不大，不会引起什么严重的后果的，尽可以放心吃 以上是对“吃黄体酮吃了七天后停了一天还可继续吗？”这个问题的建议，希望对您有帮助，祝您健康！
37	0	2	5	51	6	3	0.57	8.5	0.94	11	6.5	4.38	1	0	0	0	2	0.67	0	1	0.0127	1415	4	1	3	1	1	1	1	1	3	3	7	4.25	3	1	我月经不调，医生诊断为功能性子宫出血，开了中药和很多药，其中有和中是黄体酮，开了十天的黄体酮量，吃了七天后，不记得停了一在，吃黄体铜胶囊停了一天怎么办？现在停了一天再吃还有效果吗？其实我是怕吃多了副作用，反正很纠结	病情分析：吃黄体酮七天了，是用于调节月经的，可以先停止用药观察一下。指导意见：一般情况下停止用这个药物后一周左右会来一月经。你已经停止用药就先不用吃，观察一周再说。
37	0	2	5	44	5	2	0.58	8.8	0.85	8	0.14	4.09	1	0	0	1	3	1	0	0	0.0031	17282	0	1	3	1	1	1	2	5	3	3	7	312661	3	0	我月经不调，医生诊断为功能性子宫出血，开了中药和很多药，其中有和中是黄体酮，开了十天的黄体酮量，吃了七天后，不记得停了一在，吃黄体铜胶囊停了一天怎么办？现在停了一天再吃还有效果吗？其实我是怕吃多了副作用，反正很纠结	你这种情况既然已经口服黄体酮停药了，那就彻底把它停了吧，停药以后的3到7天月经就会来潮，请放心。记住下个月月经周期还要坚持口服黄体酮胶囊的。
61	0	2	5	50	8	7	0.65	6.25	1	0	0.17	4.61	1	0	0	0	1	0.11	1	0	0.0188	3730	18	1	1	1	0.93	1	0	0	9	1	12	4.23	1	0	有时候，妈妈腰一没用好力，就容易扭到，要一星期才能好，做了ＣＴ，医生要做手术，麻烦大家帮忙看看严重不？	病情分析：根据您所说的这种情况，你这是得了腰椎间盘突出引起的，建议积极治疗。指导意见：腰椎间盘突出的治疗原则早期按摩，牵引治疗，如果不好的话，建议微创手术治疗，一般都能治愈。
61	0	2	5	80	12	6	0.61	6.67	0.98	2	0.14	5.31	1	0	-1	0	2	0.22	0	1	0.0508	14382	249	1	4	1	1	1	0	0	9	1	12	4.33	1	0	有时候，妈妈腰一没用好力，就容易扭到，要一星期才能好，做了ＣＴ，医生要做手术，麻烦大家帮忙看看严重不？	病情分析：你好，你母亲如果象腰椎CT那样描述，就可以不做手术治疗，CT说的是膨出，不是突出或脱出，这是间盘问题最轻的一种。指导意见：建议你母亲是可以保守治疗的，平卧硬板床，外用腰围，可以做腰椎牵引，也可以静点脱水药和神经营养药治疗，可口服镇痛药治疗。
61	0	2	5	56	8	7	0.67	7	1	0	0.08	5.2	0.5	0	0	0	3	0.33	0	0	0.0237	18577	96	1	4	1	1	1	0	0	9	2	12	11.43	2	1	有时候，妈妈腰一没用好力，就容易扭到，要一星期才能好，做了ＣＴ，医生要做手术，麻烦大家帮忙看看严重不？	病情分析：她的情况可以先保守治疗，如果保守治疗效果不好，持续疼痛半年以上，就需要手术治疗。指导意见：她可以带一个腰围做外固定。局部应用活血化瘀药物治疗。口服腰痛宁胶囊。疼痛严重可以口服西乐葆止痛。
61	0	2	5	66	12	13	0.59	5.5	0.97	1	0.5	5.77	1	0.5	-1	0	4	0.44	0	0	0.0175	68120	252	1	1	1	1	1	0	0	9	1	12	12.98	1	0	有时候，妈妈腰一没用好力，就容易扭到，要一星期才能好，做了ＣＴ，医生要做手术，麻烦大家帮忙看看严重不？	病情分析：患者的腰椎CT检查，提示腰椎间盘突出引起的坐骨神经痛疾病。指导意见：如果频繁发作，疼痛，不能行走，药物治疗不能改善症状，就需要手术治疗，才能治愈。以上是对“帮忙看看是否严重是否要手术”这个问题的建议，希望对您有帮助，祝您健康！
61	0	2	5	56	8	2	0.59	7	1	0	0.06	4.64	0.5	0	0	0	5	0.56	0	0	0.0196	52338	143	1	1	1	1	1	0	0	9	1	12	13.23	1	0	有时候，妈妈腰一没用好力，就容易扭到，要一星期才能好，做了ＣＴ，医生要做手术，麻烦大家帮忙看看严重不？	病情分析：你好，从你描述的这个情况和你提供的这个报告单来看，出现压迫硬膜囊的话是比较严重的，指导意见：建议你的这个情况，最好是采用手术的方法，来缓解局部受压的硬膜囊，比较好一些，
61	0	2	5	115	13	17	0.62	8.85	1	2	0.17	6.98	1	0	-2	0	6	0.67	0	0	0.0667	52714	1351	0.99	3	1	1	1	0	0	9	2	12	15.37	2	0	有时候，妈妈腰一没用好力，就容易扭到，要一星期才能好，做了ＣＴ，医生要做手术，麻烦大家帮忙看看严重不？	病情分析：腰腿疼的原因多样，最多见的是腰椎病或者是坐骨神经痛。你查清了是“椎间盘问题”。根据严重程度采用不同的治疗会有作用的。指导意见：腰椎间盘突出，腰脊髓有受到压迫的情况下是需要手术治疗的。如果腰的脊髓神经受压不严重的可以暂时采用非手术的治疗。包括卧床，牵引，按摩推拿理疗等。药物可以使用局部的膏药也可以口服活血化瘀的和消肿止痛的。譬如三七伤药片云南白药以及西乐葆片等。保守治疗无效的只能手术治疗了。
61	0	2	5	55	5	6	0.66	11	1	0	0.12	5.08	1	1	0	0	7	0.78	0	0	0.0151	7525	36	1	1	1	1	1	0	0	9	1	12	110.5	1	0	有时候，妈妈腰一没用好力，就容易扭到，要一星期才能好，做了ＣＴ，医生要做手术，麻烦大家帮忙看看严重不？	病情分析：建议你不要急着考虑手术性，最好用理疗中药外敷的方法治疗指导意见：建议你最好用理疗针灸的方法治疗，也可以找当地的中医整骨治疗，后期需要补肾壮骨。药物可以用益肾补骨口服液巩固疗效。
61	0	2	5	62	11	8	0.6	5.64	0.97	1	0.17	5.57	0.5	1	1	1	8	0.89	0	0	0.0024	68589	15	1	3	1	1	1	2	8	9	2	12	326227	2	0	有时候，妈妈腰一没用好力，就容易扭到，要一星期才能好，做了ＣＴ，医生要做手术，麻烦大家帮忙看看严重不？	指导意见：这种情况考虑腰椎间盘突出，属于常见病，暂时可以口服腰痛宁治疗，如果不见好转，可以考虑手术治疗，尽量避免久坐久站，避免长时间弯腰工作。以上是对“帮忙看看是否严重是否要手术”这个问题的建议，希望对您有帮助，祝您健康！
61	0	2	5	43	5	6	0.56	8.6	1	0	1.5	4.7	0.5	0	0	0	9	1	0	0	0.0004	11820	0	1	0	1	0.95	1	0	0	9	1	12	326228	1	0	有时候，妈妈腰一没用好力，就容易扭到，要一星期才能好，做了ＣＴ，医生要做手术，麻烦大家帮忙看看严重不？	指导意见：腰椎间盘突出症，你这应该到骨科找专家帮你看看啊，我觉得主要还是要看患者的平常临床表现，如果椎间盘突出压迫神经引起下肢疼痛就考虑手术，否则保守治疗。
37	0	2	5	81	12	6	0.52	6.75	0.84	19	4.5	6.07	0.5	1	1	0	1	0.33	1	0	0.0093	2678	4	1	3	1	1	1	0	0	3	1	4	13.17	1	0	我至从剖腹产生完小孩后这十年里，月经量比生小孩以前多，生小孩以前，即便是头四天，白天甚至晚上用日用的就可以，但生完小孩以后，来月经头三四天，白天和晚上都用35厘米夜用的，头一两天，一小时之内，血量经常布满整个卫生巾，这样的情况正常吗？不过月经时间还是准的，请问是不是来月经期间吃益母草颗粒和红糖水可以促进污血排出？我听老人说污血留在里面不排出会得疾病，请问具体是哪天形如吃益母草颗粒和红糖水呢？要吃多久时间？还有我可以在月经时量比较少的第五天或第六天洗头发马上吹干吗？	病情分析：根据你的描述，你的月经量还是偏多的，而且较以往明显增多。指导意见：首先需要检查一下月经量多的原因，建议你先去妇科除了做一个妇检以外，再查一个B超，排除器质性的病变。 以上是对“益母草颗粒和红糖水是什么时候吃？”这个问题的建议，希望对您有帮助，祝您健康！
37	0	2	5	50	5	2	0.54	10	0.7	29	0.64	4.7	0.5	0	0	0	2	0.67	0	1	0.0145	9832	35	1	0	0.97	1	1	0	0	3	2	4	13.37	2	1	我至从剖腹产生完小孩后这十年里，月经量比生小孩以前多，生小孩以前，即便是头四天，白天甚至晚上用日用的就可以，但生完小孩以后，来月经头三四天，白天和晚上都用35厘米夜用的，头一两天，一小时之内，血量经常布满整个卫生巾，这样的情况正常吗？不过月经时间还是准的，请问是不是来月经期间吃益母草颗粒和红糖水可以促进污血排出？我听老人说污血留在里面不排出会得疾病，请问具体是哪天形如吃益母草颗粒和红糖水呢？要吃多久时间？还有我可以在月经时量比较少的第五天或第六天洗头发马上吹干吗？	病情分析：你可以在月经来潮的第一天开始吃益母草和红糖水，到月经干净结束后不吃指导意见：你月经量少的时候也可以洗头发，然后及时吹干，这些都是生活常识，对你影响不大
37	0	2	5	100	12	14	0.64	8.33	0.73	31	0.57	6.57	1	0	0	0	3	1	0	0	0.0006	1674	0	1	3	1	1	1	3	6	3	1	4	298912	1	0	我至从剖腹产生完小孩后这十年里，月经量比生小孩以前多，生小孩以前，即便是头四天，白天甚至晚上用日用的就可以，但生完小孩以后，来月经头三四天，白天和晚上都用35厘米夜用的，头一两天，一小时之内，血量经常布满整个卫生巾，这样的情况正常吗？不过月经时间还是准的，请问是不是来月经期间吃益母草颗粒和红糖水可以促进污血排出？我听老人说污血留在里面不排出会得疾病，请问具体是哪天形如吃益母草颗粒和红糖水呢？要吃多久时间？还有我可以在月经时量比较少的第五天或第六天洗头发马上吹干吗？	病情分析：你好：你这种情况是月经过多，月经期间可以吃益母草及加红糖水，起到温补及调经促进瘀血排出的作用，可以吃到月经干净后。你在月经第5―6天可以洗头发，但是注意不要着凉了。指导意见：建议：月经过多有很多原因，比如内分泌功能失调、黄体功能欠佳、生殖系统炎、，甲功异常、营养不良、子宫内膜病变等，你的情况考虑卵巢功能的原因，可以测试一下性激素6项，及甲功等。
47	0	1	5	53	9	14	0.62	5.89	0.96	3	0.89	5.45	1	1	0	0	1	0.11	1	0	0.0121	12852	31	1	1	1	0.97	1	0	0	9	2	11	10.67	2	0	毛毯晒在路边，气温16度，收回家时没仔细看，晚上用时发现有2分之一小指甲大小的不明污染物或血迹，当时没多想只是用手把它挖掉，落下的碎片也没清理，没洗手就看报吃东西。现在细想有点怕，不知道这些不明污染物或血迹是什么时候、什么人搞上去的，会不会带有艾滋病，毛毯还能用吗？如果是艾滋病人搞上去的，没洗手就看报吃东西，会不会传染上艾滋病。需要专业医生帮助我解开心结。	病情分析：根据你叙述的情况，不考虑感染艾滋病的情况，如果你不放心可以去医院抽血化验，指导意见：建议平时注意休息，避免熬夜劳累，忌辛辣刺激生冷油腻食物，多喝水，养成好的生活习惯即可，
47	0	1	5	64	8	9	0.52	8	0.88	10	1.6	4.84	0.5	1	1	0	2	0.22	0	1	0.0069	137572	235	1	0	1	1	2	0	0	9	1	11	10.8	1	0	毛毯晒在路边，气温16度，收回家时没仔细看，晚上用时发现有2分之一小指甲大小的不明污染物或血迹，当时没多想只是用手把它挖掉，落下的碎片也没清理，没洗手就看报吃东西。现在细想有点怕，不知道这些不明污染物或血迹是什么时候、什么人搞上去的，会不会带有艾滋病，毛毯还能用吗？如果是艾滋病人搞上去的，没洗手就看报吃东西，会不会传染上艾滋病。需要专业医生帮助我解开心结。	病情分析：艾滋病毒一般不会通过物品感染的，病毒离开人体会自然死亡的指导意见：艾滋病毒一般通过性接触以及新鲜血液传播，日常生活一般不会感染的艾滋病毒的以上是对“不明污染物或血迹，会不会带有艾滋病，”这个问题的建议，希望对您有帮助，祝您健康！
47	0	1	5	52	5	5	0.58	10.4	0.93	6	1.14	5.37	0.5	0	-1	0	3	0.33	0	0	0.0281	69272	1725	0.97	0	0.98	1	0	0	0	9	1	11	10.83	1	0	毛毯晒在路边，气温16度，收回家时没仔细看，晚上用时发现有2分之一小指甲大小的不明污染物或血迹，当时没多想只是用手把它挖掉，落下的碎片也没清理，没洗手就看报吃东西。现在细想有点怕，不知道这些不明污染物或血迹是什么时候、什么人搞上去的，会不会带有艾滋病，毛毯还能用吗？如果是艾滋病人搞上去的，没洗手就看报吃东西，会不会传染上艾滋病。需要专业医生帮助我解开心结。	病情分析：艾滋病是一种常见的病毒性传染病，艾滋病的主要传播途径是性交和输血指导意见：根据你叙说的情况，艾滋病毒在自然环境中生存能力很差，在太阳光下晾晒就可以将病毒杀灭，所以这样的情形不用担心
47	0	1	5	65	9	7	0.6	7.22	0.91	9	1	4.49	1	0	-2	0	4	0.44	0	0	0.0096	5922	7	1	0	1	1	2	0	0	9	1	11	10.85	1	0	毛毯晒在路边，气温16度，收回家时没仔细看，晚上用时发现有2分之一小指甲大小的不明污染物或血迹，当时没多想只是用手把它挖掉，落下的碎片也没清理，没洗手就看报吃东西。现在细想有点怕，不知道这些不明污染物或血迹是什么时候、什么人搞上去的，会不会带有艾滋病，毛毯还能用吗？如果是艾滋病人搞上去的，没洗手就看报吃东西，会不会传染上艾滋病。需要专业医生帮助我解开心结。	病情分析：你好根据你的情况来分析，你说的这种情况应该不会被感染艾滋病艾滋病的体外生存能力并不强，不必紧张。指导意见：你好。不必紧张，你说的这种情况，应该不会感染艾滋病。可能你有一种心里障碍，建议你要有积极的思想。
47	0	1	5	81	12	8	0.62	6.75	0.9	9	2.67	5.81	0.5	0.5	-1	0	5	0.56	0	0	0.0218	22135	57	0.98	1	0.92	0.9	1	0	0	9	2	11	11.63	2	1	毛毯晒在路边，气温16度，收回家时没仔细看，晚上用时发现有2分之一小指甲大小的不明污染物或血迹，当时没多想只是用手把它挖掉，落下的碎片也没清理，没洗手就看报吃东西。现在细想有点怕，不知道这些不明污染物或血迹是什么时候、什么人搞上去的，会不会带有艾滋病，毛毯还能用吗？如果是艾滋病人搞上去的，没洗手就看报吃东西，会不会传染上艾滋病。需要专业医生帮助我解开心结。	病情分析：你好，根据你的描述，这种情况下是肯定不会感染艾滋病的，在这个问题上不需要担心。指导意见：艾滋病是属于性传播疾病，主要是通过性生活或者是血液接触传染。另外，艾滋病病毒在离开人体之后，会在短时间灭活，另外也不容易在外界环境中生长。所以这种情况是没有风险的，不需要担心。
47	0	1	5	50	8	3	0.59	6.25	0.96	3	1.33	5.05	0.5	0	-1	0	6	0.67	0	0	0.0394	5834	133	0.99	1	0.92	0.96	1	2	6	9	1	11	12.63	1	0	毛毯晒在路边，气温16度，收回家时没仔细看，晚上用时发现有2分之一小指甲大小的不明污染物或血迹，当时没多想只是用手把它挖掉，落下的碎片也没清理，没洗手就看报吃东西。现在细想有点怕，不知道这些不明污染物或血迹是什么时候、什么人搞上去的，会不会带有艾滋病，毛毯还能用吗？如果是艾滋病人搞上去的，没洗手就看报吃东西，会不会传染上艾滋病。需要专业医生帮助我解开心结。	病情分析：这位朋友你好，依你所述，这种情况是不会感染艾滋病的，请不必要担心。指导意见：艾滋病毒离开人体后，很快就会失去活性，不具备传播的能力，你目前完全是一种心病。
47	0	1	5	88	15	6	0.57	5.87	0.71	23	1.33	6.04	0.5	1	1	0	7	0.78	0	0	0.0601	4772	49	1	0	1	1	1	0	0	9	1	11	14.52	1	0	毛毯晒在路边，气温16度，收回家时没仔细看，晚上用时发现有2分之一小指甲大小的不明污染物或血迹，当时没多想只是用手把它挖掉，落下的碎片也没清理，没洗手就看报吃东西。现在细想有点怕，不知道这些不明污染物或血迹是什么时候、什么人搞上去的，会不会带有艾滋病，毛毯还能用吗？如果是艾滋病人搞上去的，没洗手就看报吃东西，会不会传染上艾滋病。需要专业医生帮助我解开心结。	病情分析：假设是艾滋病人的血液，也不会造成危害了，虽然没洗手就看报吃东西。指导意见：因为艾滋病毒离开人体很快就失去致病性了，何况是干燥的，就更没问题了！当然，毛毯清洗后完全可以用！放心吧！ 以上是对“不明污染物或血迹，会不会带有艾滋病，”这个问题的建议，希望对您有帮助，祝您健康！
47	0	1	5	72	7	6	0.54	10.29	0.93	8	0.89	5.27	0.5	0	0	0	8	0.89	0	0	0.0217	58638	541	1	0	1	1	6	0	0	9	1	11	2705.47	1	0	毛毯晒在路边，气温16度，收回家时没仔细看，晚上用时发现有2分之一小指甲大小的不明污染物或血迹，当时没多想只是用手把它挖掉，落下的碎片也没清理，没洗手就看报吃东西。现在细想有点怕，不知道这些不明污染物或血迹是什么时候、什么人搞上去的，会不会带有艾滋病，毛毯还能用吗？如果是艾滋病人搞上去的，没洗手就看报吃东西，会不会传染上艾滋病。需要专业医生帮助我解开心结。	病情分析：你好，这样的情况下明显是你自己过于紧张的。单纯这样的接触就算是艾滋病患者血液那么也是干涸的情况说明时间较久了的。指导意见：本身不用紧张的。病毒离体会逐渐灭活的。第二这样接触就算有病毒也沾不到什么病毒。这样吃东西的行为也不至于传染。
47	0	1	5	59	7	9	0.69	8.43	0.86	12	0.4	5.11	0.5	0	-3	0	9	1	0	0	0.0206	166402	747	1	0	0	0	6	0	0	9	1	11	4958.52	1	0	毛毯晒在路边，气温16度，收回家时没仔细看，晚上用时发现有2分之一小指甲大小的不明污染物或血迹，当时没多想只是用手把它挖掉，落下的碎片也没清理，没洗手就看报吃东西。现在细想有点怕，不知道这些不明污染物或血迹是什么时候、什么人搞上去的，会不会带有艾滋病，毛毯还能用吗？如果是艾滋病人搞上去的，没洗手就看报吃东西，会不会传染上艾滋病。需要专业医生帮助我解开心结。	病情分析：你好，这样的情况明显是自己对艾滋病恐惧。所以强行往艾滋病去猜测的。指导意见：有一个艾滋病恐惧的情况。建议主要是寻求心理帮助脱恐为好的。艾滋病主要是注意不要有高危性行为。不用担心这些普通生活接触传染的
47	0	1	5	70	10	5	0.62	7	0.96	1	0.33	5.77	0.5	3	3	0	1	0.5	1	0	0.0239	29428	24	1	1	1	1	1	0	0	2	2	3	3.32	2	1	做完子宫肌瘤半年后有点肿怎么回事，怎么回事	病情分析：你好，通过你的描述，是肌瘤切除手术吧，刀口处半年后出红肿的情况吧。指导意见：那么应考虑是受摩擦或受了病菌感染而引起的，建议应注意观察，如果考虑后者，需要口服一些抗生素如左氧等，来促进病情的恢复，希望能帮到你。
47	0	1	5	50	5	6	0.59	10	1	1	0.17	4.43	0.5	0	0	0	2	1	0	1	0.0499	49289	1596	0.93	1	0	0	1	0	0	2	1	3	4.55	1	0	做完子宫肌瘤半年后有点肿怎么回事，怎么回事	病情分析：您好，宫颈囊肿是慢性宫颈炎反复而形成的。建议口服药物是作用不大的，指导意见：是需要做局部上药的治疗的。另外如果您的囊肿大、多、深的话是需要手术治疗的。
49	1	2	5	58	9	23	0.76	6.44	0.98	1	0.44	5.58	0.5	0	0	1	1	0.5	1	0	0.0285	15981	30	1	1	1	0.97	1	0	0	2	2	4	33.57	2	1	尿常规:白细胞+2，蛋白质+2，隐血+1前列腺常规:灰白粘稠度:稠白细胞:+2卵磷小体:少许其他:RB~1-2/HP	病情分析：你好，通过你的描述中年男性，尿常规检查有炎症感染，前列腺炎感染的情况咨询治疗情况。指导意见：建议你可以选择口服一些前列平片结合左氧氟沙星片治疗，注意必须多喝水，少吃辛辣食物，不可以喝酒，多吃一些蔬菜水果。
49	1	2	5	54	9	9	0.63	6	0.87	4	0.62	4.67	1	0	0	1	2	1	0	1	0.0067	4359	0	1	0	0	0	6	0	0	2	2	4	33.68	2	0	尿常规:白细胞+2，蛋白质+2，隐血+1前列腺常规:灰白粘稠度:稠白细胞:+2卵磷小体:少许其他:RB~1-2/HP	病情分析：单纯的尿中有白细胞，可能是尿路感染和炎症，有结石会出现隐血，肾脏有炎症会出现蛋白质。指导意见：建议化验尿做一个尿镜检，查看有尿管型，做一个血液肾功能检查，然后再做诊断！
29	1	2	5	93	12	8	0.53	7.75	0.78	15	0.36	6.02	0.5	1	1	0	1	0.12	1	0	0.0193	6993	23	1	1	1	0.97	1	0	0	8	1	10	19.92	1	0	自己用家用儿童显微镜（大概600倍数）观察自己精液，能够看到有点状物在相对运动，如图，请问是精子吗？精液中除了精子，还有别的细胞这么多且会动吗？之前去一个专科医院检查说我是无精症，是这样吗？求鉴别	病情分析：你好，根据你提供的图片里面不是精子，精子是蝌蚪状的物质会游动的。指导意见：图片里面的物质是颗粒，男性如果患有前列腺炎症会有颗粒存在的，建议去医院做精液质量分析，如果是无精症需要做睾丸穿刺活检明确原因。以上是对“自己用家用显微镜能观察到精子，求鉴别”这个问题的建议，希望对您有帮助，祝您健康！
29	1	2	5	132	14	14	0.5	9.43	0.55	30	5	7.43	1	1	0	0	2	0.25	0	1	0.0973	27985	2516	0.99	4	1	1	1	2	6	8	3	10	22.07	3	1	自己用家用儿童显微镜（大概600倍数）观察自己精液，能够看到有点状物在相对运动，如图，请问是精子吗？精液中除了精子，还有别的细胞这么多且会动吗？之前去一个专科医院检查说我是无精症，是这样吗？求鉴别	病情分析：自己用家用儿童显微镜（大概600倍数）观察自己精液，能够看到有点状物在相对运动，你看到的运动的是精子。精液中除了精子，还有别的细胞这么多且会动属于正常，因为精子运动也会带动周围的精液在动。指导意见：你之前检查的专科医院很可能是私立的男科医院，也就是莆田系医院，忽悠人的多，记者暗访用绿茶做尿液检查就检查出了前列腺炎，纯属大忽悠。你的情况要想正确诊断建议去当地综合性正规医院泌尿外科检查比较稳妥。根据你描述的情况，无精症的可能性不大。
29	1	2	5	60	4	1	0.55	15	0.83	10	5	5.3	0.5	2	2	0	3	0.38	0	0	0.0189	5015	7	1	0	1	1	1	1	6	8	1	10	23.12	1	0	自己用家用儿童显微镜（大概600倍数）观察自己精液，能够看到有点状物在相对运动，如图，请问是精子吗？精液中除了精子，还有别的细胞这么多且会动吗？之前去一个专科医院检查说我是无精症，是这样吗？求鉴别	病情分析：你好像想从您发的这张图片来，看是不能完全看出是否有活动的精子存在的。指导意见：正常男性的精液中在想微镜下可以看到很多蝌蚪状的精子活动度大于60%以上，也就是说在精液常规中ab至少大于50%
29	1	2	5	53	7	0	0.58	7.57	0.9	7	5	3.94	1	0	0	0	4	0.5	0	0	0.0188	23296	37	1	0	1	1	0	1	6	8	1	10	24.97	1	0	自己用家用儿童显微镜（大概600倍数）观察自己精液，能够看到有点状物在相对运动，如图，请问是精子吗？精液中除了精子，还有别的细胞这么多且会动吗？之前去一个专科医院检查说我是无精症，是这样吗？求鉴别	病情分析：精液中可以有前列腺液，这个问题不一定都是精液，如果是正规医院，应该不会错指导意见：如果你去就医的医院是正规医院，那就不会错，精液可以是前列腺液，这个你自己可能分不清
29	1	2	5	72	6	1	0.43	12	0.78	13	1.67	6.05	0.5	0	0	0	5	0.62	0	0	0.0281	69278	1725	0.97	0	1	1	0	0	0	8	1	10	25.2	1	0	自己用家用儿童显微镜（大概600倍数）观察自己精液，能够看到有点状物在相对运动，如图，请问是精子吗？精液中除了精子，还有别的细胞这么多且会动吗？之前去一个专科医院检查说我是无精症，是这样吗？求鉴别	病情分析：精液是男性的一种分泌物，精液中的精子是男性进行繁衍生育的基本细胞单位指导意见：根据你叙说的情况，一般在放大600的情形下可以看到精子的游动，质量好的精子可以看到直线形的运动轨迹，由于你提供的图片不清晰，所以很难确定黑点是什么物质
29	1	2	5	114	19	3	0.58	6	0.83	11	0.83	5.55	0.5	1	1	0	6	0.75	0	0	0.0206	166402	747	1	0	1	1	6	0	0	8	1	10	25.83	1	0	自己用家用儿童显微镜（大概600倍数）观察自己精液，能够看到有点状物在相对运动，如图，请问是精子吗？精液中除了精子，还有别的细胞这么多且会动吗？之前去一个专科医院检查说我是无精症，是这样吗？求鉴别	病情分析：你好，这样的情况如果显微镜质量可靠的话那么600倍是足够观察到了的。指导意见：一般400倍以上就可以的。当然。不能够非常细微的一个观察。（人类精子形态大小的正常范围是：头部长3.5-5.0微米，宽2.0-3.0微米；体部(中段)长5~7.0微米，宽1.0微米；尾长45微米。）以上是对“自己用家用显微镜能观察到精子，求鉴别”这个问题的建议，希望对您有帮助，祝您健康！
29	1	2	5	64	8	6	0.63	8	0.71	13	0.31	5.78	0.5	0	0	0	7	0.88	0	0	0.023	51641	353	1	1	0	0	1	0	0	8	1	10	26.02	1	0	自己用家用儿童显微镜（大概600倍数）观察自己精液，能够看到有点状物在相对运动，如图，请问是精子吗？精液中除了精子，还有别的细胞这么多且会动吗？之前去一个专科医院检查说我是无精症，是这样吗？求鉴别	病情分析：你好，正常精液是一种黏稠的液体混合物，由精子和精浆组成。精子由睾丸产生，在附睾内成熟，通过输精管道输出。指导意见：显微镜检查包括检验精子存活率、精子活动力、精子浓度、精子形态，以及其他非精子细胞如生精细胞、红细胞、白细胞计数。
29	1	2	5	62	9	16	0.51	6.89	0.96	2	0.6	5.41	0.5	1	1	0	8	1	0	0	0.0027	21025	2	1	3	1	1	1	1	1	8	1	10	416788	1	0	自己用家用儿童显微镜（大概600倍数）观察自己精液，能够看到有点状物在相对运动，如图，请问是精子吗？精液中除了精子，还有别的细胞这么多且会动吗？之前去一个专科医院检查说我是无精症，是这样吗？求鉴别	你好，精子质量差可以多吃西红柿生蚝紫菜来增加质量，而且不能抽烟喝酒熬夜，也可以吃金精牡蛎蛋白调理效果也很好，吃清淡一点，不要吃辛辣刺激的食物，睡觉前喝牛奶对数量和质量都有帮助，希望我的回答对你有帮助！
36	1	2	5	47	5	5	0.57	9.4	0.96	3	0.17	4.58	0.5	1	0	0	1	0.1	1	0	0.0138	76491	226	1	1	1	1	1	0	0	10	2	12	2.08	2	0	排石颗粒麻仁润肠丸前列舒乐胶囊能一起吃吗可以长时间吃吗	病情分析：你说的上述药物是可以一起吃的，但是最好在医生指导下使用指导意见：请问下你目前有什么不舒服的表现？发生多久了？前列腺炎有无确诊等？我才能指导的
36	1	2	5	74	12	18	0.52	6.17	0.71	9	0.23	6.08	0.5	2	1	0	2	0.2	0	1	0.0121	12852	31	1	1	1	1	1	0	0	10	1	12	3.02	1	0	排石颗粒麻仁润肠丸前列舒乐胶囊能一起吃吗可以长时间吃吗	病情分析：根据你叙述的情况，可以每个药物间隔10分钟，平时特别注意饮食清淡。指导意见：建议平时注意休息，避免久坐久蹲，忌辛辣刺激生冷油腻食物，多喝水保持大便通畅。 以上是对“排石颗粒麻仁润肠丸前列舒乐胶囊一起吃？”这个问题的建议，希望对您有帮助，祝您健康！
36	1	2	5	58	10	13	0.5	5.8	0.97	1	0.43	5.26	0.5	0	0	0	3	0.3	0	0	0.0213	3141	4	1	0	1	1	1	0	0	10	1	12	3.38	1	0	排石颗粒麻仁润肠丸前列舒乐胶囊能一起吃吗可以长时间吃吗	病情分析：您好，这三个药物可以一起服用没有冲突的，不建议您长期服用指导意见：通过您服用的药物判断，您有便秘，前列腺炎，泌尿系结石的问题，建议您还是要清淡饮食，少吃辛辣刺激肥甘厚腻的食物，多饮水，多运动
36	1	2	5	50	8	7	0.43	6.25	1	0	1.5	4.69	0.5	0	0	0	4	0.4	0	0	0.014	21818	25	1	1	1	1	1	0	0	10	2	12	4.7	2	1	排石颗粒麻仁润肠丸前列舒乐胶囊能一起吃吗可以长时间吃吗	病情分析：你好，根据你的描述，上述几种药物是不能在一起服用的。指导意见：你这种情况我建议你在医生的指导下，要错开一段时间服用，饮食要清淡，多喝水，勤排尿多运动
36	1	2	5	44	7	2	0.44	6.29	0.85	6	0.38	3.68	0.5	0	-2	0	5	0.5	0	0	0.0188	23296	37	1	0	1	1	0	1	6	10	1	12	5.38	1	0	排石颗粒麻仁润肠丸前列舒乐胶囊能一起吃吗可以长时间吃吗	病情分析：你说的这些药可以一起用，没什么冲突，口服一起就可以指导意见：这个药可以一起用，没什么反应，不用太担心，这些药可以一起吃，不会出现药物反应
36	1	2	5	75	11	8	0.52	6.82	0.51	17	0.21	5.12	0.5	0	-1	0	6	0.6	0	0	0.0211	3368	7	1	0	1	1	2	0	0	10	1	12	5.67	1	0	排石颗粒麻仁润肠丸前列舒乐胶囊能一起吃吗可以长时间吃吗	病情分析：你好！根据你的叙述你说的这三种药！不要一起吃的！需要错开半小时！麻仁润肠丸是润肠通便的！不用长时间吃的！指导意见：你好！根据你的叙述你的这种情况排石颗粒和前列舒乐胶囊可以吃的时间长点！两星期左右！麻仁润肠丸吃三天左右大便通了就好！
36	1	2	5	61	10	14	0.54	6.1	0.61	13	1	5.11	0.5	0	0	0	7	0.7	0	0	0.0149	8165	6	1	1	1	1	1	0	0	10	1	12	6.1	1	0	排石颗粒麻仁润肠丸前列舒乐胶囊能一起吃吗可以长时间吃吗	病情分析：你好，麻仁润肠丸和前列舒乐胶囊可以一起吃，排石颗粒隔一不单独吃。不能长期吃。指导意见：建议在病好了之后就停药不要吃了，是药三分毒，影响你身体的免疫力。平时加强，不要抽烟喝酒，不要熬夜。
36	1	2	5	74	13	3	0.61	5.69	0.64	10	0.21	5.82	0.5	2	2	0	8	0.8	0	0	0.0077	19254	15	1	1	1	1	1	0	0	10	1	12	7.22	1	0	排石颗粒麻仁润肠丸前列舒乐胶囊能一起吃吗可以长时间吃吗	病情分析：你好，根据你所描述的情况来看，考虑你可以分开服用的。指导意见：建议你可以间隔半个小时左右，观察看看，平时多喝些水，应该没有问题，祝你健康。以上是对“排石颗粒麻仁润肠丸前列舒乐胶囊一起吃？”这个问题的建议，希望对您有帮助，祝您健康！
36	1	2	5	122	23	14	0.58	5.3	0.93	3	0.5	7.01	0.5	0	0	0	9	0.9	0	0	0.0779	85340	5422	0.99	1	1	1	1	0	0	10	1	12	14.9	1	0	排石颗粒麻仁润肠丸前列舒乐胶囊能一起吃吗可以长时间吃吗	病情分析：你好，对于你的问题，这些药物如果一起服用的话，有可能降低药效，因为中药成分比较复杂，药物和药物混合之后，进入体内药效就会降低，甚至会刺激胃肠道，引起恶心，呕吐甚至腹泻。指导意见：必须让医生检查身体，如果有肾结石的话，在不太严重的情况下，可以服用排石颗粒治疗，只要平时多吃蔬菜，多喝水，大便就会通畅的，对于前列腺炎，建议你使用，中药熬水熏洗，不要服用这么复杂的药物，刺激比较大，效果也不会特别好。
36	1	2	5	64	7	6	0.53	9.14	0.95	2	0.42	4.96	0.5	0	0	0	10	1	0	0	0.0223	79829	95	1	1	1	1	1	0	0	10	1	12	16.45	1	0	排石颗粒麻仁润肠丸前列舒乐胶囊能一起吃吗可以长时间吃吗	病情分析：可以同时服用，药物之间不会有影响，主要是看药物的治疗效果，评估具体的疾病是否有必要服用这么多的药物，指导意见：疾病的治疗要根据具体的实际情况选择适应症，保证药治疗有效，尽量不要盲目的服用过多药物就可以。
26	0	1	5	85	12	12	0.57	7.08	0.93	3	0.45	6.3	1	1	1	0	1	0.06	1	0	0.0151	55547	120	1	1	1	1	1	0	0	16	1	17	1.17	1	0	之前去医院查说有子宫肌瘤。现在经期一般都十多天，其中几天两特别大，伴有严重痛经，已有中度贫血现象。	病情分析：你好！根据你所说的情况来看，你的症状考虑为是由于子宫肌瘤引起的可能比较大。指导意见：建议你平时要吃些营养丰富的食物，可以服用消炎药物和元胡止痛片或者布洛芬缓释胶囊、宫瘤消胶囊来治疗，必要时可以手术治疗的。以上是对“月经量过多，经期长，痛经”这个问题的建议，希望对您有帮助，祝您健康！
26	0	1	5	63	7	11	0.48	9	0.92	3	0.71	5.29	1	0	0	0	2	0.12	0	1	0.0174	55187	123	1	0	0.95	0.97	2	1	6	16	1	17	1.25	1	0	之前去医院查说有子宫肌瘤。现在经期一般都十多天，其中几天两特别大，伴有严重痛经，已有中度贫血现象。	病情分析：你好，你现在出现贫血就是因为出血量多而引起的，以后来月经的时候吃宫血宁止血。指导意见：来月经的时候喝红糖姜水可以起到补血暖宫的作用。对预防贫血和痛经都有缓解的。还有就是月经期注意保暖，别吃凉的东西。
26	0	1	5	48	7	7	0.62	6.86	0.94	2	0.62	4.53	1	0	0	0	3	0.19	0	0	0.009	28478	48	1	0	0.94	1	2	1	6	16	1	17	1.48	1	0	之前去医院查说有子宫肌瘤。现在经期一般都十多天，其中几天两特别大，伴有严重痛经，已有中度贫血现象。	病情分析：你好，根据你描述的情况，如果你月经期长量多，是不是和子宫肌瘤有关指导意见：你好，如果是因为子宫肌瘤引起的，你最好做微创手术，这个手术痛苦比较小住院天数也比较少
26	0	1	5	56	9	8	0.59	6.22	0.98	1	1	5.03	0.5	1	1	0	4	0.25	0	0	0.0499	49289	1596	0.93	1	1	1	1	0	0	16	1	17	1.58	1	0	之前去医院查说有子宫肌瘤。现在经期一般都十多天，其中几天两特别大，伴有严重痛经，已有中度贫血现象。	病情分析：你好，子宫多发性肌瘤不建议擅自用药，以免引起其他症状，得去医院检查，指导意见：明确肌瘤具体位置在哪，需手术的要尽快手术，随着肌瘤的长大，会导致局部解剖结构变化，以免加重手术难度。
26	0	1	5	46	3	5	0.6	15.33	0.91	3	0.22	5.32	1	0	0	0	5	0.31	0	0	0.009	43944	36	1	3	0.94	0.96	1	1	6	16	2	17	1.7	2	0	之前去医院查说有子宫肌瘤。现在经期一般都十多天，其中几天两特别大，伴有严重痛经，已有中度贫血现象。	病情分析：你好，根据你的描述月经量大而且持续时间长应该考虑子宫肌瘤或者子宫腺肌症指导意见：建议你及时去医院做个检查然后根据检查结果对症采取治疗措施，贫血会增加其他并发症几率
26	0	1	5	95	17	23	0.54	5.59	0.94	3	0.5	6.28	0.5	1	1	0	6	0.38	0	0	0.0352	203310	4394	0.98	1	1	1	1	0	0	16	1	17	2.08	1	0	之前去医院查说有子宫肌瘤。现在经期一般都十多天，其中几天两特别大，伴有严重痛经，已有中度贫血现象。	病情分析：您好，子宫肌瘤又称子宫平滑肌瘤，是女性生殖器最常见的一种良性肿瘤，多无症状，少数表现为阴道出血，指导意见：根据你描述的看情况，现在肌瘤引起大量出血，需要先进行止血治疗，可以使用6氨基乙酸进行止血治疗，等出血的情况缓解之后，在针对肌瘤进行手术治疗，以上是对“月经量过多，经期长，痛经”这个问题的建议，希望对您有帮助，祝您健康！
26	0	1	5	63	7	10	0.57	9	0.95	2	0.42	4.73	0.5	0	0	0	7	0.44	0	0	0.033	36132	372	1	1	1	1	1	0	0	16	1	17	2.08	1	0	之前去医院查说有子宫肌瘤。现在经期一般都十多天，其中几天两特别大，伴有严重痛经，已有中度贫血现象。	病情分析：你好，你有肌瘤且出现明显的月经改变及贫血，那就需要注意做检查后进行手术治疗的，单纯的药物治疗效果不明显的指导意见：建议，你注意去医院做下检查，然后再根据检查的结果，再在医生的指导下进行合适的治疗
26	0	1	5	49	8	12	0.53	6.12	1	0	0.42	4.81	0.5	0	0	0	8	0.5	0	0	0.0217	30107	53	1	1	1	1	1	0	0	16	1	17	2.25	1	0	之前去医院查说有子宫肌瘤。现在经期一般都十多天，其中几天两特别大，伴有严重痛经，已有中度贫血现象。	病情分析：你好，你的情况应该复查子宫及附件超声检查，如果肌瘤太大了，应该手术治疗。指导意见：建议明确目前的情况后再对症治疗，平时注意休息，注意保暖，不要吃生冷硬的食物。
26	0	1	5	49	8	12	0.57	6.12	0.9	2	0.31	4.8	0.5	0	0	0	9	0.56	0	0	0.0163	12726	4	1	0	1	1	2	0	0	16	1	17	2.28	1	0	之前去医院查说有子宫肌瘤。现在经期一般都十多天，其中几天两特别大，伴有严重痛经，已有中度贫血现象。	病情分析：你好，你月经量增多，经期延长，与子宫肌瘤有一定的关系，可以引起继发性贫血的。指导意见：你现在可以服用止血药物，如宫血宁胶囊或者云南白药，止血后可以考虑微创手术切除子宫肌瘤。
[truncated: 15,314 more rows]
